# Supplementary material for: Transcriptomic response to thermal and salinity stress in introduced and native sympatric Palaemon caridean shrimps
Source: Sci Rep. 2017 Oct 25;7:13980. doi: 10.1038/s41598-017-13631-6 (PMC5656633; doi:10.1038/s41598-017-13631-6)
Supplement: Supplementary file 2 — Supplementary Dataset 1 [file 41598_2017_13631_MOESM2_ESM.xlsx]

## Sheet: Sheet1
	Transcriptomic response to thermal and salinity stress in introduced and native sympatric Palaemon caridean shrimps
	Amandine D. Marie, Steve Smith, Andy J. Green, Ciro Rico & Christophe Lejeusne

## Sheet: P. longirostris
#	Pathway	All genes with pathway annotation (18194)	Pathway ID
1	Metabolic pathways	2411 (13.25%)	ko01100
2	Regulation of actin cytoskeleton	793 (4.36%)	ko04810
3	Focal adhesion	652 (3.58%)	ko04510
4	RNA transport	645 (3.55%)	ko03013
5	Pathways in cancer	644 (3.54%)	ko05200
6	Spliceosome	561 (3.08%)	ko03040
7	Amoebiasis	505 (2.78%)	ko05146
8	Epstein-Barr virus infection	501 (2.75%)	ko05169
9	Tight junction	477 (2.62%)	ko04530
10	Lysosome	474 (2.61%)	ko04142
11	Vibrio cholerae infection	473 (2.6%)	ko05110
12	Purine metabolism	470 (2.58%)	ko00230
13	Phagosome	453 (2.49%)	ko04145
14	Influenza A	450 (2.47%)	ko05164
15	Dilated cardiomyopathy	449 (2.47%)	ko05414
16	Salmonella infection	443 (2.43%)	ko05132
17	Vascular smooth muscle contraction	442 (2.43%)	ko04270
18	Protein processing in endoplasmic reticulum	440 (2.42%)	ko04141
19	Ubiquitin mediated proteolysis	438 (2.41%)	ko04120
20	Hypertrophic cardiomyopathy (HCM)	433 (2.38%)	ko05410
21	HTLV-I infection	422 (2.32%)	ko05166
22	Endocytosis	421 (2.31%)	ko04144
23	Pathogenic Escherichia coli infection	413 (2.27%)	ko05130
24	Huntington's disease	412 (2.26%)	ko05016
25	mRNA surveillance pathway	399 (2.19%)	ko03015
26	MAPK signaling pathway	397 (2.18%)	ko04010
27	Herpes simplex infection	392 (2.15%)	ko05168
28	Adherens junction	385 (2.12%)	ko04520
29	Pyrimidine metabolism	353 (1.94%)	ko00240
30	Ribosome biogenesis in eukaryotes	348 (1.91%)	ko03008
31	Bacterial invasion of epithelial cells	326 (1.79%)	ko05100
32	Chemokine signaling pathway	317 (1.74%)	ko04062
33	Calcium signaling pathway	311 (1.71%)	ko04020
34	Transcriptional misregulation in cancer	310 (1.7%)	ko05202
35	Alzheimer's disease	303 (1.67%)	ko05010
36	Cell cycle	302 (1.66%)	ko04110
37	Tuberculosis	302 (1.66%)	ko05152
38	Lysine degradation	295 (1.62%)	ko00310
39	Leukocyte transendothelial migration	291 (1.6%)	ko04670
40	Gastric acid secretion	290 (1.59%)	ko04971
41	Insulin signaling pathway	288 (1.58%)	ko04910
42	Viral myocarditis	285 (1.57%)	ko05416
43	Amyotrophic lateral sclerosis (ALS)	283 (1.56%)	ko05014
44	Wnt signaling pathway	281 (1.54%)	ko04310
45	Shigellosis	281 (1.54%)	ko05131
46	Fc gamma R-mediated phagocytosis	265 (1.46%)	ko04666
47	Pancreatic secretion	265 (1.46%)	ko04972
48	ECM-receptor interaction	265 (1.46%)	ko04512
49	Dorso-ventral axis formation	260 (1.43%)	ko04320
50	Protein digestion and absorption	254 (1.4%)	ko04974
51	Cardiac muscle contraction	247 (1.36%)	ko04260
52	Bile secretion	233 (1.28%)	ko04976
53	Neuroactive ligand-receptor interaction	231 (1.27%)	ko04080
54	Toxoplasmosis	226 (1.24%)	ko05145
55	Oocyte meiosis	226 (1.24%)	ko04114
56	Salivary secretion	219 (1.2%)	ko04970
57	Amino sugar and nucleotide sugar metabolism	218 (1.2%)	ko00520
58	Axon guidance	217 (1.19%)	ko04360
59	RNA polymerase	215 (1.18%)	ko03020
60	Progesterone-mediated oocyte maturation	212 (1.17%)	ko04914
61	Dopaminergic synapse	211 (1.16%)	ko04728
62	RNA degradation	208 (1.14%)	ko03018
63	Ribosome	207 (1.14%)	ko03010
64	Prostate cancer	207 (1.14%)	ko05215
65	Peroxisome	206 (1.13%)	ko04146
66	Arrhythmogenic right ventricular cardiomyopathy (ARVC)	202 (1.11%)	ko05412
67	Neurotrophin signaling pathway	194 (1.07%)	ko04722
68	Small cell lung cancer	193 (1.06%)	ko05222
69	Parkinson's disease	192 (1.06%)	ko05012
70	Melanogenesis	184 (1.01%)	ko04916
71	Oxidative phosphorylation	183 (1.01%)	ko00190
72	Renal cell carcinoma	174 (0.96%)	ko05211
73	GnRH signaling pathway	174 (0.96%)	ko04912
74	Measles	174 (0.96%)	ko05162
75	Phototransduction - fly	171 (0.94%)	ko04745
76	Phosphatidylinositol signaling system	171 (0.94%)	ko04070
77	GABAergic synapse	167 (0.92%)	ko04727
78	Glutamatergic synapse	166 (0.91%)	ko04724
79	Notch signaling pathway	165 (0.91%)	ko04330
80	T cell receptor signaling pathway	164 (0.9%)	ko04660
81	Long-term potentiation	160 (0.88%)	ko04720
82	Vasopressin-regulated water reabsorption	153 (0.84%)	ko04962
83	Gap junction	151 (0.83%)	ko04540
84	Glycerophospholipid metabolism	150 (0.82%)	ko00564
85	TGF-beta signaling pathway	150 (0.82%)	ko04350
86	PPAR signaling pathway	149 (0.82%)	ko03320
87	Alcoholism	149 (0.82%)	ko05034
88	Hepatitis C	148 (0.81%)	ko05160
89	Cell adhesion molecules (CAMs)	142 (0.78%)	ko04514
90	Drug metabolism - other enzymes	141 (0.77%)	ko00983
91	Antigen processing and presentation	141 (0.77%)	ko04612
92	Cytosolic DNA-sensing pathway	140 (0.77%)	ko04623
93	ABC transporters	139 (0.76%)	ko02010
94	Serotonergic synapse	139 (0.76%)	ko04726
95	Cholinergic synapse	138 (0.76%)	ko04725
96	Starch and sucrose metabolism	137 (0.75%)	ko00500
97	Retrograde endocannabinoid signaling	137 (0.75%)	ko04723
98	Morphine addiction	135 (0.74%)	ko05032
99	Glycolysis / Gluconeogenesis	135 (0.74%)	ko00010
100	VEGF signaling pathway	133 (0.73%)	ko04370
101	ErbB signaling pathway	133 (0.73%)	ko04012
102	Prion diseases	132 (0.73%)	ko05020
103	Adipocytokine signaling pathway	131 (0.72%)	ko04920
104	Jak-STAT signaling pathway	128 (0.7%)	ko04630
105	Olfactory transduction	127 (0.7%)	ko04740
106	Fatty acid metabolism	126 (0.69%)	ko00071
107	Aminoacyl-tRNA biosynthesis	126 (0.69%)	ko00970
108	Synaptic vesicle cycle	125 (0.69%)	ko04721
109	Retinol metabolism	125 (0.69%)	ko00830
110	Glycerolipid metabolism	124 (0.68%)	ko00561
111	Osteoclast differentiation	119 (0.65%)	ko04380
112	Cysteine and methionine metabolism	118 (0.65%)	ko00270
113	Fanconi anemia pathway	117 (0.64%)	ko03460
114	Basal transcription factors	116 (0.64%)	ko03022
115	Hedgehog signaling pathway	115 (0.63%)	ko04340
116	Colorectal cancer	115 (0.63%)	ko05210
117	Inositol phosphate metabolism	113 (0.62%)	ko00562
118	Fructose and mannose metabolism	113 (0.62%)	ko00051
119	Valine, leucine and isoleucine degradation	113 (0.62%)	ko00280
120	Pyruvate metabolism	112 (0.62%)	ko00620
121	Endometrial cancer	112 (0.62%)	ko05213
122	Glutathione metabolism	111 (0.61%)	ko00480
123	Chagas disease (American trypanosomiasis)	110 (0.6%)	ko05142
124	Complement and coagulation cascades	110 (0.6%)	ko04610
125	Glioma	110 (0.6%)	ko05214
126	Vitamin digestion and absorption	109 (0.6%)	ko04977
127	Chronic myeloid leukemia	109 (0.6%)	ko05220
128	Mineral absorption	107 (0.59%)	ko04978
129	Amphetamine addiction	107 (0.59%)	ko05031
130	Arginine and proline metabolism	105 (0.58%)	ko00330
131	Pancreatic cancer	105 (0.58%)	ko05212
132	Fc epsilon RI signaling pathway	103 (0.57%)	ko04664
133	Legionellosis	103 (0.57%)	ko05134
134	B cell receptor signaling pathway	103 (0.57%)	ko04662
135	Metabolism of xenobiotics by cytochrome P450	102 (0.56%)	ko00980
136	Nucleotide excision repair	102 (0.56%)	ko03420
137	Phototransduction	102 (0.56%)	ko04744
138	Sphingolipid metabolism	102 (0.56%)	ko00600
139	Long-term depression	99 (0.54%)	ko04730
140	NOD-like receptor signaling pathway	99 (0.54%)	ko04621
141	Natural killer cell mediated cytotoxicity	98 (0.54%)	ko04650
142	mTOR signaling pathway	97 (0.53%)	ko04150
143	Toll-like receptor signaling pathway	97 (0.53%)	ko04620
144	Drug metabolism - cytochrome P450	97 (0.53%)	ko00982
145	Propanoate metabolism	95 (0.52%)	ko00640
146	NF-kappa B signaling pathway	95 (0.52%)	ko04064
147	Fat digestion and absorption	95 (0.52%)	ko04975
148	Hematopoietic cell lineage	94 (0.52%)	ko04640
149	Epithelial cell signaling in Helicobacter pylori infection	94 (0.52%)	ko05120
150	Tyrosine metabolism	93 (0.51%)	ko00350
151	Endocrine and other factor-regulated calcium reabsorption	90 (0.49%)	ko04961
152	Galactose metabolism	90 (0.49%)	ko00052
153	Glycine, serine and threonine metabolism	90 (0.49%)	ko00260
154	Apoptosis	89 (0.49%)	ko04210
155	p53 signaling pathway	88 (0.48%)	ko04115
156	Staphylococcus aureus infection	88 (0.48%)	ko05150
157	Pentose and glucuronate interconversions	88 (0.48%)	ko00040
158	Alanine, aspartate and glutamate metabolism	87 (0.48%)	ko00250
159	Non-small cell lung cancer	86 (0.47%)	ko05223
160	Basal cell carcinoma	85 (0.47%)	ko05217
161	Other glycan degradation	85 (0.47%)	ko00511
162	Arachidonic acid metabolism	83 (0.46%)	ko00590
163	DNA replication	82 (0.45%)	ko03030
164	Tryptophan metabolism	81 (0.45%)	ko00380
165	Citrate cycle (TCA cycle)	81 (0.45%)	ko00020
166	Carbohydrate digestion and absorption	80 (0.44%)	ko04973
167	Steroid hormone biosynthesis	80 (0.44%)	ko00140
168	Glycosaminoglycan degradation	79 (0.43%)	ko00531
169	Base excision repair	79 (0.43%)	ko03410
170	Porphyrin and chlorophyll metabolism	79 (0.43%)	ko00860
171	Rheumatoid arthritis	77 (0.42%)	ko05323
172	Pertussis	76 (0.42%)	ko05133
173	N-Glycan biosynthesis	76 (0.42%)	ko00510
174	beta-Alanine metabolism	73 (0.4%)	ko00410
175	Acute myeloid leukemia	72 (0.4%)	ko05221
176	Cytokine-cytokine receptor interaction	71 (0.39%)	ko04060
177	Melanoma	68 (0.37%)	ko05218
178	Leishmaniasis	67 (0.37%)	ko05140
179	Homologous recombination	66 (0.36%)	ko03440
180	Nicotine addiction	65 (0.36%)	ko05033
181	Other types of O-glycan biosynthesis	65 (0.36%)	ko00514
182	Pentose phosphate pathway	65 (0.36%)	ko00030
183	Proteasome	65 (0.36%)	ko03050
184	Glyoxylate and dicarboxylate metabolism	64 (0.35%)	ko00630
185	Type II diabetes mellitus	63 (0.35%)	ko04930
186	Butanoate metabolism	63 (0.35%)	ko00650
187	Proximal tubule bicarbonate reclamation	63 (0.35%)	ko04964
188	Circadian rhythm - fly	62 (0.34%)	ko04711
189	Aldosterone-regulated sodium reabsorption	61 (0.34%)	ko04960
190	Thyroid cancer	60 (0.33%)	ko05216
191	Ether lipid metabolism	59 (0.32%)	ko00565
192	Circadian rhythm - mammal	59 (0.32%)	ko04710
193	Renin-angiotensin system	57 (0.31%)	ko04614
194	Malaria	56 (0.31%)	ko05144
195	RIG-I-like receptor signaling pathway	56 (0.31%)	ko04622
196	Bladder cancer	55 (0.3%)	ko05219
197	MAPK signaling pathway - fly	54 (0.3%)	ko04013
198	Mismatch repair	54 (0.3%)	ko03430
199	Ascorbate and aldarate metabolism	54 (0.3%)	ko00053
200	Linoleic acid metabolism	53 (0.29%)	ko00591
201	Glycosaminoglycan biosynthesis - chondroitin sulfate	53 (0.29%)	ko00532
202	Sulfur metabolism	51 (0.28%)	ko00920
203	Nicotinate and nicotinamide metabolism	50 (0.27%)	ko00760
204	alpha-Linolenic acid metabolism	49 (0.27%)	ko00592
205	Biosynthesis of unsaturated fatty acids	48 (0.26%)	ko01040
206	Cocaine addiction	47 (0.26%)	ko05030
207	One carbon pool by folate	47 (0.26%)	ko00670
208	Insect hormone biosynthesis	46 (0.25%)	ko00981
209	Protein export	46 (0.25%)	ko03060
210	Glycosphingolipid biosynthesis - globo series	46 (0.25%)	ko00603
211	Collecting duct acid secretion	46 (0.25%)	ko04966
212	Primary immunodeficiency	45 (0.25%)	ko05340
213	Steroid biosynthesis	44 (0.24%)	ko00100
214	Folate biosynthesis	43 (0.24%)	ko00790
215	Phenylalanine metabolism	42 (0.23%)	ko00360
216	Glycosphingolipid biosynthesis - ganglio series	42 (0.23%)	ko00604
217	Histidine metabolism	41 (0.23%)	ko00340
218	Systemic lupus erythematosus	37 (0.2%)	ko05322
219	SNARE interactions in vesicular transport	36 (0.2%)	ko04130
220	Pantothenate and CoA biosynthesis	35 (0.19%)	ko00770
221	Fatty acid elongation	35 (0.19%)	ko00062
222	Riboflavin metabolism	34 (0.19%)	ko00740
223	Sulfur relay system	33 (0.18%)	ko04122
224	Taste transduction	33 (0.18%)	ko04742
225	Ubiquinone and other terpenoid-quinone biosynthesis	32 (0.18%)	ko00130
226	Glycosylphosphatidylinositol(GPI)-anchor biosynthesis	30 (0.16%)	ko00563
227	Regulation of autophagy	29 (0.16%)	ko04140
228	Terpenoid backbone biosynthesis	27 (0.15%)	ko00900
229	Glycosaminoglycan biosynthesis - heparan sulfate	27 (0.15%)	ko00534
230	Caffeine metabolism	27 (0.15%)	ko00232
231	Non-homologous end-joining	27 (0.15%)	ko03450
232	Selenocompound metabolism	25 (0.14%)	ko00450
233	Mucin type O-Glycan biosynthesis	24 (0.13%)	ko00512
234	Fatty acid biosynthesis	22 (0.12%)	ko00061
235	African trypanosomiasis	22 (0.12%)	ko05143
236	Glycosphingolipid biosynthesis - lacto and neolacto series	20 (0.11%)	ko00601
237	Taurine and hypotaurine metabolism	18 (0.1%)	ko00430
238	Primary bile acid biosynthesis	17 (0.09%)	ko00120
239	Glycosaminoglycan biosynthesis - keratan sulfate	17 (0.09%)	ko00533
240	Autoimmune thyroid disease	17 (0.09%)	ko05320
241	Type I diabetes mellitus	16 (0.09%)	ko04940
242	Lipoic acid metabolism	15 (0.08%)	ko00785
243	Lysine biosynthesis	15 (0.08%)	ko00300
244	Synthesis and degradation of ketone bodies	13 (0.07%)	ko00072
245	Valine, leucine and isoleucine biosynthesis	11 (0.06%)	ko00290
246	D-Glutamine and D-glutamate metabolism	10 (0.05%)	ko00471
247	Maturity onset diabetes of the young	9 (0.05%)	ko04950
248	Phenylalanine, tyrosine and tryptophan biosynthesis	8 (0.04%)	ko00400
249	Vitamin B6 metabolism	8 (0.04%)	ko00750
250	Cyanoamino acid metabolism	6 (0.03%)	ko00460
251	D-Arginine and D-ornithine metabolism	5 (0.03%)	ko00472
252	Asthma	5 (0.03%)	ko05310
253	Thiamine metabolism	5 (0.03%)	ko00730
254	Graft-versus-host disease	4 (0.02%)	ko05332
255	Butirosin and neomycin biosynthesis	4 (0.02%)	ko00524
256	Allograft rejection	3 (0.02%)	ko05330
257	Intestinal immune network for IgA production	2 (0.01%)	ko04672
258	Biotin metabolism	1 (0.01%)	ko00780

## Sheet: P. macrodactylus
#	Pathway	All genes with pathway annotation (10232)	Pathway ID
1	Metabolic pathways	1225 (11.97%)	ko01100
2	Regulation of actin cytoskeleton	508 (4.96%)	ko04810
3	Spliceosome	434 (4.24%)	ko03040
4	Focal adhesion	424 (4.14%)	ko04510
5	Amoebiasis	393 (3.84%)	ko05146
6	RNA transport	373 (3.65%)	ko03013
7	Vibrio cholerae infection	362 (3.54%)	ko05110
8	Tight junction	356 (3.48%)	ko04530
9	Pathways in cancer	339 (3.31%)	ko05200
10	Salmonella infection	335 (3.27%)	ko05132
11	Protein processing in endoplasmic reticulum	321 (3.14%)	ko04141
12	Epstein-Barr virus infection	320 (3.13%)	ko05169
13	Adherens junction	313 (3.06%)	ko04520
14	Dilated cardiomyopathy	309 (3.02%)	ko05414
15	Hypertrophic cardiomyopathy (HCM)	305 (2.98%)	ko05410
16	Phagosome	278 (2.72%)	ko04145
17	Vascular smooth muscle contraction	276 (2.7%)	ko04270
18	Influenza A	275 (2.69%)	ko05164
19	Pathogenic Escherichia coli infection	267 (2.61%)	ko05130
20	Huntington's disease	260 (2.54%)	ko05016
21	Endocytosis	256 (2.5%)	ko04144
22	mRNA surveillance pathway	253 (2.47%)	ko03015
23	Purine metabolism	251 (2.45%)	ko00230
24	Ubiquitin mediated proteolysis	251 (2.45%)	ko04120
25	Herpes simplex infection	245 (2.39%)	ko05168
26	Insulin signaling pathway	242 (2.37%)	ko04910
27	MAPK signaling pathway	229 (2.24%)	ko04010
28	Pyrimidine metabolism	217 (2.12%)	ko00240
29	Viral myocarditis	213 (2.08%)	ko05416
30	Amyotrophic lateral sclerosis (ALS)	203 (1.98%)	ko05014
31	Lysosome	193 (1.89%)	ko04142
32	Transcriptional misregulation in cancer	193 (1.89%)	ko05202
33	ECM-receptor interaction	193 (1.89%)	ko04512
34	Bacterial invasion of epithelial cells	190 (1.86%)	ko05100
35	Leukocyte transendothelial migration	183 (1.79%)	ko04670
36	HTLV-I infection	178 (1.74%)	ko05166
37	Cardiac muscle contraction	176 (1.72%)	ko04260
38	Shigellosis	175 (1.71%)	ko05131
39	Alzheimer's disease	175 (1.71%)	ko05010
40	Ribosome biogenesis in eukaryotes	171 (1.67%)	ko03008
41	Chemokine signaling pathway	168 (1.64%)	ko04062
42	Gastric acid secretion	166 (1.62%)	ko04971
43	Wnt signaling pathway	164 (1.6%)	ko04310
44	Lysine degradation	163 (1.59%)	ko00310
45	Protein digestion and absorption	156 (1.52%)	ko04974
46	Dorso-ventral axis formation	153 (1.5%)	ko04320
47	Calcium signaling pathway	150 (1.47%)	ko04020
48	RNA polymerase	150 (1.47%)	ko03020
49	Salivary secretion	149 (1.46%)	ko04970
50	Pancreatic secretion	146 (1.43%)	ko04972
51	Tuberculosis	146 (1.43%)	ko05152
52	Fc gamma R-mediated phagocytosis	142 (1.39%)	ko04666
53	Oxidative phosphorylation	140 (1.37%)	ko00190
54	Ribosome	137 (1.34%)	ko03010
55	Dopaminergic synapse	136 (1.33%)	ko04728
56	Toxoplasmosis	132 (1.29%)	ko05145
57	Parkinson's disease	132 (1.29%)	ko05012
58	Vasopressin-regulated water reabsorption	129 (1.26%)	ko04962
59	Neuroactive ligand-receptor interaction	129 (1.26%)	ko04080
60	Cell cycle	128 (1.25%)	ko04110
61	PPAR signaling pathway	127 (1.24%)	ko03320
62	Axon guidance	127 (1.24%)	ko04360
63	RNA degradation	126 (1.23%)	ko03018
64	Arrhythmogenic right ventricular cardiomyopathy (ARVC)	123 (1.2%)	ko05412
65	Small cell lung cancer	122 (1.19%)	ko05222
66	Amino sugar and nucleotide sugar metabolism	122 (1.19%)	ko00520
67	Neurotrophin signaling pathway	114 (1.11%)	ko04722
68	Measles	113 (1.1%)	ko05162
69	Prostate cancer	112 (1.09%)	ko05215
70	Bile secretion	103 (1.01%)	ko04976
71	Prion diseases	99 (0.97%)	ko05020
72	Melanogenesis	97 (0.95%)	ko04916
73	Oocyte meiosis	97 (0.95%)	ko04114
74	Gap junction	95 (0.93%)	ko04540
75	Cytosolic DNA-sensing pathway	95 (0.93%)	ko04623
76	Phototransduction - fly	95 (0.93%)	ko04745
77	GnRH signaling pathway	94 (0.92%)	ko04912
78	Olfactory transduction	94 (0.92%)	ko04740
79	Peroxisome	92 (0.9%)	ko04146
80	Phosphatidylinositol signaling system	91 (0.89%)	ko04070
81	TGF-beta signaling pathway	91 (0.89%)	ko04350
82	Aminoacyl-tRNA biosynthesis	89 (0.87%)	ko00970
83	Alcoholism	88 (0.86%)	ko05034
84	Cysteine and methionine metabolism	87 (0.85%)	ko00270
85	Notch signaling pathway	86 (0.84%)	ko04330
86	Glutamatergic synapse	84 (0.82%)	ko04724
87	T cell receptor signaling pathway	84 (0.82%)	ko04660
88	Hepatitis C	82 (0.8%)	ko05160
89	Renal cell carcinoma	82 (0.8%)	ko05211
90	Adipocytokine signaling pathway	80 (0.78%)	ko04920
91	Cell adhesion molecules (CAMs)	79 (0.77%)	ko04514
92	Progesterone-mediated oocyte maturation	79 (0.77%)	ko04914
93	Long-term potentiation	79 (0.77%)	ko04720
94	Complement and coagulation cascades	78 (0.76%)	ko04610
95	mTOR signaling pathway	77 (0.75%)	ko04150
96	Legionellosis	77 (0.75%)	ko05134
97	Serotonergic synapse	77 (0.75%)	ko04726
98	Phototransduction	76 (0.74%)	ko04744
99	Endocrine and other factor-regulated calcium reabsorption	75 (0.73%)	ko04961
100	Fatty acid metabolism	75 (0.73%)	ko00071
101	GABAergic synapse	75 (0.73%)	ko04727
102	VEGF signaling pathway	74 (0.72%)	ko04370
103	Arginine and proline metabolism	74 (0.72%)	ko00330
104	Basal transcription factors	73 (0.71%)	ko03022
105	Valine, leucine and isoleucine degradation	73 (0.71%)	ko00280
106	Staphylococcus aureus infection	72 (0.7%)	ko05150
107	ABC transporters	71 (0.69%)	ko02010
108	Synaptic vesicle cycle	70 (0.68%)	ko04721
109	Glutathione metabolism	70 (0.68%)	ko00480
110	Glycolysis / Gluconeogenesis	70 (0.68%)	ko00010
111	Morphine addiction	68 (0.66%)	ko05032
112	Retrograde endocannabinoid signaling	67 (0.65%)	ko04723
113	ErbB signaling pathway	67 (0.65%)	ko04012
114	Glycerolipid metabolism	66 (0.65%)	ko00561
115	Antigen processing and presentation	66 (0.65%)	ko04612
116	Pyruvate metabolism	65 (0.64%)	ko00620
117	Glioma	63 (0.62%)	ko05214
118	Jak-STAT signaling pathway	63 (0.62%)	ko04630
119	Epithelial cell signaling in Helicobacter pylori infection	63 (0.62%)	ko05120
120	Starch and sucrose metabolism	62 (0.61%)	ko00500
121	Glycerophospholipid metabolism	61 (0.6%)	ko00564
122	Citrate cycle (TCA cycle)	61 (0.6%)	ko00020
123	beta-Alanine metabolism	60 (0.59%)	ko00410
124	Endometrial cancer	60 (0.59%)	ko05213
125	Cholinergic synapse	59 (0.58%)	ko04725
126	Chagas disease (American trypanosomiasis)	59 (0.58%)	ko05142
127	Mineral absorption	58 (0.57%)	ko04978
128	Hematopoietic cell lineage	58 (0.57%)	ko04640
129	Fc epsilon RI signaling pathway	57 (0.56%)	ko04664
130	Inositol phosphate metabolism	56 (0.55%)	ko00562
131	Amphetamine addiction	55 (0.54%)	ko05031
132	Arachidonic acid metabolism	54 (0.53%)	ko00590
133	Propanoate metabolism	54 (0.53%)	ko00640
134	Colorectal cancer	53 (0.52%)	ko05210
135	Metabolism of xenobiotics by cytochrome P450	52 (0.51%)	ko00980
136	p53 signaling pathway	52 (0.51%)	ko04115
137	Glycine, serine and threonine metabolism	52 (0.51%)	ko00260
138	Drug metabolism - other enzymes	51 (0.5%)	ko00983
139	Proteasome	51 (0.5%)	ko03050
140	Fructose and mannose metabolism	50 (0.49%)	ko00051
141	Pancreatic cancer	50 (0.49%)	ko05212
142	Retinol metabolism	50 (0.49%)	ko00830
143	NF-kappa B signaling pathway	50 (0.49%)	ko04064
144	Hedgehog signaling pathway	49 (0.48%)	ko04340
145	Tryptophan metabolism	49 (0.48%)	ko00380
146	B cell receptor signaling pathway	49 (0.48%)	ko04662
147	Carbohydrate digestion and absorption	48 (0.47%)	ko04973
148	Long-term depression	48 (0.47%)	ko04730
149	Pertussis	47 (0.46%)	ko05133
150	Rheumatoid arthritis	47 (0.46%)	ko05323
151	NOD-like receptor signaling pathway	47 (0.46%)	ko04621
152	Type II diabetes mellitus	46 (0.45%)	ko04930
153	Basal cell carcinoma	46 (0.45%)	ko05217
154	Toll-like receptor signaling pathway	46 (0.45%)	ko04620
155	Circadian rhythm - fly	46 (0.45%)	ko04711
156	Galactose metabolism	44 (0.43%)	ko00052
157	Drug metabolism - cytochrome P450	44 (0.43%)	ko00982
158	Alanine, aspartate and glutamate metabolism	43 (0.42%)	ko00250
159	Circadian rhythm - mammal	42 (0.41%)	ko04710
160	Osteoclast differentiation	42 (0.41%)	ko04380
161	Tyrosine metabolism	41 (0.4%)	ko00350
162	Aldosterone-regulated sodium reabsorption	41 (0.4%)	ko04960
163	Chronic myeloid leukemia	41 (0.4%)	ko05220
164	Acute myeloid leukemia	40 (0.39%)	ko05221
165	Pentose and glucuronate interconversions	40 (0.39%)	ko00040
166	Natural killer cell mediated cytotoxicity	39 (0.38%)	ko04650
167	Non-small cell lung cancer	39 (0.38%)	ko05223
168	Protein export	38 (0.37%)	ko03060
169	Pentose phosphate pathway	36 (0.35%)	ko00030
170	Apoptosis	36 (0.35%)	ko04210
171	Nucleotide excision repair	35 (0.34%)	ko03420
172	DNA replication	34 (0.33%)	ko03030
173	N-Glycan biosynthesis	33 (0.32%)	ko00510
174	Fanconi anemia pathway	33 (0.32%)	ko03460
175	Butanoate metabolism	33 (0.32%)	ko00650
176	Cytokine-cytokine receptor interaction	33 (0.32%)	ko04060
177	Collecting duct acid secretion	32 (0.31%)	ko04966
178	Histidine metabolism	32 (0.31%)	ko00340
179	Leishmaniasis	32 (0.31%)	ko05140
180	Fat digestion and absorption	32 (0.31%)	ko04975
181	Porphyrin and chlorophyll metabolism	31 (0.3%)	ko00860
182	Cocaine addiction	31 (0.3%)	ko05030
183	Systemic lupus erythematosus	30 (0.29%)	ko05322
184	Ether lipid metabolism	30 (0.29%)	ko00565
185	Renin-angiotensin system	29 (0.28%)	ko04614
186	Thyroid cancer	29 (0.28%)	ko05216
187	Ascorbate and aldarate metabolism	29 (0.28%)	ko00053
188	Melanoma	28 (0.27%)	ko05218
189	Nicotine addiction	28 (0.27%)	ko05033
190	Base excision repair	28 (0.27%)	ko03410
191	Steroid hormone biosynthesis	28 (0.27%)	ko00140
192	MAPK signaling pathway - fly	28 (0.27%)	ko04013
193	Other glycan degradation	28 (0.27%)	ko00511
194	Proximal tubule bicarbonate reclamation	28 (0.27%)	ko04964
195	Vitamin digestion and absorption	27 (0.26%)	ko04977
196	alpha-Linolenic acid metabolism	27 (0.26%)	ko00592
197	Glyoxylate and dicarboxylate metabolism	27 (0.26%)	ko00630
198	Malaria	25 (0.24%)	ko05144
199	Bladder cancer	25 (0.24%)	ko05219
200	Linoleic acid metabolism	24 (0.23%)	ko00591
201	Biosynthesis of unsaturated fatty acids	24 (0.23%)	ko01040
202	Mismatch repair	24 (0.23%)	ko03430
203	Phenylalanine metabolism	23 (0.22%)	ko00360
204	Regulation of autophagy	23 (0.22%)	ko04140
205	One carbon pool by folate	23 (0.22%)	ko00670
206	Sulfur metabolism	22 (0.22%)	ko00920
207	Glycosaminoglycan biosynthesis - chondroitin sulfate	22 (0.22%)	ko00532
208	Fatty acid elongation	22 (0.22%)	ko00062
209	Nicotinate and nicotinamide metabolism	21 (0.21%)	ko00760
210	Sphingolipid metabolism	20 (0.2%)	ko00600
211	RIG-I-like receptor signaling pathway	20 (0.2%)	ko04622
212	Homologous recombination	19 (0.19%)	ko03440
213	Pantothenate and CoA biosynthesis	19 (0.19%)	ko00770
214	Folate biosynthesis	19 (0.19%)	ko00790
215	Sulfur relay system	19 (0.19%)	ko04122
216	Other types of O-glycan biosynthesis	18 (0.18%)	ko00514
217	Steroid biosynthesis	18 (0.18%)	ko00100
218	Insect hormone biosynthesis	17 (0.17%)	ko00981
219	Selenocompound metabolism	17 (0.17%)	ko00450
220	Glycosaminoglycan degradation	17 (0.17%)	ko00531
221	Glycosaminoglycan biosynthesis - heparan sulfate	17 (0.17%)	ko00534
222	Terpenoid backbone biosynthesis	16 (0.16%)	ko00900
223	Taste transduction	16 (0.16%)	ko04742
224	Primary immunodeficiency	15 (0.15%)	ko05340
225	SNARE interactions in vesicular transport	15 (0.15%)	ko04130
226	Glycosphingolipid biosynthesis - globo series	14 (0.14%)	ko00603
227	Autoimmune thyroid disease	12 (0.12%)	ko05320
228	African trypanosomiasis	12 (0.12%)	ko05143
229	Type I diabetes mellitus	11 (0.11%)	ko04940
230	Glycosphingolipid biosynthesis - ganglio series	11 (0.11%)	ko00604
231	Primary bile acid biosynthesis	10 (0.1%)	ko00120
232	Riboflavin metabolism	9 (0.09%)	ko00740
233	Ubiquinone and other terpenoid-quinone biosynthesis	9 (0.09%)	ko00130
234	Valine, leucine and isoleucine biosynthesis	9 (0.09%)	ko00290
235	Phenylalanine, tyrosine and tryptophan biosynthesis	8 (0.08%)	ko00400
236	Fatty acid biosynthesis	8 (0.08%)	ko00061
237	Taurine and hypotaurine metabolism	8 (0.08%)	ko00430
238	Non-homologous end-joining	8 (0.08%)	ko03450
239	Lipoic acid metabolism	7 (0.07%)	ko00785
240	Synthesis and degradation of ketone bodies	7 (0.07%)	ko00072
241	Glycosphingolipid biosynthesis - lacto and neolacto series	6 (0.06%)	ko00601
242	Thiamine metabolism	6 (0.06%)	ko00730
243	Maturity onset diabetes of the young	6 (0.06%)	ko04950
244	D-Glutamine and D-glutamate metabolism	5 (0.05%)	ko00471
245	Cyanoamino acid metabolism	5 (0.05%)	ko00460
246	Butirosin and neomycin biosynthesis	5 (0.05%)	ko00524
247	Glycosaminoglycan biosynthesis - keratan sulfate	5 (0.05%)	ko00533
248	Mucin type O-Glycan biosynthesis	5 (0.05%)	ko00512
249	Vitamin B6 metabolism	5 (0.05%)	ko00750
250	Allograft rejection	4 (0.04%)	ko05330
251	Graft-versus-host disease	4 (0.04%)	ko05332
252	Lysine biosynthesis	4 (0.04%)	ko00300
253	Caffeine metabolism	4 (0.04%)	ko00232
254	Glycosylphosphatidylinositol(GPI)-anchor biosynthesis	3 (0.03%)	ko00563
255	Intestinal immune network for IgA production	3 (0.03%)	ko04672
256	D-Arginine and D-ornithine metabolism	1 (0.01%)	ko00472
257	Asthma	1 (0.01%)	ko05310
