# Supplementary material for: Transcriptomic response to thermal and salinity stress in introduced and native sympatric Palaemon caridean shrimps
Source: Sci Rep. 2017 Oct 25;7:13980. doi: 10.1038/s41598-017-13631-6 (PMC5656633; doi:10.1038/s41598-017-13631-6)
Supplement: Supplementary file 3 — Supplementary Dataset 2 [file 41598_2017_13631_MOESM3_ESM.xls]

## Sheet: Sheet1
	Transcriptomic response to thermal and salinity stress in introduced and native sympatric Palaemon caridean shrimps
	Amandine D. Marie, Steve Smith, Andy J. Green, Ciro Rico & Christophe Lejeusne

## Sheet: Upregulated genes
Gene ID	Molecular pathway
	Palaemon longirostris	Palaemon macrodactylus
CL1031.Contig2_All	-	-
CL1090.Contig2_All	-	-
CL1172.Contig1_All	-	-
CL1172.Contig2_All	-	-
CL120.Contig1_All	ko05110//Vibrio cholerae infection;ko05146//Amoebiasis	ko05150//Staphylococcus aureus infection;ko05130//Pathogenic Escherichia coli infection
CL120.Contig2_All	-	-
CL121.Contig1_All	ko04141//Protein processing in endoplasmic reticulum;ko02010//ABC transporters	ko05110//Vibrio cholerae infection;ko05146//Amoebiasis;ko00010//Glycolysis / Gluconeogenesis;ko01100//Metabolic pathways
CL121.Contig2_All	ko04141//Protein processing in endoplasmic reticulum;ko02010//ABC transporters	ko05110//Vibrio cholerae infection;ko05146//Amoebiasis;ko05130//Pathogenic Escherichia coli infection;ko04810//Regulation of actin cytoskeleton;ko05131//Shigellosis;ko05132//Salmonella infection;ko05100//Bacterial invasion of epithelial cells;ko04666//Fc gamma R-mediated phagocytosis;ko04520//Adherens junction;ko04062//Chemokine signaling pathway;ko00010//Glycolysis / Gluconeogenesis;ko01100//Met…
CL1241.Contig2_All	-	-
CL1359.Contig1_All	ko04142//Lysosome;ko04975//Fat digestion and absorption	-
CL1432.Contig1_All	-	-
CL144.Contig2_All	ko04727//GABAergic synapse	-
CL149.Contig1_All	ko04142//Lysosome	-
CL149.Contig2_All	ko04142//Lysosome;ko05202//Transcriptional misregulation in cancer	-
CL1506.Contig3_All	-	-
CL151.Contig1_All	-	-
CL1513.Contig1_All	-	ko04740//Olfactory transduction;ko04744//Phototransduction
CL1514.Contig2_All	-	-
CL1608.Contig1_All	-	-
CL1608.Contig2_All	-	-
CL1686.Contig2_All	-	ko04977//Vitamin digestion and absorption
CL1715.Contig1_All	-	ko03008//Ribosome biogenesis in eukaryotes
CL1715.Contig2_All	-	ko03008//Ribosome biogenesis in eukaryotes
CL1781.Contig1_All	-	-
CL1816.Contig1_All	-	-
CL1907.Contig1_All	ko05130//Pathogenic Escherichia coli infection;ko04530//Tight junction;ko05100//Bacterial invasion of epithelial cells;ko05131//Shigellosis	-
CL191.Contig1_All	-	-
CL2042.Contig1_All	ko03008//Ribosome biogenesis in eukaryotes	ko04612//Antigen processing and presentation;ko04141//Protein processing in endoplasmic reticulum;ko05164//Influenza A;ko05134//Legionellosis;ko05020//Prion diseases;ko05169//Epstein-Barr virus infection;ko05162//Measles;ko03040//Spliceosome;ko05145//Toxoplasmosis;ko04010//MAPK signaling pathway;ko04144//Endocytosis
CL2065.Contig1_All	ko05134//Legionellosis;ko03013//RNA transport	-
CL2101.Contig1_All	ko01100//Metabolic pathways;ko00830//Retinol metabolism	-
CL2140.Contig1_All	-	ko05110//Vibrio cholerae infection;ko05146//Amoebiasis;ko04514//Cell adhesion molecules (CAMs);ko03015//mRNA surveillance pathway;ko03013//RNA transport
CL244.Contig1_All	-	-
CL266.Contig1_All	-	-
CL268.Contig1_All	-	-
CL3011.Contig1_All	-	-
Unigene10044_All	-	ko05169//Epstein-Barr virus infection;ko03020//RNA polymerase;ko05168//Herpes simplex infection;ko00240//Pyrimidine metabolism;ko00230//Purine metabolism;ko01100//Metabolic pathways;ko05016//Huntington's disease
Unigene10639_All	-	-
Unigene10733_All	-	-
Unigene10770_All	-	-
Unigene11025_All	-	-
Unigene11155_All	ko01100//Metabolic pathways;ko00520//Amino sugar and nucleotide sugar metabolism;ko00040//Pentose and glucuronate interconversions;ko00500//Starch and sucrose metabolism;ko00052//Galactose metabolism	ko04810//Regulation of actin cytoskeleton;ko05416//Viral myocarditis;ko05132//Salmonella infection;ko04270//Vascular smooth muscle contraction;ko05410//Hypertrophic cardiomyopathy (HCM);ko05414//Dilated cardiomyopathy;ko04530//Tight junction;ko04260//Cardiac muscle contraction
Unigene11682_All	-	-
Unigene11824_All	-	-
Unigene11856_All	ko04530//Tight junction;ko04728//Dopaminergic synapse;ko04730//Long-term depression;ko04114//Oocyte meiosis;ko03015//mRNA surveillance pathway;ko05160//Hepatitis C;ko04310//Wnt signaling pathway;ko05142//Chagas disease (American trypanosomiasis);ko04350//TGF-beta signaling pathway	-
Unigene11867_All	-	-
Unigene12012_All	ko05222//Small cell lung cancer;ko05215//Prostate cancer;ko05214//Glioma;ko05200//Pathways in cancer;ko04110//Cell cycle;ko05166//HTLV-I infection;ko05218//Melanoma;ko05219//Bladder cancer;ko05223//Non-small cell lung cancer;ko05220//Chronic myeloid leukemia;ko05212//Pancreatic cancer	-
Unigene12018_All	ko01100//Metabolic pathways;ko00240//Pyrimidine metabolism;ko00230//Purine metabolism;ko03030//DNA replication;ko03410//Base excision repair;ko05166//HTLV-I infection;ko03420//Nucleotide excision repair	ko03040//Spliceosome;ko03015//mRNA surveillance pathway;ko03013//RNA transport
Unigene12424_All	-	-
Unigene12489_All	ko05110//Vibrio cholerae infection;ko05410//Hypertrophic cardiomyopathy (HCM);ko04145//Phagosome;ko05414//Dilated cardiomyopathy;ko05130//Pathogenic Escherichia coli infection;ko05164//Influenza A;ko04971//Gastric acid secretion;ko05416//Viral myocarditis;ko05412//Arrhythmogenic right ventricular cardiomyopathy (ARVC);ko04745//Phototransduction - fly;ko04670//Leukocyte transendothelial migration;…	ko04141//Protein processing in endoplasmic reticulum
Unigene12574_All	ko05164//Influenza A;ko05014//Amyotrophic lateral sclerosis (ALS);ko05145//Toxoplasmosis;ko05169//Epstein-Barr virus infection;ko04010//MAPK signaling pathway;ko04912//GnRH signaling pathway;ko04620//Toll-like receptor signaling pathway;ko04664//Fc epsilon RI signaling pathway	-
Unigene12577_All	ko03430//Mismatch repair;ko05200//Pathways in cancer;ko05210//Colorectal cancer	-
Unigene12603_All	-	ko00520//Amino sugar and nucleotide sugar metabolism;ko00604//Glycosphingolipid biosynthesis - ganglio series;ko00603//Glycosphingolipid biosynthesis - globo series;ko00531//Glycosaminoglycan degradation;ko00511//Other glycan degradation;ko04142//Lysosome;ko01100//Metabolic pathways
Unigene12633_All	-	-
Unigene13787_All	-	ko00340//Histidine metabolism;ko01100//Metabolic pathways
Unigene14130_All	-	ko04612//Antigen processing and presentation;ko04141//Protein processing in endoplasmic reticulum;ko05020//Prion diseases;ko03060//Protein export
Unigene14619_All	-	-
Unigene14620_All	ko04976//Bile secretion;ko05145//Toxoplasmosis;ko05160//Hepatitis C;ko04310//Wnt signaling pathway;ko04144//Endocytosis	-
Unigene14639_All	-	-
Unigene14801_All	-	-
Unigene14812_All	-	ko00920//Sulfur metabolism;ko00230//Purine metabolism;ko00450//Selenocompound metabolism;ko01100//Metabolic pathways
Unigene14876_All	ko01100//Metabolic pathways;ko04972//Pancreatic secretion;ko04977//Vitamin digestion and absorption;ko00561//Glycerolipid metabolism;ko04975//Fat digestion and absorption;ko00564//Glycerophospholipid metabolism;ko00592//alpha-Linolenic acid metabolism	-
Unigene14926_All	ko04971//Gastric acid secretion;ko05152//Tuberculosis;ko04745//Phototransduction - fly;ko04270//Vascular smooth muscle contraction;ko05133//Pertussis;ko04916//Melanogenesis;ko04020//Calcium signaling pathway;ko04970//Salivary secretion;ko04744//Phototransduction;ko04740//Olfactory transduction;ko05031//Amphetamine addiction;ko04728//Dopaminergic synapse;ko04722//Neurotrophin signaling pathway;ko0…	ko05110//Vibrio cholerae infection;ko05130//Pathogenic Escherichia coli infection;ko05164//Influenza A;ko04810//Regulation of actin cytoskeleton;ko04971//Gastric acid secretion;ko05416//Viral myocarditis;ko05131//Shigellosis;ko05132//Salmonella infection;ko04745//Phototransduction - fly;ko05410//Hypertrophic cardiomyopathy (HCM);ko05100//Bacterial invasion of epithelial cells;ko05414//Dilated car…
Unigene15008_All	ko04110//Cell cycle	-
Unigene15556_All	-	ko04141//Protein processing in endoplasmic reticulum
Unigene15773_All	-	ko05164//Influenza A;ko05134//Legionellosis;ko05145//Toxoplasmosis;ko05416//Viral myocarditis;ko05014//Amyotrophic lateral sclerosis (ALS);ko05168//Herpes simplex infection;ko04210//Apoptosis;ko05200//Pathways in cancer;ko05210//Colorectal cancer;ko05152//Tuberculosis;ko04115//p53 signaling pathway;ko05222//Small cell lung cancer;ko05010//Alzheimer's disease;ko05016//Huntington's disease;ko05012/…
Unigene161_All	-	-
Unigene1989_All	-	-
Unigene20440_All	-	-
Unigene20447_All	-	-
Unigene20478_All	-	-
Unigene20496_All	-	-
Unigene20528_All	-	-
Unigene20530_All	-	ko05150//Staphylococcus aureus infection;ko05130//Pathogenic Escherichia coli infection
Unigene20564_All	-	-
Unigene20573_All	-	-
Unigene20619_All	-	ko05110//Vibrio cholerae infection;ko05146//Amoebiasis
Unigene20641_All	ko04970//Salivary secretion	-
Unigene20642_All	ko05110//Vibrio cholerae infection;ko04145//Phagosome;ko05146//Amoebiasis;ko05150//Staphylococcus aureus infection;ko04610//Complement and coagulation cascades;ko05133//Pertussis;ko05322//Systemic lupus erythematosus	-
Unigene20684_All	-	-
Unigene20706_All	ko00760//Nicotinate and nicotinamide metabolism	ko03040//Spliceosome
Unigene20718_All	-	-
Unigene20725_All	ko05014//Amyotrophic lateral sclerosis (ALS);ko03015//mRNA surveillance pathway;ko03013//RNA transport	ko04612//Antigen processing and presentation;ko04141//Protein processing in endoplasmic reticulum;ko05164//Influenza A;ko05134//Legionellosis;ko05020//Prion diseases;ko05169//Epstein-Barr virus infection;ko05162//Measles;ko03040//Spliceosome;ko05145//Toxoplasmosis;ko04010//MAPK signaling pathway;ko04144//Endocytosis
Unigene20746_All	-	-
Unigene20762_All	-	-
Unigene20768_All	-	-
Unigene20790_All	-	-
Unigene20793_All	-	-
Unigene20803_All	ko01100//Metabolic pathways;ko00040//Pentose and glucuronate interconversions;ko00052//Galactose metabolism;ko00561//Glycerolipid metabolism;ko00010//Glycolysis / Gluconeogenesis;ko00051//Fructose and mannose metabolism;ko00620//Pyruvate metabolism	ko05169//Epstein-Barr virus infection;ko03020//RNA polymerase;ko05168//Herpes simplex infection;ko00240//Pyrimidine metabolism;ko00230//Purine metabolism;ko01100//Metabolic pathways;ko05016//Huntington's disease
Unigene20806_All	-	-
Unigene20818_All	-	-
Unigene20852_All	-	-
Unigene20891_All	-	-
Unigene21271_All	-	-
Unigene21276_All	-	-
Unigene21291_All	-	-
Unigene21367_All	-	-
Unigene21385_All	-	-
Unigene21390_All	ko01100//Metabolic pathways;ko00740//Riboflavin metabolism;ko00350//Tyrosine metabolism;ko04916//Melanogenesis	-
Unigene21394_All	-	-
Unigene21406_All	-	-
Unigene21409_All	-	-
Unigene21421_All	ko00310//Lysine degradation	ko03010//Ribosome
Unigene21430_All	-	-
Unigene21440_All	ko01100//Metabolic pathways;ko00051//Fructose and mannose metabolism	-
Unigene21504_All	-	-
Unigene21590_All	ko05016//Huntington's disease	-
Unigene21610_All	-	-
Unigene21723_All	-	-
Unigene21726_All	-	-
Unigene21780_All	-	-
Unigene21788_All	-	-
Unigene21804_All	-	-
Unigene21806_All	-	-
Unigene21988_All	-	-
Unigene22392_All	-	-
Unigene22508_All	-	-
Unigene22527_All	-	-
Unigene22592_All	-	-
Unigene22681_All	-	-
Unigene22702_All	-	-
Unigene2274_All	-	-
Unigene22782_All	-	ko03010//Ribosome
Unigene22794_All	-	-
Unigene2280_All	-	-
Unigene22834_All	ko05110//Vibrio cholerae infection;ko04145//Phagosome;ko01100//Metabolic pathways;ko05323//Rheumatoid arthritis;ko04966//Collecting duct acid secretion;ko05120//Epithelial cell signaling in Helicobacter pylori infection;ko04721//Synaptic vesicle cycle;ko00190//Oxidative phosphorylation
Unigene22877_All	-	ko05146//Amoebiasis;ko04974//Protein digestion and absorption;ko04512//ECM-receptor interaction;ko04510//Focal adhesion;ko05200//Pathways in cancer;ko05222//Small cell lung cancer
Unigene22887_All	-	-
Unigene22948_All	-	-
Unigene22968_All	-	-
Unigene23218_All	ko04360//Axon guidance	-
Unigene23226_All	-	-
Unigene23290_All	-	-
Unigene23486_All	-	-
Unigene23513_All	-	-
Unigene23620_All	-	ko05130//Pathogenic Escherichia coli infection;ko04810//Regulation of actin cytoskeleton;ko03040//Spliceosome;ko05131//Shigellosis;ko05132//Salmonella infection;ko05100//Bacterial invasion of epithelial cells;ko04666//Fc gamma R-mediated phagocytosis;ko04520//Adherens junction;ko04062//Chemokine signaling pathway
Unigene23679_All	-	-
Unigene23694_All	-	-
Unigene23733_All	-	-
Unigene23737_All	-	-
Unigene23770_All	-	-
Unigene23782_All	-	-
Unigene23787_All	-	-
Unigene23797_All	-	-
Unigene23849_All	-	-
Unigene23854_All	-	-
Unigene23869_All	-	-
Unigene23878_All	-	ko03040//Spliceosome
Unigene23895_All	-	-
Unigene23904_All	-	-
Unigene23943_All	-	-
Unigene23948_All	-	-
Unigene23950_All	-	ko05110//Vibrio cholerae infection;ko05146//Amoebiasis;ko04970//Salivary secretion
Unigene23965_All	-	-
Unigene23966_All	-	-
Unigene23986_All	ko04971//Gastric acid secretion;ko04510//Focal adhesion;ko04270//Vascular smooth muscle contraction;ko04020//Calcium signaling pathway;ko04810//Regulation of actin cytoskeleton;ko00270//Cysteine and methionine metabolism;ko03430//Mismatch repair;ko03030//DNA replication;ko03410//Base excision repair;ko03420//Nucleotide excision repair
Unigene23989_All	-	-
Unigene24017_All	-	-
Unigene24054_All	-	-
Unigene24056_All	-	-
Unigene24061_All	-	-
Unigene24102_All	-	-
Unigene24130_All	-	-
Unigene24133_All	-	-
Unigene24142_All	-	-
Unigene24152_All	-	-
Unigene24157_All	-	-
Unigene24175_All	-	-
Unigene24240_All	-	-
Unigene24251_All	-	-
Unigene24312_All	ko00920//Sulfur metabolism;ko00532//Glycosaminoglycan biosynthesis - chondroitin sulfate	-
Unigene24313_All	ko04974//Protein digestion and absorption;ko04972//Pancreatic secretion;ko05164//Influenza A;ko04080//Neuroactive ligand-receptor interaction	-
Unigene24359_All	ko03018//RNA degradation	-
Unigene24367_All	-	-
Unigene24376_All		ko05110//Vibrio cholerae infection;ko05146//Amoebiasis
Unigene24377_All	ko01100//Metabolic pathways;ko00430//Taurine and hypotaurine metabolism;ko00270//Cysteine and methionine metabolism	ko04970//Salivary secretion
Unigene24399_All	-	-
Unigene24415_All	-	-
Unigene24481_All	-	-
Unigene24483_All	-	-
Unigene24485_All	-	ko05130//Pathogenic Escherichia coli infection;ko04810//Regulation of actin cytoskeleton;ko05131//Shigellosis;ko05132//Salmonella infection;ko05100//Bacterial invasion of epithelial cells;ko00310//Lysine degradation;ko04666//Fc gamma R-mediated phagocytosis;ko04520//Adherens junction;ko04062//Chemokine signaling pathway
Unigene24491_All	-	-
Unigene24496_All	-	ko00310//Lysine degradation
Unigene24583_All	-	-
Unigene24586_All	-	-
Unigene24639_All	-	-
Unigene24649_All	-	ko03015//mRNA surveillance pathway;ko03013//RNA transport
Unigene24657_All	-	ko05130//Pathogenic Escherichia coli infection;ko04142//Lysosome;ko03008//Ribosome biogenesis in eukaryotes
Unigene24658_All	-	-
Unigene24660_All	-	-
Unigene24664_All	-	ko03015//mRNA surveillance pathway;ko03018//RNA degradation
Unigene24717_All	-	-
Unigene24726_All	-	-
Unigene24786_All	-	-
Unigene24790_All	-	-
Unigene24816_All	-	-
Unigene24846_All	-	-
Unigene24868_All	-	-
Unigene24896_All	-	-
Unigene24911_All	-	-
Unigene24922_All	-	-
Unigene24933_All	-	-
Unigene24945_All	-	-
Unigene25199_All	-	-
Unigene25240_All	-	-
Unigene25254_All	-	-
Unigene25726_All	ko01100//Metabolic pathways;ko00480//Glutathione metabolism	-
Unigene2577_All	-	-
Unigene3124_All	-	-
Unigene3230_All	-	-
Unigene3255_All	-	-
Unigene328_All	-	-
Unigene3385_All	ko04141//Protein processing in endoplasmic reticulum	-
Unigene3572_All	-	-
Unigene3598_All	-	ko05169//Epstein-Barr virus infection;ko05162//Measles;ko05215//Prostate cancer;ko05202//Transcriptional misregulation in cancer;ko05200//Pathways in cancer;ko05220//Chronic myeloid leukemia;ko04012//ErbB signaling pathway;ko04110//Cell cycle;ko05222//Small cell lung cancer
Unigene3732_All	-	-
Unigene3749_All	ko04920//Adipocytokine signaling pathway;ko05034//Alcoholism	-
Unigene3764_All	-	-
Unigene388_All	-	-
Unigene4303_All	-	-
Unigene4596_All	ko01100//Metabolic pathways;ko00260//Glycine, serine and threonine metabolism	ko05110//Vibrio cholerae infection;ko05146//Amoebiasis;ko00970//Aminoacyl-tRNA biosynthesis
Unigene4789_All	ko04310//Wnt signaling pathway;ko03013//RNA transport	-
Unigene4915_All	-	-
Unigene4933_All	-	-
Unigene5791_All	-	-
Unigene5996_All	-	-
Unigene6012_All	-	-
Unigene6054_All	-	-
Unigene6270_All	ko04510//Focal adhesion;ko05145//Toxoplasmosis;ko05222//Small cell lung cancer;ko04621//NOD-like receptor signaling pathway;ko05200//Pathways in cancer;ko05166//HTLV-I infection;ko04064//NF-kappa B signaling pathway;ko05202//Transcriptional misregulation in cancer;ko04210//Apoptosis;ko04120//Ubiquitin mediated proteolysis	-
Unigene632_All	-	ko03015//mRNA surveillance pathway;ko03013//RNA transport
Unigene6536_All	-	ko03040//Spliceosome
Unigene6726_All	-	-
Unigene6835_All	-	-
Unigene6859_All		ko04141//Protein processing in endoplasmic reticulum
Unigene6892_All	-	-
Unigene6971_All	ko05412//Arrhythmogenic right ventricular cardiomyopathy (ARVC);ko04670//Leukocyte transendothelial migration;ko04530//Tight junction;ko05100//Bacterial invasion of epithelial cells;ko04520//Adherens junction;ko05200//Pathways in cancer;ko05213//Endometrial cancer	-
Unigene7055_All	-	-
Unigene7386_All	ko01100//Metabolic pathways;ko03320//PPAR signaling pathway;ko00071//Fatty acid metabolism	ko00240//Pyrimidine metabolism;ko00230//Purine metabolism;ko01100//Metabolic pathways
Unigene761_All	ko04977//Vitamin digestion and absorption;ko04976//Bile secretion;ko02010//ABC transporters	-
Unigene7649_All	-	-
Unigene8129_All	-	-
Unigene8182_All	-	ko01100//Metabolic pathways;ko00330//Arginine and proline metabolism
Unigene82_All	-	-
Unigene8236_All	-	-
Unigene8515_All	-	ko04142//Lysosome
Unigene8521_All	-	-
Unigene9147_All	-	-
Unigene9159_All	-	ko04810//Regulation of actin cytoskeleton;ko03040//Spliceosome;ko04670//Leukocyte transendothelial migration;ko04666//Fc gamma R-mediated phagocytosis;ko04510//Focal adhesion
Unigene9160_All	-	ko04612//Antigen processing and presentation;ko04141//Protein processing in endoplasmic reticulum;ko04621//NOD-like receptor signaling pathway;ko05215//Prostate cancer;ko04914//Progesterone-mediated oocyte maturation;ko05200//Pathways in cancer
Unigene9331_All	-	ko05164//Influenza A;ko04974//Protein digestion and absorption;ko04080//Neuroactive ligand-receptor interaction;ko04972//Pancreatic secretion
Unigene9462_All	-	-
Unigene9521_All	-	-
Unigene9572_All	-	-
Unigene9587_All	ko04146//Peroxisome	-
Unigene9697_All	ko01100//Metabolic pathways;ko00380//Tryptophan metabolism	-
Unigene9949_All	-	ko04320//Dorso-ventral axis formation
Unigene9981_All	-	-

## Sheet: MolecularPathway-Up
Molecular pathway identified for P. longirostris	Molecular pathway identified for P. macrodactylus							Pathway in common for both species
ko00010//Glycolysis / Gluconeogenesis;	ko00010//Glycolysis / Gluconeogenesis;							ko00010//Glycolysis / Gluconeogenesis;
ko00040//Pentose and glucuronate interconversions;	ko00230//Purine metabolism;							ko00230//Purine metabolism;
ko00051//Fructose and mannose metabolism	ko00240//Pyrimidine metabolism;							ko00240//Pyrimidine metabolism;
ko00052//Galactose metabolism	ko00310//Lysine degradation							ko00310//Lysine degradation
ko00071//Fatty acid metabolism	ko00340//Histidine metabolism;							ko00520//Amino sugar and nucleotide sugar metabolism;
ko00190//Oxidative phosphorylation	ko00450//Selenocompound metabolism;							ko00920//Sulfur metabolism;
ko00230//Purine metabolism;	ko00511//Other glycan degradation;							ko01100//Metabolic pathways
ko00240//Pyrimidine metabolism;	ko00520//Amino sugar and nucleotide sugar metabolism;							ko03008//Ribosome biogenesis in eukaryotes
ko00260//Glycine, serine and threonine metabolism	ko00531//Glycosaminoglycan degradation;							ko03013//RNA transport
ko00270//Cysteine and methionine metabolism	ko00603//Glycosphingolipid biosynthesis - globo series;							ko03015//mRNA surveillance pathway
ko00310//Lysine degradation	ko00604//Glycosphingolipid biosynthesis - ganglio series;							ko03018//RNA degradation
ko00350//Tyrosine metabolism;	ko00920//Sulfur metabolism;							ko04010//MAPK signaling pathway;
ko00380//Tryptophan metabolism	ko00970//Aminoacyl-tRNA biosynthesis							ko04080//Neuroactive ligand-receptor interaction
ko00430//Taurine and hypotaurine metabolism;	ko01100//Metabolic pathways							ko04110//Cell cycle
ko00480//Glutathione metabolism	ko03008//Ribosome biogenesis in eukaryotes							ko04141//Protein processing in endoplasmic reticulum
ko00500//Starch and sucrose metabolism;	ko03010//Ribosome							ko04142//Lysosome
ko00520//Amino sugar and nucleotide sugar metabolism;	ko03013//RNA transport							ko04144//Endocytosis
ko00532//Glycosaminoglycan biosynthesis - chondroitin sulfate	ko03015//mRNA surveillance pathway							ko04145//Phagosome;
ko00561//Glycerolipid metabolism;	ko03018//RNA degradation							ko04210//Apoptosis;
ko00564//Glycerophospholipid metabolism;	ko03020//RNA polymerase;							ko04270//Vascular smooth muscle contraction;
ko00592//alpha-Linolenic acid metabolism	ko03040//Spliceosome							ko04510//Focal adhesion
ko00620//Pyruvate metabolism	ko03060//Protein export							ko04520//Adherens junction
ko00740//Riboflavin metabolism;	ko04010//MAPK signaling pathway;							ko04530//Tight junction;
ko00760//Nicotinate and nicotinamide metabolism	ko04012//ErbB signaling pathway;							ko04621//NOD-like receptor signaling pathway;
ko00830//Retinol metabolism	ko04062//Chemokine signaling pathway							ko04670//Leukocyte transendothelial migration;
ko00920//Sulfur metabolism;	ko04080//Neuroactive ligand-receptor interaction;							ko04740//Olfactory transduction;
ko01100//Metabolic pathways	ko04110//Cell cycle;							ko04744//Phototransduction
ko02010//ABC transporters	ko04115//p53 signaling pathway;							ko04745//Phototransduction - fly;
ko03008//Ribosome biogenesis in eukaryotes	ko04141//Protein processing in endoplasmic reticulum							ko04810//Regulation of actin cytoskeleton;
ko03013//RNA transport	ko04142//Lysosome							ko04970//Salivary secretion
ko03015//mRNA surveillance pathway;	ko04144//Endocytosis							ko04971//Gastric acid secretion;
ko03018//RNA degradation	ko04145//Phagosome;							ko04972//Pancreatic secretion
ko03030//DNA replication;	ko04210//Apoptosis;ko05200//Pathways in cancer;							ko04974//Protein digestion and absorption;
ko03320//PPAR signaling pathway;	ko04260//Cardiac muscle contraction							ko04977//Vitamin digestion and absorption
ko03410//Base excision repair;	ko04270//Vascular smooth muscle contraction;							ko05010//Alzheimer's disease;
ko03420//Nucleotide excision repair	ko04320//Dorso-ventral axis formation							ko05014//Amyotrophic lateral sclerosis (ALS);
ko03430//Mismatch repair;	ko04510//Focal adhesion							ko05016//Huntington's disease
ko04010//MAPK signaling pathway;	ko04512//ECM-receptor interaction;							ko05100//Bacterial invasion of epithelial cells;
ko04020//Calcium signaling pathway;	ko04514//Cell adhesion molecules (CAMs);							ko05110//Vibrio cholerae infection;
ko04064//NF-kappa B signaling pathway;	ko04520//Adherens junction							ko05131//Shigellosis
ko04070//Phosphatidylinositol signaling system	ko04530//Tight junction;							ko05132//Salmonella infection;
ko04080//Neuroactive ligand-receptor interaction	ko04612//Antigen processing and presentation;							ko05134//Legionellosis;
ko04110//Cell cycle	ko04621//NOD-like receptor signaling pathway;							ko05145//Toxoplasmosis;
ko04114//Oocyte meiosis;	ko04666//Fc gamma R-mediated phagocytosis;							ko05146//Amoebiasis
ko04120//Ubiquitin mediated proteolysis	ko04670//Leukocyte transendothelial migration;							ko05150//Staphylococcus aureus infection;
ko04141//Protein processing in endoplasmic reticulum	ko04740//Olfactory transduction;							ko05152//Tuberculosis;
ko04142//Lysosome	ko04744//Phototransduction							ko05164//Influenza A;
ko04144//Endocytosis	ko04745//Phototransduction - fly;							ko05169//Epstein-Barr virus infection;
ko04145//Phagosome;	ko04810//Regulation of actin cytoskeleton;							ko05200//Pathways in cancer;
ko04146//Peroxisome	ko04914//Progesterone-mediated oocyte maturation;							ko05202//Transcriptional misregulation in cancer
ko04210//Apoptosis;	ko04970//Salivary secretion							ko05210//Colorectal cancer
ko04270//Vascular smooth muscle contraction;	ko04971//Gastric acid secretion;							ko05215//Prostate cancer
ko04310//Wnt signaling pathway;	ko04972//Pancreatic secretion							ko05220//Chronic myeloid leukemia;
ko04350//TGF-beta signaling pathway	ko04974//Protein digestion and absorption;							ko05222//Small cell lung cancer
ko04360//Axon guidance	ko04977//Vitamin digestion and absorption							ko05410//Hypertrophic cardiomyopathy (HCM);
ko04510//Focal adhesion;	ko05010//Alzheimer's disease;							ko05412//Arrhythmogenic right ventricular cardiomyopathy (ARVC);
ko04520//Adherens junction	ko05012//Parkinson's disease							ko05414//Dilated cardiomyopathy;
ko04530//Tight junction;	ko05014//Amyotrophic lateral sclerosis (ALS);							ko05416//Viral myocarditis;
ko04610//Complement and coagulation cascades;	ko05016//Huntington's disease
ko04620//Toll-like receptor signaling pathway;	ko05020//Prion diseases;
ko04621//NOD-like receptor signaling pathway;	ko05100//Bacterial invasion of epithelial cells;
ko04664//Fc epsilon RI signaling pathway	ko05110//Vibrio cholerae infection;
ko04670//Leukocyte transendothelial migration;	ko05130//Pathogenic Escherichia coli infection
ko04720//Long-term potentiation;	ko05131//Shigellosis;
ko04721//Synaptic vesicle cycle;	ko05132//Salmonella infection;
ko04722//Neurotrophin signaling pathway;	ko05134//Legionellosis;
ko04727//GABAergic synapse	ko05145//Toxoplasmosis;
ko04728//Dopaminergic synapse;	ko05146//Amoebiasis
ko04730//Long-term depression;	ko05150//Staphylococcus aureus infection;
ko04740//Olfactory transduction;	ko05152//Tuberculosis;
ko04744//Phototransduction;	ko05162//Measles;
ko04745//Phototransduction - fly;	ko05164//Influenza A;
ko04810//Regulation of actin cytoskeleton;	ko05168//Herpes simplex infection;
ko04910//Insulin signaling pathway;	ko05169//Epstein-Barr virus infection;
ko04912//GnRH signaling pathway;	ko05200//Pathways in cancer
ko04916//Melanogenesis	ko05202//Transcriptional misregulation in cancer;
ko04920//Adipocytokine signaling pathway;	ko05210//Colorectal cancer;
ko04966//Collecting duct acid secretion;	ko05215//Prostate cancer
ko04970//Salivary secretion	ko05220//Chronic myeloid leukemia;
ko04971//Gastric acid secretion;	ko05222//Small cell lung cancer
ko04972//Pancreatic secretion;	ko05410//Hypertrophic cardiomyopathy (HCM);
ko04974//Protein digestion and absorption;	ko05412//Arrhythmogenic right ventricular cardiomyopathy (ARVC);
ko04975//Fat digestion and absorption	ko05414//Dilated cardiomyopathy;
ko04976//Bile secretion;	ko05416//Viral myocarditis;
ko04977//Vitamin digestion and absorption;
ko05010//Alzheimer's disease;
ko05014//Amyotrophic lateral sclerosis (ALS);
ko05016//Huntington's disease
ko05031//Amphetamine addiction;
ko05034//Alcoholism
ko05100//Bacterial invasion of epithelial cells;
ko05110//Vibrio cholerae infection;
ko05120//Epithelial cell signaling in Helicobacter pylori infection;
ko05130//Pathogenic Escherichia coli infection;
ko05131//Shigellosis
ko05132//Salmonella infection;
ko05133//Pertussis;
ko05134//Legionellosis;
ko05142//Chagas disease (American trypanosomiasis);
ko05145//Toxoplasmosis;
ko05146//Amoebiasis
ko05150//Staphylococcus aureus infection;
ko05152//Tuberculosis;
ko05160//Hepatitis C;
ko05164//Influenza A;
ko05166//HTLV-I infection;
ko05169//Epstein-Barr virus infection;
ko05200//Pathways in cancer;
ko05202//Transcriptional misregulation in cancer
ko05210//Colorectal cancer
ko05212//Pancreatic cancer
ko05213//Endometrial cancer
ko05214//Glioma;
ko05215//Prostate cancer;
ko05218//Melanoma;
ko05219//Bladder cancer;
ko05220//Chronic myeloid leukemia;
ko05222//Small cell lung cancer;
ko05223//Non-small cell lung cancer;
ko05322//Systemic lupus erythematosus
ko05323//Rheumatoid arthritis;
ko05410//Hypertrophic cardiomyopathy (HCM);
ko05412//Arrhythmogenic right ventricular cardiomyopathy (ARVC);
ko05414//Dilated cardiomyopathy;
ko05416//Viral myocarditis;

## Sheet: Downregulated genes
Gene ID	Molecular pathway
	Palaemon longirostris	Palaemon macrodactylus
CL1569.Contig1_All	-	-
CL1629.Contig2_All	ko00310//Lysine degradation	ko05150//Staphylococcus aureus infection;ko05130//Pathogenic Escherichia coli infection;ko05164//Influenza A;ko05162//Measles;ko04010//MAPK signaling pathway;ko05320//Autoimmune thyroid disease;ko05168//Herpes simplex infection;ko04060//Cytokine-cytokine receptor interaction;ko05142//Chagas disease (American trypanosomiasis);ko05330//Allograft rejection;ko05332//Graft-versus-host disease;ko04210/…
CL1747.Contig1_All	ko05410//Hypertrophic cardiomyopathy (HCM);ko05414//Dilated cardiomyopathy;ko05416//Viral myocarditis;ko04260//Cardiac muscle contraction;ko04270//Vascular smooth muscle contraction;ko04530//Tight junction;ko04810//Regulation of actin cytoskeleton;ko05132//Salmonella infection	-
Unigene12434_All	-	-
Unigene12639_All	ko05164//Influenza A;ko05152//Tuberculosis;ko04916//Melanogenesis;ko05169//Epstein-Barr virus infection;ko05215//Prostate cancer;ko04520//Adherens junction;ko04720//Long-term potentiation;ko05200//Pathways in cancer;ko04110//Cell cycle;ko05166//HTLV-I infection;ko04630//Jak-STAT signaling pathway;ko05168//Herpes simplex infection;ko05211//Renal cell carcinoma;ko04310//Wnt signaling pathway;ko0435…	-
Unigene14149_All	-	-
Unigene146_All	ko04722//Neurotrophin signaling pathway;ko04010//MAPK signaling pathway;ko05219//Bladder cancer	-
Unigene14720_All	-	ko05110//Vibrio cholerae infection;ko05146//Amoebiasis;ko04810//Regulation of actin cytoskeleton
Unigene14743_All	-	ko00520//Amino sugar and nucleotide sugar metabolism;ko01100//Metabolic pathways
Unigene16209_All	-	-
Unigene17238_All	-	-
Unigene17267_All	ko05110//Vibrio cholerae infection;ko05410//Hypertrophic cardiomyopathy (HCM);ko04145//Phagosome;ko05414//Dilated cardiomyopathy;ko05130//Pathogenic Escherichia coli infection;ko05164//Influenza A;ko04971//Gastric acid secretion;ko05416//Viral myocarditis;ko05412//Arrhythmogenic right ventricular cardiomyopathy (ARVC);ko04745//Phototransduction - fly;ko04670//Leukocyte transendothelial migration;…	-
Unigene17624_All	-	-
Unigene17686_All	-	ko04512//ECM-receptor interaction
Unigene17708_All	ko05410//Hypertrophic cardiomyopathy (HCM);ko04145//Phagosome;ko05414//Dilated cardiomyopathy;ko05130//Pathogenic Escherichia coli infection;ko04512//ECM-receptor interaction;ko05412//Arrhythmogenic right ventricular cardiomyopathy (ARVC);ko04670//Leukocyte transendothelial migration;ko04510//Focal adhesion;ko05133//Pertussis;ko04514//Cell adhesion molecules (CAMs);ko04810//Regulation of actin cy…	-
Unigene17957_All	ko05020//Prion diseases;ko04330//Notch signaling pathway;ko04320//Dorso-ventral axis formation	-
Unigene18415_All	-	-
Unigene18425_All	-	-
Unigene18557_All	ko05150//Staphylococcus aureus infection;ko05164//Influenza A;ko04610//Complement and coagulation cascades;ko04080//Neuroactive ligand-receptor interaction
Unigene18578_All	ko04711//Circadian rhythm - fly	-
Unigene2702_All	-	-
Unigene2771_All	-	-
Unigene302_All	-	-
Unigene6201_All	-	-
Unigene831_All	-	-
Unigene8473_All	-	-
Unigene9278_All	-	-
Unigene9684_All	ko03008//Ribosome biogenesis in eukaryotes	ko04512//ECM-receptor interaction

## Sheet: MolecularPathway-Down
Molecular pathway identified for P. longirostris	Molecular pathway identified for P. macrodactylus							Pathway in common for both species
ko00310//Lysine degradation	ko00520//Amino sugar and nucleotide sugar metabolism;							ko04010//MAPK signaling pathway;
ko03008//Ribosome biogenesis in eukaryotes	ko01100//Metabolic pathways							ko04512//ECM-receptor interaction
ko04010//MAPK signaling pathway;	ko04010//MAPK signaling pathway;							ko04722//Neurotrophin signaling pathway;
ko04080//Neuroactive ligand-receptor interaction	ko04060//Cytokine-cytokine receptor interaction;							ko04810//Regulation of actin cytoskeleton
ko04110//Cell cycle;	ko04210//Apoptosis;							ko05110//Vibrio cholerae infection;
ko04145//Phagosome;	ko04512//ECM-receptor interaction							ko05130//Pathogenic Escherichia coli infection;
ko04260//Cardiac muscle contraction;	ko04650//Natural killer cell mediated cytotoxicity							ko05150//Staphylococcus aureus infection;
ko04270//Vascular smooth muscle contraction;	ko04722//Neurotrophin signaling pathway;							ko05164//Influenza A;
ko04310//Wnt signaling pathway;	ko04810//Regulation of actin cytoskeleton							ko05168//Herpes simplex infection;
ko04320//Dorso-ventral axis formation	ko04940//Type I diabetes mellitus;							ko05200//Pathways in cancer;
ko04330//Notch signaling pathway	ko05110//Vibrio cholerae infection;
ko04330//Notch signaling pathway;	ko05130//Pathogenic Escherichia coli infection;
ko04350//TGF-beta signaling pathway;	ko05142//Chagas disease (American trypanosomiasis);
ko04360//Axon guidance	ko05143//African trypanosomiasis;
ko04510//Focal adhesion;	ko05146//Amoebiasis;
ko04512//ECM-receptor interaction;	ko05150//Staphylococcus aureus infection;
ko04514//Cell adhesion molecules (CAMs);	ko05162//Measles;
ko04520//Adherens junction;	ko05164//Influenza A;
ko04530//Tight junction;	ko05168//Herpes simplex infection;
ko04610//Complement and coagulation cascades;	ko05200//Pathways in cancer;
ko04630//Jak-STAT signaling pathway;	ko05320//Autoimmune thyroid disease;
ko04670//Leukocyte transendothelial migration;	ko05330//Allograft rejection;
ko04711//Circadian rhythm - fly	ko05332//Graft-versus-host disease;
ko04720//Long-term potentiation;
ko04722//Neurotrophin signaling pathway;
ko04810//Regulation of actin cytoskeleton
ko04916//Melanogenesis;
ko04971//Gastric acid secretion;
ko05016//Huntington's disease;
ko05020//Prion diseases;
ko05100//Bacterial invasion of epithelial cells;
ko05110//Vibrio cholerae infection;
ko05130//Pathogenic Escherichia coli infection;
ko05131//Shigellosis;
ko05132//Salmonella infection
ko05133//Pertussis;
ko05140//Leishmaniasis;
ko05145//Toxoplasmosis;
ko05150//Staphylococcus aureus infection;
ko05152//Tuberculosis;
ko05164//Influenza A;
ko05166//HTLV-I infection;
ko05168//Herpes simplex infection;
ko05169//Epstein-Barr virus infection;
ko05200//Pathways in cancer;
ko05211//Renal cell carcinoma;
ko05215//Prostate cancer;
ko05219//Bladder cancer
ko05222//Small cell lung cancer;
ko05410//Hypertrophic cardiomyopathy (HCM);
ko05412//Arrhythmogenic right ventricular cardiomyopathy (ARVC);
ko05414//Dilated cardiomyopathy;
ko05416//Viral myocarditis;

## Sheet: ExpressionInOppositeDirection
Palaemon longirostris			Palaemon macrodactylus
Gene ID	Up/Down	Molecular pathway	Gene ID	Up/Down	Molecular pathway
CL1136.Contig1_All	Down	-	CL1136.Contig1_All	Up	ko03015//mRNA surveillance pathway;ko03008//Ribosome biogenesis in eukaryotes;ko03013//RNA transport
CL1220.Contig1_All	Down	ko04141//Protein processing in endoplasmic reticulum	CL1220.Contig1_All	Up	-
CL134.Contig2_All	Down	-	CL134.Contig2_All	Up	-
CL134.Contig5_All	Down	-	CL134.Contig5_All	Up	-
CL1378.Contig1_All	Down	ko05150//Staphylococcus aureus infection;ko05130//Pathogenic Escherichia coli infection	CL1378.Contig1_All	Up	-
CL1388.Contig1_All	Down	-	CL1388.Contig1_All	Up	-
CL1400.Contig1_All	Down	-	CL1400.Contig1_All	Up	-
CL1450.Contig2_All	Down	-	CL1450.Contig2_All	Up	-
CL1511.Contig1_All	Down	-	CL1511.Contig1_All	Up	ko04612//Antigen processing and presentation;ko04141//Protein processing in endoplasmic reticulum;ko04621//NOD-like receptor signaling pathway;ko05215//Prostate cancer;ko04914//Progesterone-mediated oocyte maturation;ko05200//Pathways in cancer
CL157.Contig1_All	Down	-	CL157.Contig1_All	Up	-
CL160.Contig1_All	Down	-	CL160.Contig1_All	Up	-
CL1627.Contig1_All	Down	-	CL1627.Contig1_All	Up	-
CL1627.Contig2_All	Down	-	CL1627.Contig2_All	Up	-
CL193.Contig1_All	Down	ko04360//Axon guidance	CL193.Contig1_All	Up	ko00053//Ascorbate and aldarate metabolism;ko00030//Pentose phosphate pathway;ko01100//Metabolic pathways
CL1940.Contig1_All	Down	-	CL1940.Contig1_All	Up	ko05132//Salmonella infection;ko04145//Phagosome;ko04962//Vasopressin-regulated water reabsorption
CL1975.Contig1_All	Down	ko05110//Vibrio cholerae infection;ko05414//Dilated cardiomyopathy;ko05146//Amoebiasis;ko04971//Gastric acid secretion;ko04976//Bile secretion;ko04270//Vascular smooth muscle contraction;ko04916//Melanogenesis;ko04020//Calcium signaling pathway;ko04970//Salivary secretion;ko04727//GABAergic synapse;ko05020//Prion diseases;ko05169//Epstein-Barr virus infection;ko04740//Olfactory transduction;ko050…	CL1975.Contig1_All	Up	ko04810//Regulation of actin cytoskeleton;ko04971//Gastric acid secretion;ko04270//Vascular smooth muscle contraction;ko04020//Calcium signaling pathway;ko04510//Focal adhesion
CL2041.Contig1_All	Down	ko05014//Amyotrophic lateral sclerosis (ALS)	CL2041.Contig1_All	Up	-
CL205.Contig1_All	Down	-	CL205.Contig1_All	Up	ko04141//Protein processing in endoplasmic reticulum;ko05164//Influenza A;ko05169//Epstein-Barr virus infection;ko05162//Measles;ko05168//Herpes simplex infection;ko05160//Hepatitis C;ko05010//Alzheimer's disease
CL2142.Contig1_All	Down	-	CL2142.Contig1_All	Up	-
CL2208.Contig2_All	Down	-	CL2208.Contig2_All	Up	ko04146//Peroxisome
Unigene10082_All	Down	-	Unigene10082_All	Up	ko04141//Protein processing in endoplasmic reticulum;ko05164//Influenza A
Unigene10809_All	Down	-	Unigene10809_All	Up	ko00520//Amino sugar and nucleotide sugar metabolism;ko00604//Glycosphingolipid biosynthesis - ganglio series;ko00603//Glycosphingolipid biosynthesis - globo series;ko00531//Glycosaminoglycan degradation;ko00511//Other glycan degradation;ko04142//Lysosome;ko01100//Metabolic pathways
Unigene11202_All	Down	-	Unigene11202_All	Up	ko00020//Citrate cycle (TCA cycle);ko00010//Glycolysis / Gluconeogenesis;ko04964//Proximal tubule bicarbonate reclamation;ko03320//PPAR signaling pathway;ko01100//Metabolic pathways;ko04920//Adipocytokine signaling pathway;ko00620//Pyruvate metabolism;ko04910//Insulin signaling pathway
Unigene11767_All	Down	-	Unigene11767_All	Up	ko04810//Regulation of actin cytoskeleton;ko04971//Gastric acid secretion;ko04270//Vascular smooth muscle contraction;ko04020//Calcium signaling pathway;ko04510//Focal adhesion
Unigene12602_All	Down	-	Unigene12602_All	Up	-
Unigene14056_All	Down	-	Unigene14056_All	Up	-
Unigene14605_All	Down	-	Unigene14605_All	Up	-
Unigene14766_All	Down	ko05410//Hypertrophic cardiomyopathy (HCM);ko05414//Dilated cardiomyopathy	Unigene14766_All	Up	ko05110//Vibrio cholerae infection;ko05130//Pathogenic Escherichia coli infection;ko05164//Influenza A;ko04810//Regulation of actin cytoskeleton;ko04971//Gastric acid secretion;ko05416//Viral myocarditis;ko05131//Shigellosis;ko05132//Salmonella infection;ko04745//Phototransduction - fly;ko05410//Hypertrophic cardiomyopathy (HCM);ko05100//Bacterial invasion of epithelial cells;ko05414//Dilated car…
Unigene14891_All	Down	ko04080//Neuroactive ligand-receptor interaction;ko05033//Nicotine addiction;ko04727//GABAergic synapse;ko04723//Retrograde endocannabinoid signaling;ko05032//Morphine addiction	Unigene14891_All	Up	-
Unigene15996_All	Down	-	Unigene15996_All	Up	ko03022//Basal transcription factors
Unigene1720_All	Down	-	Unigene1720_All	Up	-
Unigene2_All	Down	-	Unigene2_All	Up	ko05169//Epstein-Barr virus infection;ko04810//Regulation of actin cytoskeleton;ko04971//Gastric acid secretion;ko04270//Vascular smooth muscle contraction;ko03020//RNA polymerase;ko04623//Cytosolic DNA-sensing pathway;ko00240//Pyrimidine metabolism;ko04020//Calcium signaling pathway;ko00230//Purine metabolism;ko04510//Focal adhesion
Unigene20463_All	Down	-	Unigene20463_All	Up	-
Unigene20480_All	Down	-	Unigene20480_All	Up	-
Unigene20518_All	Down	-	Unigene20518_All	Up	ko05110//Vibrio cholerae infection;ko05146//Amoebiasis
Unigene20596_All	Down	ko05202//Transcriptional misregulation in cancer	Unigene20596_All	Up	-
Unigene20605_All	Down	ko01100//Metabolic pathways;ko00330//Arginine and proline metabolism	Unigene20605_All	Up	-
Unigene20620_All	Down	-	Unigene20620_All	Up	ko05110//Vibrio cholerae infection;ko05146//Amoebiasis
Unigene20623_All	Down	ko05202//Transcriptional misregulation in cancer	Unigene20623_All	Up	-
Unigene20643_All	Down	-	Unigene20643_All	Up	-
Unigene20664_All	Down	-	Unigene20664_All	Up	ko05110//Vibrio cholerae infection;ko05146//Amoebiasis
Unigene20679_All	Down	ko05410//Hypertrophic cardiomyopathy (HCM);ko04920//Adipocytokine signaling pathway;ko04910//Insulin signaling pathway;ko04140//Regulation of autophagy;ko04150//mTOR signaling pathway	Unigene20679_All	Up	-
Unigene20731_All	Down	ko04120//Ubiquitin mediated proteolysis	Unigene20731_All	Up	-
Unigene20740_All	Down	ko05134//Legionellosis	Unigene20740_All	Up	-
Unigene20741_All	Down	-	Unigene20741_All	Up	-
Unigene20802_All	Down	-	Unigene20802_All	Up	-
Unigene20903_All	Down	ko01100//Metabolic pathways;ko00240//Pyrimidine metabolism;ko00230//Purine metabolism	Unigene20903_All	Up	-
Unigene21708_All	Down	-	Unigene21708_All	Up	-
Unigene21709_All	Down	-	Unigene21709_All	Up	-
Unigene21755_All	Down	-	Unigene21755_All	Up	-
Unigene22288_All	Down	-	Unigene22288_All	Up	-
Unigene22692_All	Down	-	Unigene22692_All	Up	-
Unigene22693_All	Down	-	Unigene22693_All	Up	-
Unigene23446_All	Down	-	Unigene23446_All	Up	ko00290//Valine, leucine and isoleucine biosynthesis;ko00770//Pantothenate and CoA biosynthesis;ko00280//Valine, leucine and isoleucine degradation;ko01100//Metabolic pathways
Unigene23518_All	Down	-	Unigene23518_All	Up	-
Unigene23593_All	Down	-	Unigene23593_All	Up	ko00520//Amino sugar and nucleotide sugar metabolism
Unigene23594_All	Down	ko03020//RNA polymerase;ko05169//Epstein-Barr virus infection;ko04623//Cytosolic DNA-sensing pathway;ko00240//Pyrimidine metabolism;ko00230//Purine metabolism	Unigene23594_All	Up	ko04974//Protein digestion and absorption;ko04972//Pancreatic secretion
Unigene23662_All	Down	ko05164//Influenza A;ko05152//Tuberculosis;ko04916//Melanogenesis;ko05169//Epstein-Barr virus infection;ko05215//Prostate cancer;ko04520//Adherens junction;ko04720//Long-term potentiation;ko05200//Pathways in cancer;ko04110//Cell cycle;ko05166//HTLV-I infection;ko04630//Jak-STAT signaling pathway;ko05168//Herpes simplex infection;ko05211//Renal cell carcinoma;ko04310//Wnt signaling pathway;ko0435…	Unigene23662_All	Up	-
Unigene23809_All	Down	ko03040//Spliceosome	Unigene23809_All	Up	-
Unigene23815_All	Down	ko03008//Ribosome biogenesis in eukaryotes	Unigene23815_All	Up	-
Unigene23817_All	Down	ko04270//Vascular smooth muscle contraction;ko04530//Tight junction;ko04920//Adipocytokine signaling pathway;ko05162//Measles;ko04722//Neurotrophin signaling pathway;ko04930//Type II diabetes mellitus;ko04912//GnRH signaling pathway;ko04064//NF-kappa B signaling pathway;ko04664//Fc epsilon RI signaling pathway;ko04666//Fc gamma R-mediated phagocytosis;ko04660//T cell receptor signaling pathway;ko…	Unigene23817_All	Up	-
Unigene23928_All	Down	ko04120//Ubiquitin mediated proteolysis	Unigene23928_All	Up	-
Unigene23969_All	Down	-	Unigene23969_All	Up	-
Unigene23999_All	Down	ko04970//Salivary secretion	Unigene23999_All	Up	-
Unigene24072_All	Down	-	Unigene24072_All	Up	-
Unigene24083_All	Down	-	Unigene24083_All	Up	-
Unigene24131_All	Down	-	Unigene24131_All	Up	-
Unigene24239_All	Down	-	Unigene24239_All	Up	-
Unigene24249_All	Down	ko05146//Amoebiasis;ko04974//Protein digestion and absorption;ko04512//ECM-receptor interaction;ko04510//Focal adhesion;ko04514//Cell adhesion molecules (CAMs);ko04970//Salivary secretion;ko04950//Maturity onset diabetes of the young;ko05222//Small cell lung cancer;ko05200//Pathways in cancer;ko03015//mRNA surveillance pathway;ko03013//RNA transport	Unigene24249_All	Up	-
Unigene24307_All	Down	-	Unigene24307_All	Up	-
Unigene24354_All	Down	ko00520//Amino sugar and nucleotide sugar metabolism	Unigene24354_All	Up	-
Unigene24381_All	Down	ko01100//Metabolic pathways;ko04920//Adipocytokine signaling pathway;ko00564//Glycerophospholipid metabolism;ko05034//Alcoholism;ko00565//Ether lipid metabolism	Unigene24381_All	Up	-
Unigene24392_All	Down	ko05146//Amoebiasis;ko04512//ECM-receptor interaction;ko04510//Focal adhesion;ko05145//Toxoplasmosis;ko05222//Small cell lung cancer;ko05200//Pathways in cancer	Unigene24392_All	Up	ko05146//Amoebiasis
Unigene24395_All	Down	-	Unigene24395_All	Up	-
Unigene24405_All	Down	-	Unigene24405_All	Up	ko04810//Regulation of actin cytoskeleton
Unigene24457_All	Down	ko04974//Protein digestion and absorption;ko04972//Pancreatic secretion;ko05164//Influenza A;ko04080//Neuroactive ligand-receptor interaction	Unigene24457_All	Up	-
Unigene24475_All	Down	-	Unigene24475_All	Up	-
Unigene24497_All	Down	-	Unigene24497_All	Up	ko00310//Lysine degradation
Unigene24568_All	Down	ko04971//Gastric acid secretion;ko05152//Tuberculosis;ko04745//Phototransduction - fly;ko04270//Vascular smooth muscle contraction;ko05133//Pertussis;ko04916//Melanogenesis;ko04020//Calcium signaling pathway;ko04970//Salivary secretion;ko04744//Phototransduction;ko04740//Olfactory transduction;ko05031//Amphetamine addiction;ko04728//Dopaminergic synapse;ko04722//Neurotrophin signaling pathway;ko0…	Unigene24568_All	Up	-
Unigene24638_All	Down	-	Unigene24638_All	Up	-
Unigene24890_All	Down	-	Unigene24890_All	Up	-
Unigene24893_All	Down	-	Unigene24893_All	Up	-
Unigene24924_All	Down	-	Unigene24924_All	Up	-
Unigene24956_All	Down	-	Unigene24956_All	Up	ko05169//Epstein-Barr virus infection;ko04621//NOD-like receptor signaling pathway;ko05145//Toxoplasmosis;ko04010//MAPK signaling pathway;ko05168//Herpes simplex infection;ko04620//Toll-like receptor signaling pathway;ko04380//Osteoclast differentiation;ko05140//Leishmaniasis;ko04064//NF-kappa B signaling pathway
Unigene25037_All	Down	-	Unigene25037_All	Up	ko05150//Staphylococcus aureus infection;ko05130//Pathogenic Escherichia coli infection
Unigene25114_All	Down	-	Unigene25114_All	Up	-
Unigene25276_All	Down	-	Unigene25276_All	Up	-
Unigene253_All	Down	-	Unigene253_All	Up	-
Unigene25318_All	Down	-	Unigene25318_All	Up	-
Unigene25329_All	Down	-	Unigene25329_All	Up	-
Unigene25767_All	Down	-	Unigene25767_All	Up	-
Unigene3106_All	Down	ko04145//Phagosome;ko05130//Pathogenic Escherichia coli infection;ko04540//Gap junction	Unigene3106_All	Up	-
Unigene3120_All	Down	-	Unigene3120_All	Up	ko04810//Regulation of actin cytoskeleton;ko05416//Viral myocarditis;ko05132//Salmonella infection;ko04270//Vascular smooth muscle contraction;ko05410//Hypertrophic cardiomyopathy (HCM);ko05414//Dilated cardiomyopathy;ko04530//Tight junction;ko04260//Cardiac muscle contraction
Unigene3295_All	Down	ko03020//RNA polymerase;ko05169//Epstein-Barr virus infection;ko04623//Cytosolic DNA-sensing pathway;ko00240//Pyrimidine metabolism;ko00230//Purine metabolism	Unigene3295_All	Up	ko04810//Regulation of actin cytoskeleton
Unigene3430_All	Down	-	Unigene3430_All	Up	-
Unigene3796_All	Down	-	Unigene3796_All	Up	-
Unigene4183_All	Down	-	Unigene4183_All	Up	-
Unigene5144_All	Down	-	Unigene5144_All	Up	-
Unigene5159_All	Down	-	Unigene5159_All	Up	-
Unigene5793_All	Down	-	Unigene5793_All	Up	-
Unigene5867_All	Down	ko04146//Peroxisome;ko05152//Tuberculosis;ko04270//Vascular smooth muscle contraction;ko04810//Regulation of actin cytoskeleton;ko00760//Nicotinate and nicotinamide metabolism;ko04360//Axon guidance	Unigene5867_All	Up	-
Unigene641_All	Down	-	Unigene641_All	Up	-
Unigene6578_All	Down	-	Unigene6578_All	Up	-
Unigene6688_All	Down	-	Unigene6688_All	Up	-
Unigene6791_All	Down	-	Unigene6791_All	Up	-
Unigene8178_All	Down	-	Unigene8178_All	Up	ko03018//RNA degradation
Unigene9298_All	Down	-	Unigene9298_All	Up	-
Unigene9719_All	Down	-	Unigene9719_All	Up	-
Unigene9723_All	Down	-	Unigene9723_All	Up	-
Unigene9760_All	Down	-	Unigene9760_All	Up	-
Unigene9796_All	Down	-	Unigene9796_All	Up	ko04612//Antigen processing and presentation;ko04141//Protein processing in endoplasmic reticulum;ko05164//Influenza A;ko05134//Legionellosis;ko05020//Prion diseases;ko05169//Epstein-Barr virus infection;ko05162//Measles;ko03040//Spliceosome;ko05145//Toxoplasmosis;ko04010//MAPK signaling pathway;ko04144//Endocytosis
CL1039.Contig1_All	Up	-	CL1039.Contig1_All	Down	ko05150//Staphylococcus aureus infection;ko05130//Pathogenic Escherichia coli infection
CL1047.Contig1_All	Up	-	CL1047.Contig1_All	Down	-
CL110.Contig1_All	Up	ko01100//Metabolic pathways;ko00310//Lysine degradation;ko00300//Lysine biosynthesis;ko00380//Tryptophan metabolism	CL110.Contig1_All	Down	ko04122//Sulfur relay system;ko00270//Cysteine and methionine metabolism;ko01100//Metabolic pathways
CL1227.Contig1_All	Up	-	CL1227.Contig1_All	Down	-
CL1394.Contig2_All	Up	-	CL1394.Contig2_All	Down	-
CL1476.Contig2_All	Up	ko00564//Glycerophospholipid metabolism;ko04725//Cholinergic synapse	CL1476.Contig2_All	Down	ko05110//Vibrio cholerae infection;ko05146//Amoebiasis
CL1572.Contig1_All	Up	-	CL1572.Contig1_All	Down	-
CL1572.Contig2_All	Up	-	CL1572.Contig2_All	Down	-
CL1607.Contig1_All	Up	-	CL1607.Contig1_All	Down	ko05164//Influenza A;ko03040//Spliceosome;ko03015//mRNA surveillance pathway;ko03013//RNA transport
CL1668.Contig1_All	Up	-	CL1668.Contig1_All	Down	-
CL1668.Contig2_All	Up	-	CL1668.Contig2_All	Down	-
CL1690.Contig1_All	Up	-	CL1690.Contig1_All	Down	-
CL1775.Contig1_All	Up	ko01100//Metabolic pathways;ko00330//Arginine and proline metabolism;ko00410//beta-Alanine metabolism;ko00340//Histidine metabolism	CL1775.Contig1_All	Down	-
CL2024.Contig1_All	Up	-	CL2024.Contig1_All	Down	-
CL2051.Contig2_All	Up	-	CL2051.Contig2_All	Down	-
CL220.Contig2_All	Up	-	CL220.Contig2_All	Down	-
CL2239.Contig1_All	Up	ko04612//Antigen processing and presentation	CL2239.Contig1_All	Down	ko04640//Hematopoietic cell lineage;ko05320//Autoimmune thyroid disease;ko04060//Cytokine-cytokine receptor interaction;ko00350//Tyrosine metabolism;ko04630//Jak-STAT signaling pathway;ko01100//Metabolic pathways
Unigene10490_All	Up	-	Unigene10490_All	Down	-
Unigene11149_All	Up	-	Unigene11149_All	Down	-
Unigene11203_All	Up	-	Unigene11203_All	Down	-
Unigene11235_All	Up	-	Unigene11235_All	Down	ko05110//Vibrio cholerae infection;ko05146//Amoebiasis
Unigene11914_All	Up	ko01100//Metabolic pathways;ko00600//Sphingolipid metabolism	Unigene11914_All	Down	ko05110//Vibrio cholerae infection;ko05146//Amoebiasis
Unigene12064_All	Up	-	Unigene12064_All	Down	-
Unigene13176_All	Up	-	Unigene13176_All	Down	-
Unigene13521_All	Up	-	Unigene13521_All	Down	ko03018//RNA degradation
Unigene13682_All	Up	-	Unigene13682_All	Down	-
Unigene13835_All	Up	-	Unigene13835_All	Down	ko00520//Amino sugar and nucleotide sugar metabolism
Unigene14327_All	Up	-	Unigene14327_All	Down	-
Unigene14356_All	Up	-	Unigene14356_All	Down	-
Unigene15708_All	Up	-	Unigene15708_All	Down	-
Unigene15760_All	Up	ko01100//Metabolic pathways;ko05152//Tuberculosis;ko04020//Calcium signaling pathway;ko00600//Sphingolipid metabolism;ko04370//VEGF signaling pathway;ko04666//Fc gamma R-mediated phagocytosis	Unigene15760_All	Down	-
Unigene16172_All	Up	ko00514//Other types of O-glycan biosynthesis	Unigene16172_All	Down	-
Unigene16183_All	Up	-	Unigene16183_All	Down	-
Unigene16783_All	Up	ko05200//Pathways in cancer;ko05211//Renal cell carcinoma;ko04120//Ubiquitin mediated proteolysis	Unigene16783_All	Down	-
Unigene16860_All	Up	-	Unigene16860_All	Down	-
Unigene17286_All	Up	-	Unigene17286_All	Down	-
Unigene17457_All	Up	-	Unigene17457_All	Down	-
Unigene17549_All	Up	-	Unigene17549_All	Down	-
Unigene17553_All	Up	-	Unigene17553_All	Down	-
Unigene17681_All	Up	ko05134//Legionellosis;ko03040//Spliceosome	Unigene17681_All	Down	ko04142//Lysosome
Unigene17700_All	Up	-	Unigene17700_All	Down	-
Unigene18059_All	Up	-	Unigene18059_All	Down	-
Unigene18069_All	Up	ko01100//Metabolic pathways;ko00053//Ascorbate and aldarate metabolism;ko00040//Pentose and glucuronate interconversions;ko00561//Glycerolipid metabolism;ko00010//Glycolysis / Gluconeogenesis;ko00071//Fatty acid metabolism;ko00330//Arginine and proline metabolism;ko00410//beta-Alanine metabolism;ko00310//Lysine degradation;ko00380//Tryptophan metabolism;ko00620//Pyruvate metabolism;ko00340//Histi…	Unigene18069_All	Down	-
Unigene18148_All	Up	-	Unigene18148_All	Down	-
Unigene18195_All	Up	-	Unigene18195_All	Down	-
Unigene18212_All	Up	-	Unigene18212_All	Down	-
Unigene18218_All	Up	-	Unigene18218_All	Down	-
Unigene18375_All	Up	-	Unigene18375_All	Down	-
Unigene18453_All	Up	-	Unigene18453_All	Down	-
Unigene18472_All	Up	-	Unigene18472_All	Down	-
Unigene18486_All	Up	-	Unigene18486_All	Down	-
Unigene18487_All	Up	-	Unigene18487_All	Down	ko00520//Amino sugar and nucleotide sugar metabolism
Unigene18515_All	Up	ko00920//Sulfur metabolism;ko00532//Glycosaminoglycan biosynthesis - chondroitin sulfate	Unigene18515_All	Down	ko04978//Mineral absorption;ko04976//Bile secretion;ko04973//Carbohydrate digestion and absorption
Unigene18563_All	Up	-	Unigene18563_All	Down	ko05110//Vibrio cholerae infection;ko05146//Amoebiasis;ko04120//Ubiquitin mediated proteolysis
Unigene18575_All	Up	-	Unigene18575_All	Down	-
Unigene18709_All	Up	-	Unigene18709_All	Down	-
Unigene18737_All	Up	-	Unigene18737_All	Down	-
Unigene24831_All	Up	-	Unigene24831_All	Down	-
Unigene27048_All	Up	-	Unigene2748_All	Down	-
Unigene314_All	Up	-	Unigene314_All	Down	ko04974//Protein digestion and absorption;ko04972//Pancreatic secretion
Unigene3170_All	Up	-	Unigene3170_All	Down	-
Unigene3306_All	Up	-	Unigene3306_All	Down	-
Unigene3307_All	Up	-	Unigene3307_All	Down	-
Unigene3399_All	Up	-	Unigene3399_All	Down	-
Unigene344_All	Up	-	Unigene344_All	Down	-
Unigene3460_All	Up	-	Unigene3460_All	Down	-
Unigene5158_All	Up	-	Unigene5158_All	Down	-
Unigene5341_All	Up	-	Unigene5341_All	Down	-
Unigene6139_All	Up	-	Unigene6139_All	Down	ko05110//Vibrio cholerae infection;ko05146//Amoebiasis
Unigene6543_All	Up	-	Unigene6543_All	Down	ko05110//Vibrio cholerae infection;ko05146//Amoebiasis;ko00520//Amino sugar and nucleotide sugar metabolism
Unigene6552_All	Up	-	Unigene6552_All	Down	-
Unigene6555_All	Up	-	Unigene6555_All	Down	-
Unigene6723_All	Up	-	Unigene6723_All	Down	ko05110//Vibrio cholerae infection;ko05146//Amoebiasis;ko04114//Oocyte meiosis;ko04310//Wnt signaling pathway;ko03015//mRNA surveillance pathway;ko04728//Dopaminergic synapse
Unigene6898_All	Up	-	Unigene6898_All	Down	-
Unigene8004_All	Up	-	Unigene8004_All	Down	-
Unigene8074_All	Up	-	Unigene8074_All	Down	-
Unigene9006_All	Up	-	Unigene9006_All	Down	ko05164//Influenza A;ko00900//Terpenoid backbone biosynthesis;ko01100//Metabolic pathways;ko05166//HTLV-I infection
Unigene9138_All	Up	-	Unigene9138_All	Down	-
Unigene9168_All	Up	-	Unigene9168_All	Down	-
Unigene9267_All	Up	-	Unigene9267_All	Down	-
Unigene9836_All	Up	-	Unigene9836_All	Down	-
