# Supplementary material for: Transcriptomic response to thermal and salinity stress in introduced and native sympatric Palaemon caridean shrimps
Source: Sci Rep. 2017 Oct 25;7:13980. doi: 10.1038/s41598-017-13631-6 (PMC5656633; doi:10.1038/s41598-017-13631-6)
Supplement: Supplementary file 4 — Supplementary Dataset 3 [file 41598_2017_13631_MOESM4_ESM.xlsx]

## Sheet: Sheet1
	Transcriptomic response to thermal and salinity stress in introduced and native sympatric Palaemon caridean shrimps
	Amandine D. Marie, Steve Smith, Andy J. Green, Ciro Rico & Christophe Lejeusne

## Sheet: PL nr database
geneID(16013)	geneLength	PL_CON_rawfragments(11405741)	PL_STR_rawfragments(13536668)	PL_CON_FPKM	PL_STR_FPKM	log2(PL_STR_FPKM/PL_CON_FPKM)	up/down	pvalue	FDR	Nr-ID	Nr-Score	Nr-Evalue	Nr-annotation
Unigene50044_All	869	2	232	0.2018	19.7222	6.6108	Up	1.6621e-58	6.1339e-57	gi|9971734|gb|AAG10393.1|	55.1	4e-06	heavy-chain fibroin [Galleria mellonella]
CL804.Contig1_All	793	0	57	0.0000	5.3099	12.3745	Up	8.0591e-16	9.9139e-15	gi|99032198|pdb|2F91|A	250.0	8e-65	Chain A, 1.2a Resolution Structure Of A Crayfish Trypsin Complexed With A Peptide Inhibitor, Sgti
Unigene28748_All	364	61	33	14.6928	6.6973	-1.1335	Down	1.9638e-04	7.7434e-04	gi|95925865|gb|ABF57594.1|	54.7	1e-06	pinin 1 [Canis lupus familiaris]
Unigene12618_All	1158	106	256	8.0255	16.3313	1.0250	Up	1.6797e-10	1.4579e-09	gi|94733578|emb|CAK04598.1|	178.3	5e-43	novel protein (zgc:55668) [Danio rerio]
CL2507.Contig1_All	815	40	266	4.3031	24.1108	2.4862	Up	2.2054e-34	5.2444e-33	gi|94536962|ref|NP_001035402.1|	152.9	1e-35	beta-carotene oxygenase 2a [Danio rerio] >gi|92098295|gb|AAI15260.1| Beta-carotene oxygenase 2a [Danio rerio]
Unigene48828_All	787	1	102	0.1114	9.5744	6.4254	Up	4.4079e-26	8.2459e-25	gi|9280023|dbj|BAB01568.1|	162.9	1e-38	vitellogenin [Marsupenaeus japonicus]
Unigene14870_All	590	140	4806	20.8043	601.7554	4.8542	Up	0	0	gi|92429416|gb|ABE77153.1|	63.9	4e-09	intracellular fatty acid binding protein [Pacifastacus leniusculus]
Unigene28800_All	424	92	3797	19.0239	661.5504	5.1200	Up	0	0	gi|92429416|gb|ABE77153.1|	152.5	5e-36	intracellular fatty acid binding protein [Pacifastacus leniusculus]
Unigene4108_All	984	109	1463	9.7120	109.8342	3.4994	Up	2.1720e-255	2.5698e-253	gi|9186886|dbj|BAA99544.1|	120.6	1e-25	BCS-2 [Amphibalanus amphitrite]
CL6960.Contig2_All	1043	179	483	15.0468	34.2098	1.1850	Up	5.4478e-23	9.1155e-22	gi|9186886|dbj|BAA99544.1|	138.3	5e-31	BCS-2 [Amphibalanus amphitrite]
Unigene48798_All	1069	0	115	0.0000	7.9471	12.9562	Up	3.2474e-31	7.0952e-30	gi|91176179|ref|YP_537093.1|	566.2	8e-160	cytochrome b [Anisakis simplex] >gi|66269519|gb|AAY43167.1| cytochrome b [Anisakis simplex]
Unigene8301_All	464	199	661	37.6021	105.2378	1.4848	Up	6.6402e-43	1.8924e-41	gi|91095277|ref|XP_968181.1|	235.0	7e-61	PREDICTED: similar to Histone H2B [Tribolium castaneum] >gi|270017083|gb|EFA13529.1| hypothetical protein TcasGA2_TC005210 [Tribolium castaneum]
Unigene26769_All	1852	172	88	8.1426	3.5102	-1.2139	Down	3.6061e-11	3.3062e-10	gi|91094369|ref|XP_970631.1|	208.8	7e-52	PREDICTED: similar to CG14435 CG14435-PA [Tribolium castaneum]
Unigene49291_All	986	8	78	0.7114	5.8439	3.0382	Up	2.7184e-13	2.8944e-12	gi|91094311|ref|XP_972253.1|	278.9	2e-73	PREDICTED: similar to AGAP010048-PA [Tribolium castaneum]
Unigene9639_All	998	28	79	2.4598	5.8477	1.2493	Up	3.5959e-05	1.6439e-04	gi|91094275|ref|XP_970558.1|	165.6	3e-39	PREDICTED: similar to arc CG6741-PB [Tribolium castaneum] >gi|270014391|gb|EFA10839.1| hypothetical protein TcasGA2_TC001616 [Tribolium castaneum]
Unigene11109_All	732	88	44	10.5402	4.4405	-1.2471	Down	1.3580e-06	7.8712e-06	gi|91094229|ref|XP_967119.1|	250.8	4e-65	PREDICTED: similar to conserved hypothetical protein [Tribolium castaneum] >gi|270016224|gb|EFA12670.1| hypothetical protein TcasGA2_TC010693 [Tribolium castaneum]
Unigene47844_All	219	1	22	0.4003	7.4211	4.2125	Up	1.8096e-05	8.7272e-05	gi|91094133|ref|XP_966520.1|	67.4	2e-10	PREDICTED: similar to Y7A5A.1 [Tribolium castaneum] >gi|270010866|gb|EFA07314.1| hypothetical protein TcasGA2_TC015907 [Tribolium castaneum]
Unigene51322_All	465	1	25	0.1885	3.9717	4.3971	Up	3.2372e-06	1.7591e-05	gi|91093513|ref|XP_969441.1|	54.7	1e-06	PREDICTED: similar to tpr repeat nuclear phosphoprotein [Tribolium castaneum] >gi|270002675|gb|EEZ99122.1| hypothetical protein TcasGA2_TC005228 [Tribolium castaneum]
Unigene9612_All	1183	15	263	1.1117	16.4233	3.8849	Up	3.6512e-51	1.2045e-49	gi|91093353|ref|XP_969001.1|	354.4	6e-96	PREDICTED: similar to Transmembrane protein 195 [Tribolium castaneum] >gi|270015303|gb|EFA11751.1| hypothetical protein TcasGA2_TC004241 [Tribolium castaneum]
CL168.Contig1_All	1394	4	199	0.2516	10.5458	5.3894	Up	5.1550e-47	1.5875e-45	gi|91093353|ref|XP_969001.1|	369.4	2e-100	PREDICTED: similar to Transmembrane protein 195 [Tribolium castaneum] >gi|270015303|gb|EFA11751.1| hypothetical protein TcasGA2_TC004241 [Tribolium castaneum]
Unigene21590_All	627	11	190	1.5382	22.3859	3.8633	Up	3.4222e-37	8.7431e-36	gi|91093353|ref|XP_969001.1|	99.4	1e-19	PREDICTED: similar to Transmembrane protein 195 [Tribolium castaneum] >gi|270015303|gb|EFA11751.1| hypothetical protein TcasGA2_TC004241 [Tribolium castaneum]
Unigene23809_All	1302	114	55	7.6766	3.1206	-1.2986	Down	1.3537e-08	9.8621e-08	gi|91093216|ref|XP_966931.1|	801.6	0.0	PREDICTED: similar to pre-mrna splicing factor prp8 [Tribolium castaneum] >gi|270016589|gb|EFA13035.1| hypothetical protein TcasGA2_TC010565 [Tribolium castaneum]
Unigene21175_All	800	27	82	2.9590	7.5720	1.3556	Up	7.3266e-06	3.7567e-05	gi|91093034|ref|XP_970412.1|	164.5	4e-39	PREDICTED: similar to MGC89587 protein [Tribolium castaneum] >gi|270002700|gb|EEZ99147.1| hypothetical protein TcasGA2_TC012928 [Tribolium castaneum]
CL1874.Contig2_All	3943	45	111	1.0006	2.0796	1.0554	Up	1.7615e-05	8.5144e-05	gi|91092858|ref|XP_969365.1|	94.4	4e-41	PREDICTED: similar to ATP-dependent RNA helicase DDX51 [Tribolium castaneum] >gi|270003080|gb|EEZ99527.1| hypothetical protein TcasGA2_TC000109 [Tribolium castaneum]
Unigene17982_All	1131	121	364	9.3799	23.7754	1.3418	Up	3.8887e-21	6.0804e-20	gi|91092824|ref|XP_967851.1|	449.5	1e-124	PREDICTED: similar to THO complex subunit 3 [Tribolium castaneum] >gi|270003067|gb|EEZ99514.1| hypothetical protein TcasGA2_TC000095 [Tribolium castaneum]
CL4304.Contig2_All	1421	55	20	3.3935	1.0397	-1.7066	Down	1.4056e-06	8.1320e-06	gi|91092690|ref|XP_971771.1|	394.0	9e-108	PREDICTED: similar to myocyte-specific enhancer factor 2d [Tribolium castaneum]
CL1829.Contig1_All	2671	1412	747	46.3487	20.6602	-1.1657	Down	1.9021e-75	8.6346e-74	gi|91092422|ref|XP_968009.1|	995.7	0.0	PREDICTED: similar to ribonuclease L inhibitor homolog [Tribolium castaneum] >gi|270004744|gb|EFA01192.1| hypothetical protein TcasGA2_TC010519 [Tribolium castaneum]
Unigene23348_All	706	32	84	3.9739	8.7895	1.1452	Up	6.8776e-05	2.9862e-04	gi|91092202|ref|XP_969503.1|	53.5	5e-36	PREDICTED: similar to CG32590 CG32590-PA [Tribolium castaneum] >gi|270014438|gb|EFA10886.1| hypothetical protein TcasGA2_TC001710 [Tribolium castaneum]
CL968.Contig1_All	2185	854	121	34.2675	4.0909	-3.0664	Down	1.3823e-165	1.1818e-163	gi|91092160|ref|XP_967690.1|	238.8	8e-61	PREDICTED: similar to RNA binding region containing protein 1 [Tribolium castaneum] >gi|270014448|gb|EFA10896.1| hypothetical protein TcasGA2_TC001720 [Tribolium castaneum]
Unigene32515_All	515	23	0	3.9156	0.0000	-11.9350	Down	1.3979e-08	1.0162e-07	gi|91091922|ref|XP_967238.1|	87.8	2e-16	PREDICTED: similar to tetraspanin, putative [Tribolium castaneum] >gi|270001141|gb|EEZ97588.1| hypothetical protein TcasGA2_TC011451 [Tribolium castaneum]
Unigene7422_All	1528	756	1826	43.3785	88.2807	1.0251	Up	1.4265e-65	5.7975e-64	gi|91091640|ref|XP_970642.1|	152.9	3e-35	PREDICTED: similar to predicted protein [Tribolium castaneum]
CL3014.Contig2_All	1234	67	206	4.7603	12.3322	1.3733	Up	5.4348e-13	5.6863e-12	gi|91090880|ref|XP_973129.1|	266.5	1e-69	PREDICTED: similar to CG7971 CG7971-PC [Tribolium castaneum]
Unigene28782_All	471	38	95	7.0736	14.9002	1.0748	Up	5.6603e-05	2.5063e-04	gi|91090618|ref|XP_973346.1|	197.2	1e-49	PREDICTED: similar to phosphoacetylglucosamine mutase [Tribolium castaneum] >gi|270013330|gb|EFA09778.1| hypothetical protein TcasGA2_TC011920 [Tribolium castaneum]
Unigene26586_All	1748	100	280	5.0157	11.8333	1.2383	Up	7.6115e-15	8.8738e-14	gi|91090584|ref|XP_972498.1|	193.4	3e-47	PREDICTED: similar to myb-like, SWIRM and MPN domains 1 [Tribolium castaneum] >gi|270013339|gb|EFA09787.1| hypothetical protein TcasGA2_TC011929 [Tribolium castaneum]
Unigene49306_All	362	0	14	0.0000	2.8570	11.4803	Up	2.0875e-04	8.1766e-04	gi|91090538|ref|XP_970813.1|	53.1	4e-06	PREDICTED: similar to mitochondrial carrier protein ymc [Tribolium castaneum]
Unigene288_All	1129	24	193	1.8638	12.6285	2.7604	Up	3.0215e-28	6.0646e-27	gi|91090214|ref|XP_967924.1|	269.2	2e-70	PREDICTED: similar to glucosyl/glucuronosyl transferases [Tribolium castaneum]
Unigene3071_All	1928	43	1298	1.9554	49.7343	4.6687	Up	2.1579e-278	2.7046e-276	gi|91090210|ref|XP_967762.1|	326.2	3e-87	PREDICTED: similar to glucosyl/glucuronosyl transferases [Tribolium castaneum] >gi|270013463|gb|EFA09911.1| hypothetical protein TcasGA2_TC012062 [Tribolium castaneum]
Unigene18591_All	1510	36	337	2.0903	16.4870	2.9795	Up	5.1132e-52	1.7024e-50	gi|91090210|ref|XP_967762.1|	252.7	3e-65	PREDICTED: similar to glucosyl/glucuronosyl transferases [Tribolium castaneum] >gi|270013463|gb|EFA09911.1| hypothetical protein TcasGA2_TC012062 [Tribolium castaneum]
Unigene40477_All	1153	3	111	0.2281	7.1118	4.9625	Up	9.1219e-26	1.6923e-24	gi|91090210|ref|XP_967762.1|	279.3	2e-73	PREDICTED: similar to glucosyl/glucuronosyl transferases [Tribolium castaneum] >gi|270013463|gb|EFA09911.1| hypothetical protein TcasGA2_TC012062 [Tribolium castaneum]
Unigene47247_All	232	1	21	0.3779	6.6868	4.1452	Up	3.2019e-05	1.4861e-04	gi|91090210|ref|XP_967762.1|	84.7	1e-15	PREDICTED: similar to glucosyl/glucuronosyl transferases [Tribolium castaneum] >gi|270013463|gb|EFA09911.1| hypothetical protein TcasGA2_TC012062 [Tribolium castaneum]
Unigene9704_All	1040	371	178	31.2764	12.6437	-1.3067	Down	6.4394e-25	1.1527e-23	gi|91090087|ref|XP_970401.1|	336.3	1e-90	PREDICTED: similar to CG11044 CG11044-PA [Tribolium castaneum]
CL5099.Contig1_All	2450	627	2018	22.4377	60.8476	1.4393	Up	1.0391e-121	6.9875e-120	gi|91089699|ref|XP_974834.1|	172.6	8e-41	PREDICTED: similar to CG8378 CG8378-PA [Tribolium castaneum] >gi|270011321|gb|EFA07769.1| hypothetical protein TcasGA2_TC005323 [Tribolium castaneum]
Unigene23944_All	1709	90	223	4.6172	9.6394	1.0619	Up	8.5466e-10	7.0034e-09	gi|91089427|ref|XP_974449.1|	120.9	1e-25	PREDICTED: similar to Switch-associated protein 70 (SWAP-70) [Tribolium castaneum] >gi|270012554|gb|EFA09002.1| hypothetical protein TcasGA2_TC006709 [Tribolium castaneum]
Unigene23593_All	3280	2441	620	65.2485	13.9639	-2.2242	Down	0	0	gi|91088857|ref|XP_971416.1|	344.0	2e-92	PREDICTED: similar to CG14590 CG14590-PA [Tribolium castaneum]
Unigene12664_All	2215	896	134	35.4659	4.4691	-2.9884	Down	3.3753e-169	2.9276e-167	gi|91088831|ref|XP_970461.1|	913.7	0.0	PREDICTED: similar to CG3961 CG3961-PA [Tribolium castaneum] >gi|270012333|gb|EFA08781.1| hypothetical protein TcasGA2_TC006471 [Tribolium castaneum]
Unigene20394_All	380	101	21	23.3031	4.0825	-2.5130	Down	3.4670e-17	4.5745e-16	gi|91088831|ref|XP_970461.1|	63.2	3e-09	PREDICTED: similar to CG3961 CG3961-PA [Tribolium castaneum] >gi|270012333|gb|EFA08781.1| hypothetical protein TcasGA2_TC006471 [Tribolium castaneum]
Unigene33545_All	598	24	70	3.5187	8.6474	1.2972	Up	6.3330e-05	2.7645e-04	gi|91088785|ref|XP_967679.1|	240.7	2e-62	PREDICTED: similar to structural maintenance of chromosomes protein 1A [Tribolium castaneum] >gi|270011628|gb|EFA08076.1| hypothetical protein TcasGA2_TC005672 [Tribolium castaneum]
Unigene13950_All	1911	92	489	4.2209	18.9032	2.1630	Up	1.1598e-52	3.9013e-51	gi|91088561|ref|XP_972897.1|	357.5	1e-96	PREDICTED: similar to AGAP009788-PA [Tribolium castaneum] >gi|270012241|gb|EFA08689.1| hypothetical protein TcasGA2_TC006360 [Tribolium castaneum]
Unigene6099_All	2335	174	483	6.5334	15.2809	1.2258	Up	3.6718e-24	6.3833e-23	gi|91088561|ref|XP_972897.1|	366.3	3e-99	PREDICTED: similar to AGAP009788-PA [Tribolium castaneum] >gi|270012241|gb|EFA08689.1| hypothetical protein TcasGA2_TC006360 [Tribolium castaneum]
Unigene6329_All	3193	1448	752	39.7600	17.3983	-1.1924	Down	4.1088e-80	1.9503e-78	gi|91088303|ref|XP_969204.1|	120.6	5e-25	PREDICTED: similar to klingon CG6669-PA [Tribolium castaneum] >gi|270012163|gb|EFA08611.1| hypothetical protein TcasGA2_TC006274 [Tribolium castaneum]
Unigene14775_All	1970	651	105	28.9729	3.9374	-2.8794	Down	8.2927e-119	5.4637e-117	gi|91088043|ref|XP_966391.1|	343.6	2e-92	PREDICTED: similar to conserved hypothetical protein [Tribolium castaneum] >gi|270012080|gb|EFA08528.1| hypothetical protein TcasGA2_TC006181 [Tribolium castaneum]
Unigene49052_All	1099	6	368	0.4787	24.7365	5.6914	Up	7.8982e-88	4.0866e-86	gi|91087849|ref|XP_968377.1|	106.7	2e-21	PREDICTED: similar to putative zinc-containing alcohol dehydrogenase [Tribolium castaneum] >gi|270012004|gb|EFA08452.1| hypothetical protein TcasGA2_TC006099 [Tribolium castaneum]
Unigene33271_All	566	25	5	3.8726	0.6526	-2.5690	Down	2.7513e-05	1.2882e-04	gi|91087821|ref|XP_966824.1|	131.3	2e-29	PREDICTED: similar to GA21275-PA [Tribolium castaneum] >gi|270011967|gb|EFA08415.1| hypothetical protein TcasGA2_TC006062 [Tribolium castaneum]
CL1371.Contig1_All	2056	446	1475	19.0190	52.9977	1.4785	Up	4.9993e-93	2.6934e-91	gi|91087655|ref|XP_973504.1|	271.9	8e-71	PREDICTED: similar to LOC398543 protein [Tribolium castaneum]
CL6206.Contig1_All	630	35	108	4.8708	12.6640	1.3785	Up	1.7661e-07	1.1415e-06	gi|91087585|ref|XP_971866.1|	112.1	1e-23	PREDICTED: similar to signal peptidase 12kDa subunit, putative [Tribolium castaneum] >gi|270010698|gb|EFA07146.1| hypothetical protein TcasGA2_TC010137 [Tribolium castaneum]
CL1139.Contig1_All	1460	34	146	2.0417	7.3873	1.8553	Up	5.2348e-14	5.8267e-13	gi|91087437|ref|XP_975683.1|	503.8	8e-141	PREDICTED: similar to calbindin-32 [Tribolium castaneum] >gi|270009492|gb|EFA05940.1| hypothetical protein TcasGA2_TC008758 [Tribolium castaneum]
CL4549.Contig1_All	1371	3	550	0.1918	29.6356	7.2716	Up	3.0503e-140	2.2771e-138	gi|91087387|ref|XP_975653.1|	396.0	2e-108	PREDICTED: similar to O-Glycosyl hydrolase family 30 protein [Tribolium castaneum]
CL2934.Contig1_All	2024	3466	832	150.1394	30.3669	-2.3057	Down	0	0	gi|91087187|ref|XP_975429.1|	241.9	8e-62	PREDICTED: similar to acheron [Tribolium castaneum] >gi|270009568|gb|EFA06016.1| hypothetical protein TcasGA2_TC008844 [Tribolium castaneum]
Unigene40629_All	827	0	146	0.0000	13.0417	13.6708	Up	1.9201e-39	5.1261e-38	gi|91086977|ref|XP_973433.1|	133.3	1e-29	PREDICTED: similar to Kynurenine/alpha-aminoadipate aminotransferase mitochondrial precursor (KAT/AadAT) (Kynurenine--oxoglutarate transaminase II) (Kynurenine aminotransferase II) (Kynurenine--oxoglutarate aminotransferase II) (2-aminoadipate transaminase) ( [Tribolium castaneum] >gi|270009641|gb|EFA06089.1| hypothetical protein TcasGA2_TC008927 [Tribolium castaneum]
Unigene9173_All	788	68	275	7.5659	25.7807	1.7687	Up	1.2321e-23	2.1073e-22	gi|91086121|ref|XP_968297.1|	198.4	2e-49	PREDICTED: similar to adenine phosphoribosyltransferase [Tribolium castaneum] >gi|270010221|gb|EFA06669.1| hypothetical protein TcasGA2_TC009597 [Tribolium castaneum]
Unigene14793_All	1315	121	351	8.0674	19.7183	1.2894	Up	2.5734e-19	3.7479e-18	gi|91085923|ref|XP_969922.1|	112.8	3e-23	PREDICTED: similar to upstream binding transcription factor, RNA polymerase I [Tribolium castaneum] >gi|270009954|gb|EFA06402.1| hypothetical protein TcasGA2_TC009280 [Tribolium castaneum]
CL2826.Contig5_All	2515	157	441	5.4732	12.9536	1.2429	Up	1.2054e-22	1.9923e-21	gi|91085575|ref|XP_968070.1|	71.6	2e-10	PREDICTED: similar to glutathione synthetase [Tribolium castaneum]
Unigene21513_All	905	83	37	8.0409	3.0202	-1.4127	Down	2.3886e-07	1.5234e-06	gi|91084931|ref|XP_970864.1|	299.3	1e-79	PREDICTED: similar to AGAP007103-PA [Tribolium castaneum] >gi|270009292|gb|EFA05740.1| hypothetical protein TcasGA2_TC015622 [Tribolium castaneum]
Unigene23786_All	773	102	58	11.5690	5.5429	-1.0616	Down	4.8545e-06	2.5684e-05	gi|91084931|ref|XP_970864.1|	392.5	1e-107	PREDICTED: similar to AGAP007103-PA [Tribolium castaneum] >gi|270009292|gb|EFA05740.1| hypothetical protein TcasGA2_TC015622 [Tribolium castaneum]
Unigene3855_All	1044	45	220	3.7791	15.5672	2.0424	Up	6.2436e-23	1.0408e-21	gi|91084671|ref|XP_966504.1|	310.1	1e-82	PREDICTED: similar to CG9914 CG9914-PA isoform 1 [Tribolium castaneum] >gi|270008625|gb|EFA05073.1| hypothetical protein TcasGA2_TC015170 [Tribolium castaneum]
Unigene17892_All	1356	133	725	8.5994	39.4972	2.1994	Up	7.4997e-79	3.5318e-77	gi|91084639|ref|XP_966468.1|	119.8	3e-25	PREDICTED: similar to AGAP007721-PA [Tribolium castaneum] >gi|270008637|gb|EFA05085.1| hypothetical protein TcasGA2_TC015183 [Tribolium castaneum]
Unigene45119_All	464	0	149	0.0000	23.7223	14.5340	Up	3.0693e-40	8.3147e-39	gi|91084537|ref|XP_972926.1|	122.1	7e-27	PREDICTED: similar to hyaluronidase [Tribolium castaneum] >gi|270008876|gb|EFA05324.1| hypothetical protein TcasGA2_TC015488 [Tribolium castaneum]
Unigene40685_All	519	3	48	0.5068	6.8322	3.7529	Up	4.4804e-10	3.7638e-09	gi|91084493|ref|XP_971912.1|	105.5	9e-22	PREDICTED: similar to AGAP002331-PA [Tribolium castaneum] >gi|270008674|gb|EFA05122.1| hypothetical protein TcasGA2_TC015236 [Tribolium castaneum]
CL3042.Contig1_All	875	25	70	2.5050	5.9099	1.2383	Up	1.1408e-04	4.7200e-04	gi|91084493|ref|XP_971912.1|	231.1	4e-59	PREDICTED: similar to AGAP002331-PA [Tribolium castaneum] >gi|270008674|gb|EFA05122.1| hypothetical protein TcasGA2_TC015236 [Tribolium castaneum]
Unigene49868_All	1035	0	38	0.0000	2.7123	11.4053	Up	8.9000e-11	7.9232e-10	gi|91084105|ref|XP_975991.1|	214.9	4e-54	PREDICTED: similar to neutral endopeptidase 24.11 isoform 2 [Tribolium castaneum]
Unigene8913_All	1705	40	134	2.0569	5.8059	1.4970	Up	5.8613e-10	4.8629e-09	gi|91084047|ref|XP_967260.1|	238.0	1e-60	PREDICTED: similar to CG1078 CG1078-PA [Tribolium castaneum] >gi|270006693|gb|EFA03141.1| hypothetical protein TcasGA2_TC013053 [Tribolium castaneum]
Unigene8912_All	2049	91	53	3.8938	1.9108	-1.0270	Down	2.6603e-05	1.2498e-04	gi|91084047|ref|XP_967260.1|	203.4	3e-50	PREDICTED: similar to CG1078 CG1078-PA [Tribolium castaneum] >gi|270006693|gb|EFA03141.1| hypothetical protein TcasGA2_TC013053 [Tribolium castaneum]
Unigene48278_All	853	8	98	0.8223	8.4872	3.3676	Up	7.2633e-18	9.9017e-17	gi|91084025|ref|XP_975362.1|	333.6	6e-90	PREDICTED: similar to ubiquitin-conjugating enzyme [Tribolium castaneum] >gi|270006701|gb|EFA03149.1| hypothetical protein TcasGA2_TC013062 [Tribolium castaneum]
CL3288.Contig2_All	3898	958	3493	21.5477	66.1980	1.6193	Up	3.4714e-248	3.9952e-246	gi|91083957|ref|XP_975021.1|	224.2	4e-56	PREDICTED: similar to stathmin [Tribolium castaneum] >gi|270006722|gb|EFA03170.1| hypothetical protein TcasGA2_TC013090 [Tribolium castaneum]
Unigene25079_All	2873	6090	488	185.8481	12.5479	-3.8886	Down	0	0	gi|91083821|ref|XP_973598.1|	688.0	0.0	PREDICTED: similar to junctophilin CG4405-PA [Tribolium castaneum]
CL4404.Contig1_All	1016	124	424	10.7005	30.8291	1.5266	Up	3.3544e-29	6.9284e-28	gi|91083815|ref|XP_973428.1|	201.4	5e-50	PREDICTED: similar to SJCHGC06573 protein [Tribolium castaneum] >gi|270007930|gb|EFA04378.1| hypothetical protein TcasGA2_TC014676 [Tribolium castaneum]
Unigene40571_All	767	51	184	5.8298	17.7219	1.6040	Up	2.1317e-14	2.4266e-13	gi|91083815|ref|XP_973428.1|	134.8	3e-30	PREDICTED: similar to SJCHGC06573 protein [Tribolium castaneum] >gi|270007930|gb|EFA04378.1| hypothetical protein TcasGA2_TC014676 [Tribolium castaneum]
Unigene26750_All	1423	33	126	2.0332	6.5411	1.6858	Up	6.1572e-11	5.5516e-10	gi|91083635|ref|XP_970519.1|	451.1	6e-125	PREDICTED: similar to AGAP010885-PA [Tribolium castaneum]
Unigene22074_All	1525	2433	7736	139.8778	374.7441	1.4217	Up	0	0	gi|91083583|ref|XP_968366.1|	732.6	0.0	PREDICTED: similar to adenosylhomocysteinase [Tribolium castaneum] >gi|270007826|gb|EFA04274.1| hypothetical protein TcasGA2_TC014564 [Tribolium castaneum]
Unigene17830_All	1910	171	864	7.8495	33.4171	2.0899	Up	6.1539e-88	3.1864e-86	gi|91083367|ref|XP_966553.1|	73.9	4e-117	PREDICTED: similar to phosphatidylcholine-sterol acyltransferase (lecithin-cholesterol acyltransferase) [Tribolium castaneum] >gi|270007779|gb|EFA04227.1| hypothetical protein TcasGA2_TC014478 [Tribolium castaneum]
CL3853.Contig4_All	1210	161	396	11.6659	24.1768	1.0513	Up	4.6956e-16	5.8434e-15	gi|91083327|ref|XP_974883.1|	365.9	2e-99	PREDICTED: similar to 39S ribosomal protein L15, mitochondrial [Tribolium castaneum] >gi|270007756|gb|EFA04204.1| hypothetical protein TcasGA2_TC014453 [Tribolium castaneum]
Unigene8764_All	333	9	44	2.3696	9.7611	2.0424	Up	1.3625e-05	6.7022e-05	gi|91083037|ref|XP_974807.1|	92.4	6e-18	PREDICTED: similar to AGAP008337-PA [Tribolium castaneum]
Unigene40570_All	900	2	68	0.1948	5.5815	4.8406	Up	5.2121e-16	6.4771e-15	gi|91082961|ref|XP_973695.1|	197.6	6e-49	PREDICTED: similar to conserved hypothetical protein [Tribolium castaneum] >gi|270007045|gb|EFA03493.1| hypothetical protein TcasGA2_TC013492 [Tribolium castaneum]
Unigene9676_All	2509	3654	1310	127.6863	38.5708	-1.7270	Down	0	0	gi|91082923|ref|XP_972752.1|	725.3	0.0	PREDICTED: similar to transglutaminase [Tribolium castaneum] >gi|270007058|gb|EFA03506.1| hypothetical protein TcasGA2_TC013507 [Tribolium castaneum]
Unigene34253_All	400	27	0	5.9181	0.0000	-12.5309	Down	6.1124e-10	5.0567e-09	gi|91082923|ref|XP_972752.1|	107.1	2e-22	PREDICTED: similar to transglutaminase [Tribolium castaneum] >gi|270007058|gb|EFA03506.1| hypothetical protein TcasGA2_TC013507 [Tribolium castaneum]
Unigene5144_All	355	118	24	29.1427	4.9943	-2.5448	Down	4.1604e-20	6.2442e-19	gi|91082841|ref|XP_969908.1|	84.7	1e-15	PREDICTED: similar to DnaJ-like protein [Tribolium castaneum] >gi|270007594|gb|EFA04042.1| hypothetical protein TcasGA2_TC014273 [Tribolium castaneum]
Unigene49733_All	1841	19	383	0.9048	15.3686	4.0862	Up	1.4976e-76	6.8677e-75	gi|91082769|ref|XP_973660.1|	536.6	1e-150	PREDICTED: similar to acyl-CoA oxidase [Tribolium castaneum] >gi|270015082|gb|EFA11530.1| hypothetical protein TcasGA2_TC014245 [Tribolium castaneum]
Unigene14897_All	1372	490	1386	31.3126	74.6272	1.2530	Up	1.7296e-68	7.2638e-67	gi|91082273|ref|XP_973593.1|	169.1	4e-40	PREDICTED: similar to conserved hypothetical protein [Tribolium castaneum] >gi|270007211|gb|EFA03659.1| hypothetical protein TcasGA2_TC013754 [Tribolium castaneum]
Unigene29539_All	1240	316	31	22.3430	1.8468	-3.5967	Down	4.6182e-72	2.0236e-70	gi|91082237|ref|XP_967133.1|	120.9	1e-25	PREDICTED: similar to IP16036p isoform 1 [Tribolium castaneum]
Unigene39704_All	1156	55	25	4.1714	1.5976	-1.3846	Down	3.5421e-05	1.6198e-04	gi|91082237|ref|XP_967133.1|	135.2	5e-30	PREDICTED: similar to IP16036p isoform 1 [Tribolium castaneum]
Unigene23028_All	738	86	234	10.2169	23.4233	1.1970	Up	4.6254e-12	4.5423e-11	gi|91082233|ref|XP_972708.1|	251.1	3e-65	PREDICTED: similar to 2-phosphodiesterase [Tribolium castaneum] >gi|270007451|gb|EFA03899.1| hypothetical protein TcasGA2_TC014029 [Tribolium castaneum]
CL2842.Contig2_All	2051	191	536	8.1648	19.3058	1.2415	Up	3.8249e-27	7.4140e-26	gi|91082165|ref|XP_970726.1|	479.9	1e-133	PREDICTED: similar to carnitine o-acetyltransferase [Tribolium castaneum] >gi|270007434|gb|EFA03882.1| hypothetical protein TcasGA2_TC014006 [Tribolium castaneum]
Unigene48522_All	1427	3	860	0.1843	44.5208	7.9163	Up	6.0387e-222	6.4058e-220	gi|91082053|ref|XP_976338.1|	60.8	1e-07	PREDICTED: hypothetical protein [Tribolium castaneum] >gi|270007403|gb|EFA03851.1| hypothetical protein TcasGA2_TC013967 [Tribolium castaneum]
Unigene6257_All	1205	66	403	4.8021	24.7062	2.3631	Up	1.8848e-48	5.9472e-47	gi|91082031|ref|XP_970514.1|	367.5	7e-100	PREDICTED: similar to elongase, putative [Tribolium castaneum] >gi|270007304|gb|EFA03752.1| hypothetical protein TcasGA2_TC013861 [Tribolium castaneum]
CL1418.Contig2_All	1195	13	98	0.9538	6.0582	2.6671	Up	1.6179e-14	1.8564e-13	gi|91081949|ref|XP_967168.1|	170.6	1e-40	PREDICTED: similar to AGAP003463-PA [Tribolium castaneum]
CL1606.Contig1_All	3363	1140	545	29.7204	11.9718	-1.3118	Down	1.7292e-73	7.7230e-72	gi|91081945|ref|XP_966990.1|	988.0	0.0	PREDICTED: similar to ATP-binding cassette sub-family F member 2 [Tribolium castaneum] >gi|270007325|gb|EFA03773.1| hypothetical protein TcasGA2_TC013884 [Tribolium castaneum]
Unigene42457_All	541	5	41	0.8103	5.5985	2.7885	Up	5.0362e-07	3.0737e-06	gi|91081805|ref|XP_974174.1|	79.3	8e-14	PREDICTED: similar to AGAP009114-PA [Tribolium castaneum] >gi|270006294|gb|EFA02742.1| hypothetical protein TcasGA2_TC008473 [Tribolium castaneum]
Unigene26701_All	1496	125	318	7.3258	15.7030	1.1000	Up	4.5618e-14	5.0974e-13	gi|91081535|ref|XP_974904.1|	98.6	8e-19	PREDICTED: similar to Suv4-20 CG13363-PA [Tribolium castaneum] >gi|270006169|gb|EFA02617.1| hypothetical protein TcasGA2_TC008337 [Tribolium castaneum]
Unigene14807_All	899	73	222	7.1193	18.2424	1.3575	Up	1.1267e-13	1.2241e-12	gi|91081527|ref|XP_974840.1|	57.0	1e-06	PREDICTED: similar to harmonin [Tribolium castaneum] >gi|270005137|gb|EFA01585.1| hypothetical protein TcasGA2_TC007147 [Tribolium castaneum]
CL3709.Contig1_All	1972	302	761	13.4269	28.5079	1.0862	Up	6.0702e-31	1.3143e-29	gi|91081473|ref|XP_974195.1|	459.1	3e-127	PREDICTED: similar to sterol regulatory element-binding protein 1 [Tribolium castaneum] >gi|270005151|gb|EFA01599.1| hypothetical protein TcasGA2_TC007163 [Tribolium castaneum]
Unigene12049_All	1344	93	52	6.0668	2.8582	-1.0858	Down	8.7782e-06	4.4543e-05	gi|91080927|ref|XP_974039.1|	435.6	2e-120	PREDICTED: similar to ubiquitin ligase E3 alpha [Tribolium castaneum] >gi|270005384|gb|EFA01832.1| hypothetical protein TcasGA2_TC007434 [Tribolium castaneum]
Unigene30939_All	1502	127	0	7.4133	0.0000	-12.8559	Down	6.3786e-44	1.8464e-42	gi|91080763|ref|XP_967505.1|	370.2	1e-100	PREDICTED: similar to otopetrin [Tribolium castaneum] >gi|270005880|gb|EFA02328.1| hypothetical protein TcasGA2_TC007996 [Tribolium castaneum]
Unigene17419_All	1499	192	42	11.2299	2.0698	-2.4398	Down	2.5047e-30	5.3329e-29	gi|91080763|ref|XP_967505.1|	191.4	9e-47	PREDICTED: similar to otopetrin [Tribolium castaneum] >gi|270005880|gb|EFA02328.1| hypothetical protein TcasGA2_TC007996 [Tribolium castaneum]
Unigene32959_All	344	35	2	8.9204	0.4295	-4.3764	Down	2.5325e-10	2.1724e-09	gi|91080763|ref|XP_967505.1|	74.7	1e-12	PREDICTED: similar to otopetrin [Tribolium castaneum] >gi|270005880|gb|EFA02328.1| hypothetical protein TcasGA2_TC007996 [Tribolium castaneum]
Unigene31884_All	349	15	0	3.7683	0.0000	-11.8797	Down	7.3113e-06	3.7545e-05	gi|91080763|ref|XP_967505.1|	90.1	3e-17	PREDICTED: similar to otopetrin [Tribolium castaneum] >gi|270005880|gb|EFA02328.1| hypothetical protein TcasGA2_TC007996 [Tribolium castaneum]
Unigene37357_All	404	15	1	3.2553	0.1829	-4.1537	Down	7.0798e-05	3.0644e-04	gi|91080763|ref|XP_967505.1|	125.9	5e-28	PREDICTED: similar to otopetrin [Tribolium castaneum] >gi|270005880|gb|EFA02328.1| hypothetical protein TcasGA2_TC007996 [Tribolium castaneum]
Unigene36322_All	310	11	0	3.1111	0.0000	-11.6032	Down	1.6721e-04	6.7344e-04	gi|91080763|ref|XP_967505.1|	61.2	1e-08	PREDICTED: similar to otopetrin [Tribolium castaneum] >gi|270005880|gb|EFA02328.1| hypothetical protein TcasGA2_TC007996 [Tribolium castaneum]
CL3727.Contig2_All	946	1	127	0.0927	9.9175	6.7413	Up	1.2623e-32	2.8725e-31	gi|91080745|ref|XP_966455.1|	278.5	3e-73	PREDICTED: similar to CG1998 CG1998-PA [Tribolium castaneum] >gi|270005453|gb|EFA01901.1| hypothetical protein TcasGA2_TC007511 [Tribolium castaneum]
CL3727.Contig1_All	983	0	37	0.0000	2.7806	11.4412	Up	1.6399e-10	1.4274e-09	gi|91080745|ref|XP_966455.1|	278.5	3e-73	PREDICTED: similar to CG1998 CG1998-PA [Tribolium castaneum] >gi|270005453|gb|EFA01901.1| hypothetical protein TcasGA2_TC007511 [Tribolium castaneum]
Unigene20774_All	1093	50	23	4.0108	1.5545	-1.3674	Down	9.4683e-05	4.0105e-04	gi|91080535|ref|XP_966772.1|	480.7	5e-134	PREDICTED: similar to mab-2 CG4746-PA [Tribolium castaneum] >gi|270005804|gb|EFA02252.1| hypothetical protein TcasGA2_TC007915 [Tribolium castaneum]
Unigene13318_All	3801	63843	13616	1472.6241	264.6305	-2.4763	Down	0	0	gi|91080533|ref|XP_972324.1|	1526.5	0.0	PREDICTED: similar to alpha actinin CG4376-PB [Tribolium castaneum]
Unigene32900_All	318	20	2	5.5142	0.4646	-3.5691	Down	1.1759e-05	5.8494e-05	gi|91080305|ref|XP_974272.1|	63.2	3e-09	PREDICTED: similar to moody CG4322-PA [Tribolium castaneum] >gi|270006400|gb|EFA02848.1| hypothetical protein TcasGA2_TC007687 [Tribolium castaneum]
Unigene30861_All	686	32	9	4.0898	0.9692	-2.0772	Down	2.8362e-05	1.3256e-04	gi|91080175|ref|XP_970509.1|	117.1	6e-25	PREDICTED: similar to AGAP001974-PA [Tribolium castaneum] >gi|270005672|gb|EFA02120.1| hypothetical protein TcasGA2_TC007767 [Tribolium castaneum]
CL2708.Contig3_All	6871	2020	144	25.7755	1.5482	-4.0573	Down	0	0	gi|91080015|ref|XP_971793.1|	72.4	3e-10	PREDICTED: similar to zormin CG33484-PD [Tribolium castaneum]
Unigene26550_All	3570	200	8	4.9118	0.1655	-4.8913	Down	6.1130e-57	2.2061e-55	gi|91080015|ref|XP_971793.1|	239.2	1e-60	PREDICTED: similar to zormin CG33484-PD [Tribolium castaneum]
Unigene2982_All	5589	1237	435	19.4049	5.7497	-1.7549	Down	1.0626e-121	7.1388e-120	gi|91079915|ref|XP_967163.1|	126.3	1e-26	PREDICTED: similar to AGAP004937-PA [Tribolium castaneum] >gi|270003264|gb|EEZ99711.1| hypothetical protein TcasGA2_TC002472 [Tribolium castaneum]
CL5986.Contig1_All	2635	337	39	11.2131	1.0934	-3.3583	Down	2.6277e-72	1.1570e-70	gi|91079830|ref|XP_970174.1|	564.7	8e-159	PREDICTED: similar to GA10531-PA [Tribolium castaneum]
CL5986.Contig2_All	1964	107	11	4.7766	0.4138	-3.5290	Down	5.5274e-25	9.9213e-24	gi|91079830|ref|XP_970174.1|	397.5	1e-108	PREDICTED: similar to GA10531-PA [Tribolium castaneum]
Unigene39898_All	526	3	33	0.5000	4.6346	3.2124	Up	1.5570e-06	8.9135e-06	gi|91079546|ref|XP_971272.1|	54.3	2e-06	PREDICTED: similar to CG4269 CG4269-PA [Tribolium castaneum] >gi|270003419|gb|EEZ99866.1| hypothetical protein TcasGA2_TC002648 [Tribolium castaneum]
CL3183.Contig2_All	1242	76	199	5.3650	11.8364	1.1416	Up	8.2516e-10	6.7756e-09	gi|91079458|ref|XP_966537.1|	40.4	2e-44	PREDICTED: similar to CG2063 CG2063-PA [Tribolium castaneum] >gi|270004398|gb|EFA00846.1| hypothetical protein TcasGA2_TC003747 [Tribolium castaneum]
CL7127.Contig1_All	2362	96	365	3.5634	11.4157	1.6797	Up	7.6806e-29	1.5715e-27	gi|91079298|ref|XP_966796.1|	388.7	7e-106	PREDICTED: similar to GA15814-PA [Tribolium castaneum] >gi|270004319|gb|EFA00767.1| hypothetical protein TcasGA2_TC003653 [Tribolium castaneum]
CL193.Contig1_All	1469	355	114	21.1877	5.7329	-1.8859	Down	8.2951e-40	2.2278e-38	gi|91079206|ref|XP_969693.1|	239.2	3e-61	PREDICTED: similar to CG34353 CG34353-PA [Tribolium castaneum]
Unigene16331_All	1912	222	111	10.1799	4.2887	-1.2471	Down	1.5342e-14	1.7617e-13	gi|91078944|ref|XP_974036.1|	92.0	1e-16	PREDICTED: similar to Tsc1 CG6147-PA [Tribolium castaneum] >gi|270003690|gb|EFA00138.1| hypothetical protein TcasGA2_TC002959 [Tribolium castaneum]
Unigene20616_All	1700	65	817	3.3523	35.5027	3.4047	Up	4.5625e-140	3.4025e-138	gi|91078850|ref|XP_971848.1|	406.4	2e-111	PREDICTED: similar to tan CG12120-PA [Tribolium castaneum] >gi|270004130|gb|EFA00578.1| hypothetical protein TcasGA2_TC003448 [Tribolium castaneum]
CL4745.Contig3_All	1727	36	7	1.8276	0.2994	-2.6098	Down	3.3445e-07	2.0850e-06	gi|91078762|ref|XP_968810.1|	262.3	5e-68	PREDICTED: similar to AGAP005243-PA [Tribolium castaneum]
CL4745.Contig1_All	1712	25	4	1.2803	0.1726	-2.8910	Down	7.9002e-06	4.0310e-05	gi|91078762|ref|XP_968810.1|	268.5	7e-70	PREDICTED: similar to AGAP005243-PA [Tribolium castaneum]
Unigene23481_All	829	32	83	3.3843	7.3963	1.1279	Up	9.2839e-05	3.9407e-04	gi|91078418|ref|XP_974674.1|	304.7	3e-81	PREDICTED: similar to cytochrome c oxidase assembly protein cox11 [Tribolium castaneum] >gi|270004002|gb|EFA00450.1| hypothetical protein TcasGA2_TC003306 [Tribolium castaneum]
CL2539.Contig1_All	887	11	57	1.0873	4.7472	2.1263	Up	3.4237e-07	2.1325e-06	gi|91078412|ref|XP_974620.1|	138.3	4e-31	PREDICTED: similar to CG14235 CG14235-PA [Tribolium castaneum] >gi|270004870|gb|EFA01318.1| hypothetical protein TcasGA2_TC003304 [Tribolium castaneum]
Unigene9670_All	572	58	153	8.8901	19.7598	1.1523	Up	6.0136e-08	4.1018e-07	gi|91078406|ref|XP_974522.1|	93.2	6e-18	PREDICTED: similar to conserved hypothetical protein [Tribolium castaneum] >gi|270003991|gb|EFA00439.1| hypothetical protein TcasGA2_TC003293 [Tribolium castaneum]
Unigene23792_All	1997	696	71	30.5568	2.6264	-3.5403	Down	1.3313e-154	1.0815e-152	gi|91078104|ref|XP_972867.1|	402.9	2e-110	PREDICTED: similar to GA10108-PA [Tribolium castaneum]
CL2939.Contig2_All	1436	45	3	2.7475	0.1543	-4.1543	Down	1.4527e-12	1.4728e-11	gi|91078104|ref|XP_972867.1|	299.3	3e-79	PREDICTED: similar to GA10108-PA [Tribolium castaneum]
CL2939.Contig1_All	1361	30	6	1.9326	0.3257	-2.5689	Down	4.0981e-06	2.1980e-05	gi|91078104|ref|XP_972867.1|	298.5	4e-79	PREDICTED: similar to GA10108-PA [Tribolium castaneum]
CL2796.Contig1_All	1120	186	68	14.5603	4.4852	-1.6988	Down	6.8718e-19	9.8230e-18	gi|91077960|ref|XP_967490.1|	125.9	3e-27	PREDICTED: similar to LOC495415 protein [Tribolium castaneum] >gi|270002291|gb|EEZ98738.1| hypothetical protein TcasGA2_TC001293 [Tribolium castaneum]
Unigene48624_All	451	2	34	0.3888	5.5692	3.8404	Up	1.5259e-07	9.9272e-07	gi|91077116|ref|XP_970572.1|	88.2	1e-16	PREDICTED: similar to corticotropin releasing hormone binding protein [Tribolium castaneum] >gi|270002038|gb|EEZ98485.1| hypothetical protein TcasGA2_TC000979 [Tribolium castaneum]
CL5678.Contig1_All	663	0	17	0.0000	1.8942	10.8874	Up	3.3370e-05	1.5437e-04	gi|91077116|ref|XP_970572.1|	199.1	1e-49	PREDICTED: similar to corticotropin releasing hormone binding protein [Tribolium castaneum] >gi|270002038|gb|EEZ98485.1| hypothetical protein TcasGA2_TC000979 [Tribolium castaneum]
Unigene22682_All	472	42	157	7.8016	24.5723	1.6552	Up	5.4131e-13	5.6652e-12	gi|91076846|ref|XP_974788.1|	143.7	2e-33	PREDICTED: similar to GA20229-PA [Tribolium castaneum] >gi|270001818|gb|EEZ98265.1| hypothetical protein TcasGA2_TC000707 [Tribolium castaneum]
Unigene241_All	1093	49	140	3.9305	9.4623	1.2675	Up	2.3546e-08	1.6714e-07	gi|91075916|ref|XP_966441.1|	192.2	3e-47	PREDICTED: similar to exocyst complex component 2 [Tribolium castaneum] >gi|270014638|gb|EFA11086.1| hypothetical protein TcasGA2_TC004683 [Tribolium castaneum]
CL2066.Contig2_All	592	1	37	0.1481	4.6171	4.9623	Up	3.0136e-09	2.3377e-08	gi|90969052|gb|ABE02603.1|	135.2	1e-30	mucolipin-like protein [Gammarus fossarum]
CL2066.Contig1_All	607	0	25	0.0000	3.0426	11.5711	Up	2.5115e-07	1.5987e-06	gi|90969052|gb|ABE02603.1|	135.2	1e-30	mucolipin-like protein [Gammarus fossarum]
Unigene33714_All	569	151	5	23.2670	0.6492	-5.1635	Down	1.6087e-44	4.7290e-43	gi|9087202|sp|O96615.1|SER2_GALME	57.8	3e-07	RecName: Full=Sericin-2; AltName: Full=Silk gum protein 2 >gi|3916720|gb|AAC79079.1| sericin-2 [Galleria mellonella]
Unigene34833_All	317	17	2	4.7018	0.4661	-3.3345	Down	9.3466e-05	3.9603e-04	gi|90018234|gb|ABD83930.1|	84.3	1e-15	hypothetical protein [Ictalurus punctatus]
Unigene18218_All	1344	28	96	1.8266	5.2767	1.5305	Up	1.0529e-07	6.9786e-07	gi|89272870|emb|CAJ81966.1|	168.7	5e-40	Novel Ubiquitin carboxyl-terminal hydrolase, family 1 protein [Xenopus (Silurana) tropicalis]
Unigene43725_All	827	4	1281	0.4241	114.4279	8.0758	Up	0	0	gi|89258161|gb|ABD65303.1|	96.7	1e-18	ecdysteroid-regulated protein [Litopenaeus vannamei]
CL3729.Contig2_All	503	5	1079	0.8715	158.4680	7.5065	Up	1.0903e-275	1.3571e-273	gi|89258153|gb|ABD65299.1|	100.9	2e-20	ENSANGP00000021035-like [Litopenaeus vannamei]
CL3407.Contig1_All	776	250	1922	28.2459	182.9700	2.6955	Up	1.9344e-260	2.3038e-258	gi|89258153|gb|ABD65299.1|	89.0	2e-16	ENSANGP00000021035-like [Litopenaeus vannamei]
CL3729.Contig1_All	531	2	814	0.3302	113.2448	8.4219	Up	6.6505e-212	6.8133e-210	gi|89258153|gb|ABD65299.1|	100.5	3e-20	ENSANGP00000021035-like [Litopenaeus vannamei]
CL2792.Contig2_All	465	0	363	0.0000	57.6689	15.8155	Up	4.8500e-97	2.7042e-95	gi|89258153|gb|ABD65299.1|	74.7	1e-12	ENSANGP00000021035-like [Litopenaeus vannamei]
CL2792.Contig1_All	503	0	39	0.0000	5.7278	12.4838	Up	4.8302e-11	4.3988e-10	gi|89258153|gb|ABD65299.1|	61.6	1e-08	ENSANGP00000021035-like [Litopenaeus vannamei]
CL2285.Contig2_All	207	62	29	26.2602	10.3494	-1.3433	Down	1.7695e-05	8.5506e-05	gi|89152418|gb|ABD62888.1|	98.6	8e-20	serine proteinase-like protein [Penaeus monodon]
Unigene10809_All	347	229	125	57.8605	26.6115	-1.1205	Down	7.8042e-13	8.0654e-12	gi|86277804|gb|ABC88388.1|	178.7	6e-44	crustacyanin-like lipocalin [Macrobrachium rosenbergii]
CL764.Contig1_All	932	381	10	35.8414	0.7926	-5.4989	Down	1.4789e-113	9.3331e-112	gi|85726472|ref|NP_648504.2|	60.8	9e-08	mucin 68D [Drosophila melanogaster] >gi|18447198|gb|AAL68190.1| GH09355p [Drosophila melanogaster] >gi|84796112|gb|AAF50015.3| mucin 68D [Drosophila melanogaster]
Unigene12052_All	708	19	100	2.3529	10.4341	2.1488	Up	8.1074e-12	7.8038e-11	gi|85677252|emb|CAJ58681.1|	158.3	2e-37	innexin inx1 [Homarus gammarus]
Unigene14331_All	784	441	132	49.3173	12.4379	-1.9874	Down	1.6282e-52	5.4590e-51	gi|84999270|ref|XP_954356.1|	64.7	4e-09	hypothetical protein [Theileria annulata strain Ankara] >gi|65305354|emb|CAI73679.1| proline-rich hypothetical protein [Theileria annulata]
Unigene10306_All	277	26	5	8.2294	1.3335	-2.6256	Down	1.4822e-05	7.2639e-05	gi|84380303|gb|ABC58684.1|	55.1	1e-06	HMG box protein SoxE2 [Petromyzon marinus]
CL2528.Contig1_All	381	14	64	3.2217	12.4092	1.9455	Up	3.2202e-07	2.0131e-06	gi|83628250|gb|ABC26005.1|	118.2	1e-25	arthrodial cuticle protein AMP16.3 [Callinectes sapidus]
Unigene49754_All	620	2	186	0.2828	22.1620	6.2922	Up	1.7446e-46	5.3247e-45	gi|83415130|ref|NP_001032779.1|	98.2	2e-19	short-chain dehydrogenase/reductase family 42E member 1 [Danio rerio] >gi|81097738|gb|AAI09447.1| Zgc:123280 [Danio rerio]
CL2896.Contig2_All	6121	1958	369	28.0457	4.4534	-2.6548	Down	0	0	gi|83317874|ref|XP_731351.1|	64.7	6e-08	erythrocyte membrane-associated giant protein antigen 332 [Plasmodium yoelii yoelii 17XNL] >gi|23491364|gb|EAA22916.1| erythrocyte membrane-associated giant protein antigen 332 [Plasmodium yoelii yoelii]
CL6277.Contig1_All	2467	53	14350	1.8836	429.7056	7.8337	Up	0	0	gi|83283004|gb|ABC01063.1|	1020.4	0.0	HSP70 [Procambarus clarkii]
CL85.Contig5_All	1870	56	1008	2.6256	39.8205	3.9228	Up	3.3572e-193	3.2146e-191	gi|83283004|gb|ABC01063.1|	994.2	0.0	HSP70 [Procambarus clarkii]
Unigene26242_All	1154	460	232	34.9485	14.8515	-1.2346	Down	4.7876e-28	9.5666e-27	gi|83025072|ref|NP_001032652.1|	342.0	3e-92	uncharacterized protein LOC641565 [Danio rerio]
CL3569.Contig2_All	471	743	15	138.3071	2.3527	-5.8774	Down	3.3997e-226	3.6549e-224	gi|82795531|gb|ABB91679.1|	74.3	1e-12	calcified cuticle protein CP15.0 [Callinectes sapidus]
Unigene46703_All	284	0	21	0.0000	5.4625	12.4153	Up	2.8950e-06	1.5916e-05	gi|82795531|gb|ABB91679.1|	57.0	2e-07	calcified cuticle protein CP15.0 [Callinectes sapidus]
Unigene5009_All	341	36	782	9.2560	169.4106	4.1940	Up	1.7046e-157	1.4023e-155	gi|82795525|gb|ABB91676.1|	75.1	1e-12	calcified cuticle protein CP14.1 [Callinectes sapidus]
Unigene17609_All	306	38	530	10.8878	127.9507	3.5548	Up	8.1636e-95	4.4550e-93	gi|82795525|gb|ABB91676.1|	73.9	2e-12	calcified cuticle protein CP14.1 [Callinectes sapidus]
CL3050.Contig1_All	495	28	287	4.9594	42.8317	3.1104	Up	2.3332e-46	7.0939e-45	gi|82795525|gb|ABB91676.1|	90.9	2e-17	calcified cuticle protein CP14.1 [Callinectes sapidus]
Unigene50137_All	566	2	77	0.3098	10.0499	5.0197	Up	2.6968e-18	3.7563e-17	gi|82795525|gb|ABB91676.1|	118.2	1e-25	calcified cuticle protein CP14.1 [Callinectes sapidus]
Unigene49487_All	285	0	48	0.0000	12.4418	13.6029	Up	1.9730e-13	2.1154e-12	gi|82795525|gb|ABB91676.1|	83.2	3e-15	calcified cuticle protein CP14.1 [Callinectes sapidus]
CL3569.Contig1_All	537	980	44	160.0031	6.0529	-4.7243	Down	8.3403e-268	1.0118e-265	gi|82795523|gb|ABB91675.1|	67.8	2e-10	calcified cuticle protein CP19.0 isoform B [Callinectes sapidus]
CL1038.Contig1_All	698	605	31	75.9935	3.2809	-4.5337	Down	7.1638e-162	6.0455e-160	gi|82795523|gb|ABB91675.1|	88.2	3e-16	calcified cuticle protein CP19.0 isoform B [Callinectes sapidus]
Unigene20528_All	576	97	1188	14.7647	152.3639	3.3673	Up	6.1780e-201	6.0529e-199	gi|82795519|gb|ABB91673.1|	109.0	1e-22	arthrodial cuticle protein AMP9.3 [Callinectes sapidus]
Unigene8022_All	468	154	2007	28.8504	316.8033	3.4569	Up	0	0	gi|82795517|gb|ABB91672.1|	142.1	6e-33	arthrodial cuticle protein AMP13.4 [Callinectes sapidus]
CL6680.Contig1_All	1234	19	685	1.3499	41.0075	4.9250	Up	5.0186e-152	4.0315e-150	gi|82795517|gb|ABB91672.1|	141.7	6e-32	arthrodial cuticle protein AMP13.4 [Callinectes sapidus]
Unigene6817_All	594	82	563	12.1033	70.0181	2.5323	Up	1.7641e-72	7.7820e-71	gi|82795517|gb|ABB91672.1|	106.7	6e-22	arthrodial cuticle protein AMP13.4 [Callinectes sapidus]
Unigene33054_All	609	134	43	19.2914	5.2160	-1.8869	Down	5.3630e-16	6.6624e-15	gi|82795517|gb|ABB91672.1|	144.4	2e-33	arthrodial cuticle protein AMP13.4 [Callinectes sapidus]
Unigene33624_All	337	40	0	10.4065	0.0000	-13.3452	Down	2.3368e-14	2.6520e-13	gi|82795517|gb|ABB91672.1|	101.3	1e-20	arthrodial cuticle protein AMP13.4 [Callinectes sapidus]
Unigene7767_All	353	53	11	13.1637	2.3020	-2.5156	Down	1.1522e-09	9.3110e-09	gi|82795517|gb|ABB91672.1|	106.7	3e-22	arthrodial cuticle protein AMP13.4 [Callinectes sapidus]
CL6010.Contig1_All	341	23	0	5.9136	0.0000	-12.5298	Down	1.3979e-08	1.0166e-07	gi|82795517|gb|ABB91672.1|	114.8	1e-24	arthrodial cuticle protein AMP13.4 [Callinectes sapidus]
Unigene33623_All	337	26	2	6.7643	0.4384	-3.9476	Down	1.6975e-07	1.0986e-06	gi|82795517|gb|ABB91672.1|	107.8	1e-22	arthrodial cuticle protein AMP13.4 [Callinectes sapidus]
Unigene49645_All	575	2	31	0.3050	3.9827	3.7069	Up	8.0890e-07	4.8233e-06	gi|82795517|gb|ABB91672.1|	125.9	9e-28	arthrodial cuticle protein AMP13.4 [Callinectes sapidus]
Unigene6436_All	596	69	36	10.1503	4.4622	-1.1857	Down	4.0008e-05	1.8159e-04	gi|82795517|gb|ABB91672.1|	142.5	1e-32	arthrodial cuticle protein AMP13.4 [Callinectes sapidus]
Unigene44301_All	329	0	18	0.0000	4.0417	11.9807	Up	1.8110e-05	8.7079e-05	gi|82754312|gb|ABB89953.1|	137.1	2e-31	vitellogenin [Penaeus monodon]
Unigene873_All	1305	156	887	10.4807	50.2113	2.2603	Up	2.7333e-99	1.5604e-97	gi|82623003|gb|ABB86961.1|	619.0	1e-175	beta-N-acetylglucosaminidase [Fenneropenaeus chinensis]
Unigene18513_All	1502	66	174	3.8526	8.5579	1.1514	Up	7.5599e-09	5.6460e-08	gi|82541597|ref|XP_725029.1|	56.6	3e-06	NLI interacting factor [Plasmodium yoelii yoelii 17XNL]
CL188.Contig1_All	1382	112	25	7.1054	1.3363	-2.4107	Down	4.5159e-18	6.2201e-17	gi|78706716|ref|NP_001027161.1|	208.0	8e-52	CG33936, isoform B [Drosophila melanogaster] >gi|78706718|ref|NP_001027162.1| CG33936, isoform A [Drosophila melanogaster] >gi|23170783|gb|AAF54360.2| CG33936, isoform A [Drosophila melanogaster] >gi|23170784|gb|AAF54361.2| CG33936, isoform B [Drosophila melanogaster] >gi|25012791|gb|AAN71487.1| RE70963p [Drosophila melanogaster]
Unigene46904_All	398	0	25	0.0000	4.6403	12.1800	Up	2.5115e-07	1.5960e-06	gi|784941|emb|CAA60047.1|	74.7	1e-12	cytoplasmic intermediate filament protein [Ascaris lumbricoides] >gi|324505092|gb|ADY42193.1| Intermediate filament protein B [Ascaris suum]
CL2955.Contig1_All	1831	4214	338	201.7821	13.6369	-3.8872	Down	0	0	gi|78101801|tpg|DAA05518.1|	466.8	1e-129	TPA: TPA_exp: troponin T isoform 5 [Apis mellifera]
CL2955.Contig2_All	1556	4065	955	229.0485	45.3401	-2.3368	Down	0	0	gi|78101801|tpg|DAA05518.1|	466.8	1e-129	TPA: TPA_exp: troponin T isoform 5 [Apis mellifera]
CL2955.Contig3_All	1646	1037	283	55.2364	12.7012	-2.1207	Down	1.1014e-131	7.7928e-130	gi|78101800|tpg|DAA05517.1|	469.9	1e-130	TPA: TPA_exp: troponin T isoform 4 [Apis mellifera]
CL2955.Contig5_All	1556	498	74	28.0606	3.5133	-2.9976	Down	3.9142e-95	2.1425e-93	gi|78101799|tpg|DAA05516.1|	458.0	5e-127	TPA: TPA_exp: troponin T isoform 3 [Apis mellifera]
CL6548.Contig1_All	372	865	259	203.8683	51.4334	-1.9869	Down	2.9101e-101	1.6895e-99	gi|77748444|gb|AAI07635.1|	80.1	3e-14	Zgc:123068 [Danio rerio] >gi|220675872|emb|CAX12583.1| novel protein (zgc:123068) [Danio rerio]
CL6548.Contig2_All	452	63	10	12.2202	1.6344	-2.9024	Down	6.5197e-13	6.7808e-12	gi|77748444|gb|AAI07635.1|	80.1	3e-14	Zgc:123068 [Danio rerio] >gi|220675872|emb|CAX12583.1| novel protein (zgc:123068) [Danio rerio]
CL2378.Contig1_All	1683	110	281	5.7304	12.3342	1.1060	Up	1.0764e-12	1.1037e-11	gi|76880449|ref|NP_445914.2|	668.3	0.0	cysteine desulfurase, mitochondrial [Rattus norvegicus] >gi|75775189|gb|AAI04700.1| NFS1 nitrogen fixation 1 homolog (S. cerevisiae) [Rattus norvegicus] >gi|149030839|gb|EDL85866.1| nitrogen fixation gene 1 (S. cerevisiae), isoform CRA_b [Rattus norvegicus]
Unigene29701_All	339	57	5	14.7418	1.0896	-3.7580	Down	1.3905e-14	1.5982e-13	gi|76800495|gb|ABA55664.1|	74.3	1e-12	Hoglet [Monosiga ovata]
Unigene49047_All	1033	0	353	0.0000	25.2443	14.6237	Up	2.1878e-94	1.1903e-92	gi|76162105|gb|ABA40133.1|	94.4	9e-18	variable lymphocyte receptor diversity region [Petromyzon marinus]
Unigene41355_All	383	1	21	0.2289	4.0505	4.1453	Up	3.2019e-05	1.4875e-04	gi|7510076|pir||T31613	52.4	7e-06	hypothetical protein Y50E8A.i - Caenorhabditis elegans
Unigene21484_All	1012	35	113	3.0322	8.2487	1.4438	Up	3.1614e-08	2.2174e-07	gi|75048494|sp|Q95K79.1|ALKB8_MACFA	309.7	1e-82	RecName: Full=Alkylated DNA repair protein alkB homolog 8; AltName: Full=Probable alpha-ketoglutarate-dependent dioxygenase ABH8; AltName: Full=S-adenosyl-L-methionine-dependent tRNA methyltransferase ABH8; AltName: Full=tRNA (carboxymethyluridine(34)-5-O)-methyltransferase ABH8
Unigene15659_All	1464	2046	6807	122.5296	343.4811	1.4871	Up	0	0	gi|75022291|sp|Q9GV46.1|LUCB_OPLGR	211.5	8e-53	RecName: Full=Oplophorus-luciferin 2-monooxygenase non-catalytic subunit; Flags: Precursor >gi|10336557|dbj|BAB13775.1| oxygenase [Oplophorus gracilirostris]
Unigene9127_All	1191	68	1788	5.0058	110.9032	4.4696	Up	0	0	gi|75022291|sp|Q9GV46.1|LUCB_OPLGR	176.4	2e-42	RecName: Full=Oplophorus-luciferin 2-monooxygenase non-catalytic subunit; Flags: Precursor >gi|10336557|dbj|BAB13775.1| oxygenase [Oplophorus gracilirostris]
Unigene50453_All	1237	4	333	0.2835	19.8867	6.1323	Up	1.0548e-81	5.0806e-80	gi|75022291|sp|Q9GV46.1|LUCB_OPLGR	208.0	7e-52	RecName: Full=Oplophorus-luciferin 2-monooxygenase non-catalytic subunit; Flags: Precursor >gi|10336557|dbj|BAB13775.1| oxygenase [Oplophorus gracilirostris]
Unigene49430_All	374	0	158	0.0000	31.2086	14.9297	Up	1.2537e-42	3.5559e-41	gi|75022291|sp|Q9GV46.1|LUCB_OPLGR	80.5	2e-14	RecName: Full=Oplophorus-luciferin 2-monooxygenase non-catalytic subunit; Flags: Precursor >gi|10336557|dbj|BAB13775.1| oxygenase [Oplophorus gracilirostris]
Unigene45785_All	787	0	101	0.0000	9.4806	13.2108	Up	1.6886e-27	3.3205e-26	gi|75022291|sp|Q9GV46.1|LUCB_OPLGR	155.6	2e-36	RecName: Full=Oplophorus-luciferin 2-monooxygenase non-catalytic subunit; Flags: Precursor >gi|10336557|dbj|BAB13775.1| oxygenase [Oplophorus gracilirostris]
Unigene40400_All	641	0	80	0.0000	9.2198	13.1705	Up	6.3310e-22	1.0188e-20	gi|75022291|sp|Q9GV46.1|LUCB_OPLGR	144.4	3e-33	RecName: Full=Oplophorus-luciferin 2-monooxygenase non-catalytic subunit; Flags: Precursor >gi|10336557|dbj|BAB13775.1| oxygenase [Oplophorus gracilirostris]
Unigene50746_All	740	1	63	0.1185	6.2892	5.7299	Up	6.2328e-16	7.7148e-15	gi|75022291|sp|Q9GV46.1|LUCB_OPLGR	129.4	1e-28	RecName: Full=Oplophorus-luciferin 2-monooxygenase non-catalytic subunit; Flags: Precursor >gi|10336557|dbj|BAB13775.1| oxygenase [Oplophorus gracilirostris]
Unigene48196_All	618	0	53	0.0000	6.3354	12.6292	Up	9.2895e-15	1.0772e-13	gi|75022291|sp|Q9GV46.1|LUCB_OPLGR	116.3	8e-25	RecName: Full=Oplophorus-luciferin 2-monooxygenase non-catalytic subunit; Flags: Precursor >gi|10336557|dbj|BAB13775.1| oxygenase [Oplophorus gracilirostris]
Unigene46522_All	683	0	40	0.0000	4.3264	12.0790	Up	2.6214e-11	2.4370e-10	gi|75022291|sp|Q9GV46.1|LUCB_OPLGR	126.3	1e-27	RecName: Full=Oplophorus-luciferin 2-monooxygenase non-catalytic subunit; Flags: Precursor >gi|10336557|dbj|BAB13775.1| oxygenase [Oplophorus gracilirostris]
Unigene41617_All	439	0	18	0.0000	3.0290	11.5646	Up	1.8110e-05	8.7166e-05	gi|75022291|sp|Q9GV46.1|LUCB_OPLGR	79.7	4e-14	RecName: Full=Oplophorus-luciferin 2-monooxygenase non-catalytic subunit; Flags: Precursor >gi|10336557|dbj|BAB13775.1| oxygenase [Oplophorus gracilirostris]
Unigene42651_All	247	0	16	0.0000	4.7853	12.2244	Up	6.1486e-05	2.6968e-04	gi|75022291|sp|Q9GV46.1|LUCB_OPLGR	52.0	9e-06	RecName: Full=Oplophorus-luciferin 2-monooxygenase non-catalytic subunit; Flags: Precursor >gi|10336557|dbj|BAB13775.1| oxygenase [Oplophorus gracilirostris]
Unigene52085_All	364	0	16	0.0000	3.2472	11.6650	Up	6.1486e-05	2.6873e-04	gi|75022291|sp|Q9GV46.1|LUCB_OPLGR	65.5	8e-10	RecName: Full=Oplophorus-luciferin 2-monooxygenase non-catalytic subunit; Flags: Precursor >gi|10336557|dbj|BAB13775.1| oxygenase [Oplophorus gracilirostris]
CL1724.Contig1_All	965	7	2139	0.6360	163.7464	8.0082	Up	0	0	gi|74927078|sp|Q86GF7.1|CRUST_PANBO	310.8	5e-83	RecName: Full=Crustapain; AltName: Full=NsCys; Flags: Precursor >gi|28971811|dbj|BAC65417.1| crustapain [Pandalus borealis]
Unigene27365_All	1079	176	50825	14.3010	3479.7189	7.9267	Up	0	0	gi|74927078|sp|Q86GF7.1|CRUST_PANBO	461.5	3e-128	RecName: Full=Crustapain; AltName: Full=NsCys; Flags: Precursor >gi|28971811|dbj|BAC65417.1| crustapain [Pandalus borealis]
Unigene50400_All	902	12	4986	1.1664	408.3513	8.4516	Up	0	0	gi|74927078|sp|Q86GF7.1|CRUST_PANBO	422.2	1e-116	RecName: Full=Crustapain; AltName: Full=NsCys; Flags: Precursor >gi|28971811|dbj|BAC65417.1| crustapain [Pandalus borealis]
Unigene31226_All	1207	254	2	18.4503	0.1224	-7.2359	Down	4.3389e-83	2.1270e-81	gi|74897462|sp|Q55F37.1|SRFC_DICDI	35.0	5e-10	RecName: Full=Serum factor response C
CL2640.Contig4_All	2845	139	949	4.2836	24.6418	2.5242	Up	1.4445e-120	9.6234e-119	gi|74876134|sp|Q75JC9.1|Y8484_DICDI	64.7	2e-08	RecName: Full=Uncharacterized protein DDB_G0271670; Flags: Precursor
CL2331.Contig2_All	3083	348	71	9.8965	1.7013	-2.5403	Down	3.4331e-56	1.2194e-54	gi|74876134|sp|Q75JC9.1|Y8484_DICDI	57.4	5e-06	RecName: Full=Uncharacterized protein DDB_G0271670; Flags: Precursor
Unigene27903_All	1102	390	142	31.0284	9.5191	-1.7047	Down	4.6935e-38	1.2204e-36	gi|74876134|sp|Q75JC9.1|Y8484_DICDI	73.9	1e-11	RecName: Full=Uncharacterized protein DDB_G0271670; Flags: Precursor
Unigene33470_All	1312	150	18	10.0238	1.0135	-3.3060	Down	1.3956e-32	3.1686e-31	gi|74876134|sp|Q75JC9.1|Y8484_DICDI	90.1	2e-16	RecName: Full=Uncharacterized protein DDB_G0271670; Flags: Precursor
CL2331.Contig1_All	2990	475	224	13.9283	5.5343	-1.3315	Down	2.4696e-32	5.5789e-31	gi|74876134|sp|Q75JC9.1|Y8484_DICDI	78.2	2e-12	RecName: Full=Uncharacterized protein DDB_G0271670; Flags: Precursor
CL1687.Contig6_All	1329	106	11	6.9929	0.6114	-3.5157	Down	1.0979e-24	1.9488e-23	gi|74876134|sp|Q75JC9.1|Y8484_DICDI	154.5	1e-35	RecName: Full=Uncharacterized protein DDB_G0271670; Flags: Precursor
Unigene29943_All	497	42	0	7.4092	0.0000	-12.8551	Down	4.8864e-15	5.7594e-14	gi|74876134|sp|Q75JC9.1|Y8484_DICDI	91.7	1e-17	RecName: Full=Uncharacterized protein DDB_G0271670; Flags: Precursor
CL1687.Contig1_All	1572	46	4	2.5656	0.1880	-3.7705	Down	4.9748e-12	4.8774e-11	gi|74876134|sp|Q75JC9.1|Y8484_DICDI	157.1	2e-36	RecName: Full=Uncharacterized protein DDB_G0271670; Flags: Precursor
Unigene30834_All	489	37	1	6.6339	0.1511	-5.4563	Down	5.2843e-12	5.1702e-11	gi|74876134|sp|Q75JC9.1|Y8484_DICDI	77.4	2e-13	RecName: Full=Uncharacterized protein DDB_G0271670; Flags: Precursor
CL1687.Contig2_All	1548	36	3	2.0390	0.1432	-3.8318	Down	9.0265e-10	7.3790e-09	gi|74876134|sp|Q75JC9.1|Y8484_DICDI	154.1	1e-35	RecName: Full=Uncharacterized protein DDB_G0271670; Flags: Precursor
CL2740.Contig1_All	1088	82	28	6.6079	1.9012	-1.7973	Down	9.3474e-10	7.6249e-09	gi|74876134|sp|Q75JC9.1|Y8484_DICDI	115.2	5e-24	RecName: Full=Uncharacterized protein DDB_G0271670; Flags: Precursor
Unigene26639_All	1595	64	169	3.5180	7.8273	1.1538	Up	1.1781e-08	8.6480e-08	gi|74876134|sp|Q75JC9.1|Y8484_DICDI	76.6	3e-12	RecName: Full=Uncharacterized protein DDB_G0271670; Flags: Precursor
CL1687.Contig8_All	1305	31	3	2.0827	0.1698	-3.6165	Down	3.0214e-08	2.1292e-07	gi|74876134|sp|Q75JC9.1|Y8484_DICDI	151.4	9e-35	RecName: Full=Uncharacterized protein DDB_G0271670; Flags: Precursor
Unigene27216_All	1078	64	25	5.2052	1.7132	-1.6033	Down	6.3760e-07	3.8488e-06	gi|74876134|sp|Q75JC9.1|Y8484_DICDI	92.4	3e-17	RecName: Full=Uncharacterized protein DDB_G0271670; Flags: Precursor
CL1687.Contig9_All	1284	23	3	1.5705	0.1726	-3.1857	Down	7.2411e-06	3.7324e-05	gi|74876134|sp|Q75JC9.1|Y8484_DICDI	151.4	8e-35	RecName: Full=Uncharacterized protein DDB_G0271670; Flags: Precursor
CL2640.Contig6_All	1462	1	22	0.0600	1.1116	4.2115	Up	1.8096e-05	8.7389e-05	gi|74876134|sp|Q75JC9.1|Y8484_DICDI	55.5	7e-06	RecName: Full=Uncharacterized protein DDB_G0271670; Flags: Precursor
CL1687.Contig5_All	1404	19	3	1.1865	0.1578	-2.9105	Down	1.0226e-04	4.2978e-04	gi|74876134|sp|Q75JC9.1|Y8484_DICDI	154.1	1e-35	RecName: Full=Uncharacterized protein DDB_G0271670; Flags: Precursor
CL1687.Contig4_All	1428	18	3	1.1051	0.1552	-2.8320	Down	1.9567e-04	7.7277e-04	gi|74876134|sp|Q75JC9.1|Y8484_DICDI	157.1	1e-36	RecName: Full=Uncharacterized protein DDB_G0271670; Flags: Precursor
CL1687.Contig7_All	1308	18	3	1.2065	0.1694	-2.8323	Down	1.9567e-04	7.7273e-04	gi|74876134|sp|Q75JC9.1|Y8484_DICDI	154.5	1e-35	RecName: Full=Uncharacterized protein DDB_G0271670; Flags: Precursor
CL6519.Contig2_All	1955	373	118	16.7278	4.4589	-1.9075	Down	2.2806e-42	6.4457e-41	gi|74857881|sp|Q55A66.1|Y2098_DICDI	64.3	2e-08	RecName: Full=TNF receptor-associated factor family protein DDB_G0272098
Unigene11451_All	397	10	76	2.2084	14.1420	2.6789	Up	1.3721e-11	1.3012e-10	gi|74855681|sp|Q54US7.1|GTAU_DICDI	55.1	1e-06	RecName: Full=GATA zinc finger domain-containing protein 21
CL6073.Contig1_All	620	10	2452	1.4141	292.1575	7.6907	Up	0	0	gi|74852044|sp|Q54GV8.1|Y8625_DICDI	53.9	5e-06	RecName: Full=Uncharacterized transmembrane protein DDB_G0289901; Flags: Precursor
Unigene15571_All	980	233	576	20.8452	43.4195	1.0586	Up	6.6796e-23	1.1122e-21	gi|74837181|sp|Q5KSV0.1|GTAK_DICDI	58.9	4e-07	RecName: Full=GATA zinc finger domain-containing protein 11; AltName: Full=Transcription factor amvA >gi|57157751|dbj|BAD83848.1| GATA zinc finger protein [Dictyostelium discoideum]
Unigene15809_All	438	35	7	7.0060	1.1806	-2.5691	Down	6.1789e-07	3.7359e-06	gi|74835253|sp|Q27081.1|CFB_TACTR	56.2	4e-07	RecName: Full=Clotting factor B; AltName: Full=Coagulation factor B; Contains: RecName: Full=Clotting factor B light chain; Contains: RecName: Full=Clotting factor B heavy chain; Flags: Precursor >gi|452530|dbj|BAA03528.1| coagulation factor B precursor [Tachypleus tridentatus]
Unigene26653_All	523	36	1562	6.0350	220.6315	5.1921	Up	0	0	gi|74812178|sp|Q867W1.1|FRP1_PROCL	125.2	1e-27	RecName: Full=FMRFamide-related neuropeptides; Contains: RecName: Full=GYRKPPFNGSIF-amide; Short=SIFamide; Contains: RecName: Full=C-terminal peptide; Flags: Precursor >gi|27922975|dbj|BAC55939.1| neuropeptide precursor protein [Procambarus clarkii] >gi|27922977|dbj|BAC55940.1| neuropeptide precursor protein [Procambarus clarkii]
Unigene32346_All	246	18	0	6.4153	0.0000	-12.6473	Down	6.9911e-07	4.2029e-06	gi|74267404|dbj|BAE44199.1|	58.5	9e-08	cuticular protein [Tachypleus tridentatus]
CL379.Contig1_All	2441	10729	59854	385.3612	1811.3969	2.2328	Up	0	0	gi|7414466|emb|CAB85964.1|	1125.5	0.0	phosphoenolpyruvate carboxykinase [Litopenaeus vannamei]
Unigene43290_All	582	3	271	0.4519	34.3981	6.2502	Up	4.2298e-67	1.7458e-65	gi|7414466|emb|CAB85964.1|	140.6	3e-32	phosphoenolpyruvate carboxykinase [Litopenaeus vannamei]
CL379.Contig3_All	498	2	112	0.3521	16.6141	5.5603	Up	2.8432e-27	5.5395e-26	gi|7414466|emb|CAB85964.1|	291.6	8e-78	phosphoenolpyruvate carboxykinase [Litopenaeus vannamei]
CL6921.Contig2_All	540	3	56	0.4871	7.6609	3.9752	Up	5.1695e-12	5.0607e-11	gi|7414466|emb|CAB85964.1|	146.7	4e-34	phosphoenolpyruvate carboxykinase [Litopenaeus vannamei]
Unigene15173_All	2858	34	2252	1.0430	58.2096	5.8024	Up	0	0	gi|7414464|emb|CAB85963.1|	1105.1	0.0	alpha glucosidase [Litopenaeus vannamei]
Unigene49246_All	1976	2	692	0.0887	25.8707	8.1882	Up	1.1603e-179	1.0521e-177	gi|7414464|emb|CAB85963.1|	959.1	0.0	alpha glucosidase [Litopenaeus vannamei]
Unigene47546_All	987	4	264	0.3553	19.7595	5.7974	Up	8.7211e-64	3.4699e-62	gi|7414464|emb|CAB85963.1|	327.4	6e-88	alpha glucosidase [Litopenaeus vannamei]
CL2487.Contig2_All	898	0	77	0.0000	6.3344	12.6290	Up	3.9605e-21	6.1900e-20	gi|7414464|emb|CAB85963.1|	283.1	1e-74	alpha glucosidase [Litopenaeus vannamei]
Unigene48591_All	763	0	72	0.0000	6.9710	12.7671	Up	8.4118e-20	1.2456e-18	gi|7414464|emb|CAB85963.1|	214.2	4e-54	alpha glucosidase [Litopenaeus vannamei]
CL2487.Contig1_All	918	0	60	0.0000	4.8283	12.2373	Up	1.2883e-16	1.6521e-15	gi|7414464|emb|CAB85963.1|	283.1	1e-74	alpha glucosidase [Litopenaeus vannamei]
Unigene48273_All	378	0	31	0.0000	6.0584	12.5647	Up	6.4177e-09	4.8241e-08	gi|7414464|emb|CAB85963.1|	214.9	8e-55	alpha glucosidase [Litopenaeus vannamei]
Unigene47547_All	459	0	25	0.0000	4.0236	11.9743	Up	2.5115e-07	1.5955e-06	gi|7414464|emb|CAB85963.1|	195.7	5e-49	alpha glucosidase [Litopenaeus vannamei]
Unigene40920_All	235	0	22	0.0000	6.9158	12.7557	Up	1.5711e-06	8.9807e-06	gi|7414464|emb|CAB85963.1|	142.5	5e-33	alpha glucosidase [Litopenaeus vannamei]
Unigene24441_All	1097	45	115	3.5965	7.7443	1.1065	Up	5.5989e-06	2.9350e-05	gi|73971672|ref|XP_853813.1|	167.9	7e-40	PREDICTED: snRNA-activating protein complex subunit 3 [Canis lupus familiaris]
Unigene11995_All	1855	71	172	3.3558	6.8497	1.0294	Up	1.5388e-07	9.9972e-07	gi|73948040|ref|XP_541514.2|	134.0	2e-29	PREDICTED: galactoside 2-alpha-L-fucosyltransferase 2-like [Canis lupus familiaris]
Unigene860_All	1625	750	161	40.4655	7.3192	-2.4669	Down	4.0066e-115	2.5691e-113	gi|7320913|emb|CAA72032.2|	90.5	2e-16	masquerade-like protein [Pacifastacus leniusculus]
CL3801.Contig1_All	2116	531	1631	22.0017	56.9412	1.3719	Up	5.4533e-92	2.9161e-90	gi|7320913|emb|CAA72032.2|	395.6	5e-108	masquerade-like protein [Pacifastacus leniusculus]
Unigene23_All	3266	881	518	23.6503	11.7166	-1.0133	Down	2.4282e-38	6.3413e-37	gi|7320913|emb|CAA72032.2|	539.6	3e-151	masquerade-like protein [Pacifastacus leniusculus]
Unigene35311_All	535	23	2	3.7692	0.2762	-3.7705	Down	1.4313e-06	8.2494e-06	gi|730703|sp|P39806.1|SALM_DROVI	94.4	2e-18	RecName: Full=Homeotic protein spalt-major >gi|426462|emb|CAA81800.1| zinc finger protein [Drosophila virilis]
Unigene42738_All	315	0	21	0.0000	4.9249	12.2659	Up	2.8950e-06	1.5934e-05	gi|730457|sp|P39698.1|RS19S_ASCSU	173.7	2e-42	RecName: Full=40S ribosomal protein S19S >gi|457714|emb|CAA82999.1| ribosomal protein S19S [Ascaris suum]
Unigene21900_All	772	375	5435	42.5883	520.0804	3.6102	Up	0	0	gi|728792|sp|P41340.1|ACT3_LIMPO	491.5	1e-137	RecName: Full=Actin-3; Flags: Precursor >gi|558675|emb|CAA86290.1| actin [Limulus polyphemus]
Unigene49623_All	1249	4	854	0.2808	50.5107	7.4909	Up	2.2759e-218	2.3860e-216	gi|728637|emb|CAA59441.1|	347.1	1e-93	cathepsin l [Litopenaeus vannamei]
CL90.Contig1_All	948	74	245	6.8438	19.0918	1.4801	Up	8.4345e-17	1.0942e-15	gi|7271937|gb|AAF44698.1|AF240400_1	159.1	2e-37	cytochrome P450 CYP6A7 [Musca domestica]
Unigene34311_All	319	19	3	5.2220	0.6947	-2.9101	Down	1.0226e-04	4.2956e-04	gi|72533862|emb|CAJ26300.1|	118.6	7e-26	strabismus protein [Platynereis dumerilii]
Unigene9111_All	748	34	383	3.9852	37.8256	3.2466	Up	8.3586e-64	3.3275e-62	gi|72392225|ref|XP_846913.1|	68.9	2e-10	nucleolar RNA-binding protein [Trypanosoma brucei brucei strain 927/4 GUTat10.1] >gi|62175218|gb|AAX69364.1| nucleolar RNA-binding protein [Trypanosoma brucei] >gi|70802943|gb|AAZ12847.1| nucleolar RNA-binding protein [Trypanosoma brucei brucei strain 927/4 GUTat10.1]
CL5919.Contig2_All	221	19	78	7.5377	26.0730	1.7904	Up	8.9803e-08	6.0077e-07	gi|72255567|ref|NP_001026806.1|	55.8	6e-07	sperm mitochondrial-associated cysteine-rich protein [Canis lupus familiaris] >gi|70906559|gb|AAZ14958.1| sperm mitochondria-associated cysteine-rich protein [Canis lupus familiaris]
Unigene49398_All	500	0	72	0.0000	10.6378	13.3769	Up	8.4118e-20	1.2451e-18	gi|72139268|gb|AAZ66373.1|	181.0	1e-44	O-methyltransferase [Fenneropenaeus chinensis]
Unigene44918_All	514	2	105	0.3411	15.0909	5.4673	Up	1.8096e-25	3.3119e-24	gi|72137369|ref|XP_794170.1|	126.7	4e-28	PREDICTED: probable L-asparaginase periplasmic-like [Strongylocentrotus purpuratus]
Unigene45142_All	559	4	573	0.6274	75.7236	6.9152	Up	1.7925e-144	1.3872e-142	gi|72094941|ref|XP_798033.1|	62.0	1e-08	PREDICTED: protein SpAN-like [Strongylocentrotus purpuratus]
CL4135.Contig1_All	1443	85	211	5.1645	10.8020	1.0646	Up	2.2564e-09	1.7743e-08	gi|72094941|ref|XP_798033.1|	80.9	1e-13	PREDICTED: protein SpAN-like [Strongylocentrotus purpuratus]
CL6227.Contig1_All	1101	29	105	2.3093	7.0451	1.6092	Up	7.9391e-09	5.9132e-08	gi|72087351|ref|XP_789110.1|	176.4	2e-42	PREDICTED: transcription factor Sp1-like [Strongylocentrotus purpuratus]
Unigene18713_All	912	147	385	14.1318	31.1856	1.1419	Up	1.1628e-17	1.5691e-16	gi|72067024|ref|XP_793164.1|	308.5	2e-82	PREDICTED: serine/threonine-protein phosphatase PGAM5, mitochondrial-like [Strongylocentrotus purpuratus]
Unigene6371_All	548	56	148	8.9595	19.9512	1.1550	Up	9.3864e-08	6.2613e-07	gi|72032358|ref|XP_799069.1|	243.8	2e-63	PREDICTED: PHD finger-like domain-containing protein 5A-like [Strongylocentrotus purpuratus]
CL4980.Contig1_All	1370	207	690	13.2473	37.2063	1.4898	Up	6.2487e-45	1.8498e-43	gi|72016217|ref|XP_784934.1|	83.6	2e-14	PREDICTED: uncharacterized protein LOC579744 [Strongylocentrotus purpuratus]
Unigene40401_All	750	5	59	0.5845	5.8114	3.3136	Up	4.3327e-11	3.9578e-10	gi|72015146|ref|XP_783499.1|	231.9	2e-59	PREDICTED: putative nuclease HARBI1-like [Strongylocentrotus purpuratus]
CL320.Contig3_All	1047	21	63	1.7585	4.4451	1.3379	Up	1.0388e-04	4.3582e-04	gi|72013873|ref|XP_782465.1|	95.9	8e-46	PREDICTED: uncharacterized protein LOC577123 [Strongylocentrotus purpuratus]
CL124.Contig11_All	1382	52	14	3.2989	0.7484	-2.1401	Down	4.6745e-08	3.2158e-07	gi|71980604|ref|NP_001020990.1|	65.5	7e-09	Protein UNC-89, isoform g [Caenorhabditis elegans] >gi|351049823|emb|CCD63870.1| Protein UNC-89, isoform g [Caenorhabditis elegans]
CL124.Contig5_All	1772	78	32	3.8593	1.3341	-1.5325	Down	1.0243e-07	6.7939e-07	gi|71980604|ref|NP_001020990.1|	58.5	1e-06	Protein UNC-89, isoform g [Caenorhabditis elegans] >gi|351049823|emb|CCD63870.1| Protein UNC-89, isoform g [Caenorhabditis elegans]
Unigene11393_All	860	16	77	1.6312	6.6142	2.0196	Up	8.6864e-09	6.4451e-08	gi|71834498|ref|NP_001025348.1|	215.3	2e-54	equilibrative nucleoside transporter 1 [Danio rerio] >gi|66910325|gb|AAH96920.1| Zgc:113383 [Danio rerio]
Unigene31927_All	1007	83	1	7.2265	0.0734	-6.6214	Down	2.6598e-27	5.1851e-26	gi|71666350|ref|XP_820135.1|	54.7	7e-06	trans-sialidase [Trypanosoma cruzi strain CL Brener]
CL124.Contig8_All	1486	257	55	15.1632	2.7342	-2.4714	Down	1.1886e-40	3.2433e-39	gi|71665150|ref|XP_819548.1|	56.6	3e-06	mucin-associated surface protein (MASP) [Trypanosoma cruzi strain CL Brener]
CL603.Contig2_All	2053	178	18	7.6016	0.6477	-3.5529	Down	7.5996e-41	2.0847e-39	gi|71417943|ref|XP_810705.1|	82.8	7e-14	hypothetical protein [Trypanosoma cruzi strain CL Brener] >gi|70875278|gb|EAN88854.1| hypothetical protein, conserved [Trypanosoma cruzi]
Unigene26587_All	2158	421	1234	17.1044	42.2427	1.3043	Up	5.5747e-65	2.2517e-63	gi|71388180|gb|AAZ31305.1|	67.8	2e-09	dentin matrix protein 1 [Cryptonanus unduaviensis]
Unigene40652_All	1401	7	737	0.4381	38.8613	6.4709	Up	2.7087e-182	2.4940e-180	gi|71159516|gb|AAZ29608.1|	109.4	4e-22	C-type lectin [Penaeus monodon]
Unigene27435_All	733	178	32	21.2908	3.2250	-2.7229	Down	8.5408e-32	1.9025e-30	gi|71159516|gb|AAZ29608.1|	58.9	2e-07	C-type lectin [Penaeus monodon]
Unigene30789_All	854	83	13	8.5211	1.1245	-2.9218	Down	1.0805e-16	1.3904e-15	gi|71159516|gb|AAZ29608.1|	74.7	5e-12	C-type lectin [Penaeus monodon]
Unigene30788_All	297	49	6	14.4649	1.4924	-3.2769	Down	1.8776e-11	1.7615e-10	gi|71159516|gb|AAZ29608.1|	69.3	5e-11	C-type lectin [Penaeus monodon]
Unigene40550_All	712	1	123	0.1231	12.7618	6.6959	Up	1.4104e-31	3.1175e-30	gi|71149488|gb|AAZ29240.1|	315.1	1e-84	copper/zinc superoxide dismutase [Macrobrachium rosenbergii]
Unigene26046_All	413	30	10	6.3687	1.7887	-1.8321	Down	1.9438e-04	7.6802e-04	gi|71067609|gb|AAZ22828.1|	166.8	2e-40	lymphoid organ expressed yellow head virus receptor protein [Penaeus monodon]
Unigene24475_All	732	121	46	14.4927	4.6423	-1.6424	Down	2.9047e-12	2.8909e-11	gi|70934635|ref|XP_738516.1|	55.5	2e-06	hypothetical protein [Plasmodium chabaudi chabaudi] >gi|56514798|emb|CAH86242.1| hypothetical protein PC404354.00.0 [Plasmodium chabaudi chabaudi]
Unigene44850_All	707	4	83	0.4960	8.6726	4.1281	Up	1.0920e-17	1.4752e-16	gi|70568262|dbj|BAE06262.1|	58.5	2e-07	FLRFamide precursor protein A [Procambarus clarkii]
Unigene51167_All	375	2	21	0.4676	4.1369	3.1452	Up	1.8518e-04	7.3566e-04	gi|70568262|dbj|BAE06262.1|	70.1	3e-11	FLRFamide precursor protein A [Procambarus clarkii]
CL2452.Contig4_All	681	7	335	0.9012	36.3401	5.3336	Up	5.8567e-78	2.7259e-76	gi|7008007|dbj|BAA90876.1|	133.3	8e-30	DD9B [Marsupenaeus japonicus]
Unigene6688_All	752	420	21	48.9675	2.0630	-4.5690	Down	2.0868e-113	1.3158e-111	gi|7008005|dbj|BAA90875.1|	57.8	5e-07	DD9A [Marsupenaeus japonicus]
CL2087.Contig1_All	362	107	57	25.9150	11.6320	-1.1557	Down	5.2714e-07	3.2117e-06	gi|7008005|dbj|BAA90875.1|	95.9	5e-19	DD9A [Marsupenaeus japonicus]
Unigene49644_All	622	3	29	0.4229	3.4443	3.0258	Up	1.2773e-05	6.3112e-05	gi|7008005|dbj|BAA90875.1|	131.0	3e-29	DD9A [Marsupenaeus japonicus]
CL5537.Contig2_All	412	6	31	1.2768	5.5584	2.1221	Up	2.0397e-04	8.0317e-04	gi|68001506|ref|XP_669929.1|	64.3	1e-09	hypothetical protein [Plasmodium berghei strain ANKA] >gi|56484664|emb|CAI05267.1| hypothetical protein PB401576.00.0 [Plasmodium berghei]
Unigene40623_All	1481	7	162	0.4144	8.0807	4.2854	Up	3.4399e-34	8.1452e-33	gi|67907322|gb|AAY82901.1|	161.0	1e-37	type-a pre-proallatostatin [Macrobrachium rosenbergii]
Unigene49388_All	986	4	135	0.3557	10.1145	4.8296	Up	1.1078e-30	2.3862e-29	gi|67907322|gb|AAY82901.1|	141.0	8e-32	type-a pre-proallatostatin [Macrobrachium rosenbergii]
CL4826.Contig1_All	1048	117	688	9.7882	48.4971	2.3088	Up	2.2744e-79	1.0753e-77	gi|67588960|ref|XP_665383.1|	112.1	4e-23	hypothetical protein [Cryptosporidium hominis TU502] >gi|54656047|gb|EAL35153.1| hypothetical protein Chro.30098 [Cryptosporidium hominis]
CL6355.Contig2_All	2655	710	351	23.4461	9.7663	-1.2635	Down	6.8789e-44	1.9896e-42	gi|67475506|ref|XP_653447.1|	68.6	1e-09	Viral A-type inclusion protein repeat [Entamoeba histolytica HM-1:IMSS]
CL6863.Contig1_All	526	12	67	2.0002	9.4097	2.2340	Up	1.1270e-08	8.2860e-08	gi|67468396|ref|XP_650238.1|	61.6	1e-08	hypothetical protein [Entamoeba histolytica HM-1:IMSS] >gi|56466831|gb|EAL44851.1| hypothetical protein EHI_063040 [Entamoeba histolytica HM-1:IMSS]
Unigene41786_All	545	0	27	0.0000	3.6598	11.8375	Up	7.3975e-08	4.9893e-07	gi|6689202|emb|CAB65409.1|	205.7	8e-52	pre-B-cell colony-enhancing factor [Suberites domuncula]
Unigene2461_All	653	405	225	54.3774	25.4541	-1.0951	Down	8.3474e-21	1.2870e-19	gi|66864635|gb|AAY57406.1|	206.5	7e-52	program cell death 5-like [Penaeus monodon]
Unigene20607_All	796	163	60	17.9536	5.5683	-1.6890	Down	1.2995e-16	1.6639e-15	gi|66827407|ref|XP_647058.1|	77.8	5e-13	hypothetical protein DDB_G0268914 [Dictyostelium discoideum AX4] >gi|60475110|gb|EAL73046.1| hypothetical protein DDB_G0268914 [Dictyostelium discoideum AX4]
Unigene15220_All	688	115	296	14.6550	31.7828	1.1169	Up	1.7501e-13	1.8832e-12	gi|66824007|ref|XP_645358.1|	54.7	4e-06	NOT2/NOT3/NOT5 family protein [Dictyostelium discoideum AX4] >gi|60473518|gb|EAL71462.1| NOT2/NOT3/NOT5 family protein [Dictyostelium discoideum AX4]
Unigene49443_All	666	8	309	1.0532	34.2746	5.0243	Up	4.8868e-70	2.0902e-68	gi|66823785|ref|XP_645247.1|	58.9	1e-07	hypothetical protein DDB_G0272436 [Dictyostelium discoideum AX4] >gi|60473424|gb|EAL71370.1| hypothetical protein DDB_G0272436 [Dictyostelium discoideum AX4]
Unigene34760_All	305	19	1	5.4617	0.2422	-4.4951	Down	3.7897e-06	2.0390e-05	gi|66822257|ref|XP_644483.1|	54.7	1e-06	hypothetical protein DDB_G0273733 [Dictyostelium discoideum AX4] >gi|66822825|ref|XP_644767.1| hypothetical protein DDB_G0273357 [Dictyostelium discoideum AX4] >gi|60472606|gb|EAL70557.1| hypothetical protein DDB_G0273733 [Dictyostelium discoideum AX4] >gi|60472947|gb|EAL70896.1| hypothetical protein DDB_G0273357 [Dictyostelium discoideum AX4]
Unigene18408_All	1094	47	118	3.7667	7.9681	1.0809	Up	6.3440e-06	3.2912e-05	gi|66821633|ref|XP_644266.1|	66.2	2e-09	hypothetical protein DDB_G0274195 [Dictyostelium discoideum AX4] >gi|60472037|gb|EAL69990.1| hypothetical protein DDB_G0274195 [Dictyostelium discoideum AX4]
CL5214.Contig2_All	625	44	0	6.1723	0.0000	-12.5916	Down	1.0218e-15	1.2475e-14	gi|66820701|ref|XP_643929.1|	58.9	1e-07	hypothetical protein DDB_G0274801 [Dictyostelium discoideum AX4] >gi|60472340|gb|EAL70293.1| hypothetical protein DDB_G0274801 [Dictyostelium discoideum AX4]
Unigene48438_All	605	0	103	0.0000	12.5768	13.6185	Up	4.9735e-28	9.9299e-27	gi|66815685|ref|XP_641859.1|	60.8	4e-08	hypothetical protein DDB_G0279091 [Dictyostelium discoideum AX4] >gi|60469901|gb|EAL67884.1| hypothetical protein DDB_G0279091 [Dictyostelium discoideum AX4]
Unigene8152_All	587	11	83	1.6430	10.4455	2.6685	Up	1.7015e-12	1.7186e-11	gi|66815685|ref|XP_641859.1|	55.5	1e-06	hypothetical protein DDB_G0279091 [Dictyostelium discoideum AX4] >gi|60469901|gb|EAL67884.1| hypothetical protein DDB_G0279091 [Dictyostelium discoideum AX4]
CL7169.Contig1_All	1425	106	523	6.5218	27.1128	2.0556	Up	8.2420e-53	2.7854e-51	gi|66815567|ref|XP_641800.1|	56.2	4e-06	hypothetical protein DDB_G0279337 [Dictyostelium discoideum AX4] >gi|60469830|gb|EAL67817.1| hypothetical protein DDB_G0279337 [Dictyostelium discoideum AX4]
Unigene45941_All	766	1	45	0.1145	4.3398	5.2442	Up	2.7197e-11	2.5189e-10	gi|66815559|ref|XP_641796.1|	53.9	8e-06	hypothetical protein DDB_G0279329 [Dictyostelium discoideum AX4] >gi|60469826|gb|EAL67813.1| hypothetical protein DDB_G0279329 [Dictyostelium discoideum AX4]
Unigene30749_All	619	96	2	13.5974	0.2387	-5.8320	Down	3.1727e-30	6.7292e-29	gi|66815475|ref|XP_641754.1|	55.1	2e-06	hypothetical protein DDB_G0279255 [Dictyostelium discoideum AX4] >gi|60469789|gb|EAL67776.1| hypothetical protein DDB_G0279255 [Dictyostelium discoideum AX4]
Unigene17957_All	1127	152	59	11.8249	3.8674	-1.6124	Down	1.1144e-14	1.2860e-13	gi|66815433|ref|XP_641733.1|	69.7	2e-10	hypothetical protein DDB_G0279219 [Dictyostelium discoideum AX4] >gi|60469771|gb|EAL67758.1| hypothetical protein DDB_G0279219 [Dictyostelium discoideum AX4]
Unigene21869_All	752	982	13	114.4907	1.2771	-6.4862	Down	0	0	gi|66815285|ref|XP_641659.1|	56.2	1e-06	hypothetical protein DDB_G0279493 [Dictyostelium discoideum AX4] >gi|60469697|gb|EAL67685.1| hypothetical protein DDB_G0279493 [Dictyostelium discoideum AX4]
Unigene3460_All	889	18	92	1.7752	7.6449	2.1065	Up	9.6823e-11	8.5994e-10	gi|66814552|ref|XP_641455.1|	55.8	2e-06	hypothetical protein DDB_G0279995 [Dictyostelium discoideum AX4] >gi|60469476|gb|EAL67469.1| hypothetical protein DDB_G0279995 [Dictyostelium discoideum AX4]
Unigene40853_All	326	4	29	1.0758	6.5716	2.6108	Up	5.1759e-05	2.3148e-04	gi|66814552|ref|XP_641455.1|	55.1	1e-06	hypothetical protein DDB_G0279995 [Dictyostelium discoideum AX4] >gi|60469476|gb|EAL67469.1| hypothetical protein DDB_G0279995 [Dictyostelium discoideum AX4]
Unigene29637_All	606	50	5	7.2339	0.6095	-3.5691	Down	1.8255e-12	1.8397e-11	gi|66814356|ref|XP_641357.1|	61.2	3e-08	hypothetical protein DDB_G0280295 [Dictyostelium discoideum AX4] >gi|60469380|gb|EAL67374.1| hypothetical protein DDB_G0280295 [Dictyostelium discoideum AX4]
Unigene12111_All	815	35	89	3.7652	8.0672	1.0993	Up	7.2773e-05	3.1453e-04	gi|66814150|ref|XP_641254.1|	54.3	7e-06	hypothetical protein DDB_G0280119 [Dictyostelium discoideum AX4] >gi|60469292|gb|EAL67286.1| hypothetical protein DDB_G0280119 [Dictyostelium discoideum AX4]
Unigene9430_All	1285	1407	275	95.9992	15.8095	-2.6022	Down	6.2760e-228	6.8187e-226	gi|66810393|ref|XP_638919.1|	66.2	3e-09	hypothetical protein DDB_G0283901 [Dictyostelium discoideum AX4] >gi|60467543|gb|EAL65565.1| hypothetical protein DDB_G0283901 [Dictyostelium discoideum AX4]
Unigene51749_All	411	2	26	0.4266	4.6733	3.4535	Up	1.2593e-05	6.2281e-05	gi|66809631|ref|XP_638538.1|	59.3	5e-08	hypothetical protein DDB_G0284513 [Dictyostelium discoideum AX4] >gi|60467147|gb|EAL65183.1| hypothetical protein DDB_G0284513 [Dictyostelium discoideum AX4]
Unigene23734_All	1476	68	37	4.0392	1.8518	-1.1251	Down	9.2520e-05	3.9291e-04	gi|66808657|ref|XP_638051.1|	73.2	3e-11	hypothetical protein DDB_G0285435 [Dictyostelium discoideum AX4] >gi|60466503|gb|EAL64555.1| hypothetical protein DDB_G0285435 [Dictyostelium discoideum AX4]
Unigene30620_All	477	18	1	3.3085	0.1549	-4.4168	Down	7.9081e-06	4.0313e-05	gi|66808463|ref|XP_637954.1|	64.3	1e-09	hypothetical protein DDB_G0285983 [Dictyostelium discoideum AX4] >gi|60466394|gb|EAL64450.1| hypothetical protein DDB_G0285983 [Dictyostelium discoideum AX4]
CL4387.Contig1_All	910	40	125	3.8539	10.1474	1.3967	Up	1.3517e-08	9.8485e-08	gi|66806141|ref|XP_636792.1|	57.4	1e-06	myb domain-containing protein [Dictyostelium discoideum AX4] >gi|74896931|sp|Q54J55.1|MYBX_DICDI RecName: Full=Myb-like protein X >gi|60465188|gb|EAL63285.1| myb domain-containing protein [Dictyostelium discoideum AX4]
CL3674.Contig1_All	1983	454	63	20.0729	2.3470	-3.0964	Down	1.0351e-89	5.4419e-88	gi|66804691|ref|XP_636078.1|	90.9	2e-16	hypothetical protein DDB_G0289719 [Dictyostelium discoideum AX4] >gi|60464424|gb|EAL62571.1| hypothetical protein DDB_G0289719 [Dictyostelium discoideum AX4]
Unigene9967_All	874	186	540	18.6586	45.6426	1.2905	Up	6.3368e-29	1.2984e-27	gi|66804691|ref|XP_636078.1|	60.1	1e-07	hypothetical protein DDB_G0289719 [Dictyostelium discoideum AX4] >gi|60464424|gb|EAL62571.1| hypothetical protein DDB_G0289719 [Dictyostelium discoideum AX4]
Unigene3006_All	1632	49	177	2.6324	8.0120	1.6058	Up	6.3625e-14	7.0308e-13	gi|66804691|ref|XP_636078.1|	57.4	2e-06	hypothetical protein DDB_G0289719 [Dictyostelium discoideum AX4] >gi|60464424|gb|EAL62571.1| hypothetical protein DDB_G0289719 [Dictyostelium discoideum AX4]
Unigene50216_All	587	4	58	0.5974	7.2992	3.6110	Up	1.2348e-11	1.1744e-10	gi|66803126|ref|XP_635406.1|	68.6	1e-10	RasGTPase-activating protein [Dictyostelium discoideum AX4] >gi|60463725|gb|EAL61905.1| RasGTPase-activating protein [Dictyostelium discoideum AX4]
Unigene6251_All	908	39	131	3.7658	10.6579	1.5009	Up	8.5021e-10	6.9693e-09	gi|66803018|ref|XP_635352.1|	71.2	6e-11	histone H3 domain-containing protein [Dictyostelium discoideum AX4] >gi|74851544|sp|Q54F38.1|H3V1_DICDI RecName: Full=Histone H3.v1 >gi|60463694|gb|EAL61876.1| histone H3 domain-containing protein [Dictyostelium discoideum AX4]
CL2186.Contig2_All	540	66	165	10.7159	22.5724	1.0748	Up	1.0218e-07	6.7792e-07	gi|66803018|ref|XP_635352.1|	59.3	9e-08	histone H3 domain-containing protein [Dictyostelium discoideum AX4] >gi|74851544|sp|Q54F38.1|H3V1_DICDI RecName: Full=Histone H3.v1 >gi|60463694|gb|EAL61876.1| histone H3 domain-containing protein [Dictyostelium discoideum AX4]
Unigene18097_All	1102	25	98	1.9890	6.5695	1.7237	Up	4.9536e-09	3.7645e-08	gi|66802682|ref|XP_635213.1|	61.2	9e-08	hypothetical protein DDB_G0291444 [Dictyostelium discoideum AX4] >gi|60463521|gb|EAL61706.1| hypothetical protein DDB_G0291444 [Dictyostelium discoideum AX4]
Unigene32911_All	1195	94	18	6.8966	1.1127	-2.6318	Down	6.9622e-17	9.0711e-16	gi|66800199|ref|XP_629025.1|	60.1	2e-07	hypothetical protein DDB_G0293586 [Dictyostelium discoideum AX4] >gi|60462384|gb|EAL60605.1| hypothetical protein DDB_G0293586 [Dictyostelium discoideum AX4]
Unigene6243_All	1222	120	56	8.6097	3.3854	-1.3466	Down	2.0516e-09	1.6187e-08	gi|66543947|ref|XP_397358.2|	184.5	8e-45	PREDICTED: protein LMBR1L-like isoform 1 [Apis mellifera]
Unigene47653_All	1307	1	336	0.0671	18.9912	8.1448	Up	1.1038e-87	5.6946e-86	gi|66519183|ref|XP_396873.2|	480.7	6e-134	PREDICTED: iron/zinc purple acid phosphatase-like protein-like [Apis mellifera]
CL489.Contig3_All	876	30	141	3.0026	11.8906	1.9855	Up	1.0317e-14	1.1929e-13	gi|66517499|ref|XP_624424.1|	258.1	3e-67	PREDICTED: rab-like protein 3-like [Apis mellifera]
CL4921.Contig1_All	1825	170	430	8.1670	17.4058	1.0917	Up	2.6883e-18	3.7459e-17	gi|66514122|ref|XP_395835.2|	698.0	0.0	PREDICTED: parafibromin [Apis mellifera]
Unigene14741_All	3136	1079	468	30.1663	11.0245	-1.4522	Down	4.1165e-81	1.9735e-79	gi|66500538|ref|XP_392119.2|	640.2	0.0	PREDICTED: hypothetical protein LOC408577 [Apis mellifera]
Unigene28573_All	947	70	14	6.4807	1.0921	-2.5690	Down	1.3011e-12	1.3225e-11	gi|66363186|ref|XP_628559.1|	54.7	7e-06	cryptopsoridial mucin, large thr stretch, signal peptide sequence [Cryptosporidium parvum Iowa II] >gi|46229571|gb|EAK90389.1| cryptopsoridial mucin, large thr stretch, signal peptide sequence [Cryptosporidium parvum Iowa II]
CL6941.Contig1_All	780	27	146	3.0349	13.8276	2.1878	Up	5.5777e-17	7.3030e-16	gi|6635954|gb|AAF20018.1|AF134900_1	105.1	3e-21	gag-like protein [Aedes aegypti]
Unigene26154_All	1254	73	41	5.1039	2.4153	-1.0794	Down	8.9565e-05	3.8106e-04	gi|6634121|emb|CAB64385.1|	26.6	2e-58	BAB-I protein [Drosophila melanogaster]
Unigene11891_All	2596	752	2921	25.3974	83.1218	1.7105	Up	1.7461e-224	1.8688e-222	gi|6425061|gb|AAF08281.1|AF189779_1	940.6	0.0	vacuolar ATP synthase subunit B K form [Carcinus maenas] >gi|7677489|gb|AAF67183.1|AF247971_1 vacuolar ATP synthase subunit B L form [Carcinus maenas]
Unigene47959_All	392	9	159	2.0129	29.9640	3.8959	Up	1.5890e-31	3.5036e-30	gi|63146078|gb|AAY33973.1|	174.9	9e-43	HSP70 [Oxyuranus scutellatus scutellatus]
Unigene10126_All	982	17	82	1.5178	6.1687	2.0230	Up	2.7105e-09	2.1144e-08	gi|63055567|gb|AAY29122.1|	62.0	4e-08	cement precursor protein 3B variant 3 [Phragmatopoma californica]
Unigene2166_All	1197	187	44	13.6970	2.7155	-2.3346	Down	3.9336e-28	7.8733e-27	gi|63055532|gb|AAY29120.1|	55.8	4e-06	cement precursor protein 3B variant 1 [Phragmatopoma californica]
Unigene6523_All	1623	148	27	7.9950	1.2289	-2.7017	Down	1.7849e-26	3.3794e-25	gi|63055532|gb|AAY29120.1|	82.0	9e-14	cement precursor protein 3B variant 1 [Phragmatopoma californica]
Unigene3201_All	855	67	221	6.8704	19.0948	1.4747	Up	3.1946e-15	3.7978e-14	gi|62857475|ref|NP_001016816.1|	183.3	1e-44	kelch domain-containing protein 10 [Xenopus (Silurana) tropicalis] >gi|189031483|sp|Q28DE7.2|KLD10_XENTR RecName: Full=Kelch domain-containing protein 10
Unigene14302_All	708	15	59	1.8575	6.1561	1.7287	Up	6.0335e-06	3.1449e-05	gi|62751797|ref|NP_001015719.1|	163.7	6e-39	cytochrome P450, family 2, subfamily D, polypeptide 6 [Xenopus (Silurana) tropicalis] >gi|58476309|gb|AAH89651.1| cytochrome P450, family 2, subfamily D, polypeptide 6 [Xenopus (Silurana) tropicalis]
Unigene39926_All	531	7	64	1.1558	8.9038	2.9455	Up	7.8511e-11	7.0382e-10	gi|62751648|ref|NP_001015732.1|	64.3	2e-09	replication protein A 70 kDa DNA-binding subunit [Xenopus (Silurana) tropicalis] >gi|82194954|sp|Q5FW17.1|RFA1_XENTR RecName: Full=Replication protein A 70 kDa DNA-binding subunit; Short=RP-A p70; AltName: Full=Replication factor A protein 1; Short=RF-A protein 1 >gi|58477644|gb|AAH89665.1| MGC107891 protein [Xenopus (Silurana) tropicalis] >gi|89269807|emb|CAJ81527.1| replication protein A1 [Xeno…
CL2626.Contig2_All	526	0	28	0.0000	3.9324	11.9412	Up	4.0147e-08	2.7881e-07	gi|62652611|ref|XP_345847.2|	55.8	9e-07	PREDICTED: transcription factor MafA-like [Rattus norvegicus]
Unigene12678_All	671	30	77	3.9199	8.4773	1.1128	Up	1.9788e-04	7.7993e-04	gi|62531084|gb|AAH93366.1|	314.3	2e-84	O-sialoglycoprotein endopeptidase [Danio rerio] >gi|182888728|gb|AAI64136.1| Osgep protein [Danio rerio]
Unigene51936_All	343	1	19	0.2556	4.0921	4.0009	Up	9.9719e-05	4.2035e-04	gi|62185678|gb|AAH92303.1|	65.9	6e-10	LOC733188 protein [Xenopus laevis]
Unigene14799_All	1191	34	91	2.5029	5.6444	1.1732	Up	2.3789e-05	1.1226e-04	gi|62132943|gb|AAH92152.1|	196.8	1e-48	Unknown (protein for IMAGE:6949850), partial [Xenopus laevis]
Unigene45069_All	944	3	98	0.2786	7.6691	4.7828	Up	1.7975e-22	2.9560e-21	gi|62126070|gb|AAX63905.1|	57.0	1e-06	C-type lectin protein [Fenneropenaeus chinensis]
Unigene47938_All	387	3	31	0.6797	5.9175	3.1220	Up	4.4811e-06	2.3806e-05	gi|62126070|gb|AAX63905.1|	53.5	3e-06	C-type lectin protein [Fenneropenaeus chinensis]
Unigene28613_All	522	8231	1389	1382.4792	196.5712	-2.8141	Down	0	0	gi|62126066|gb|AAX63903.1|	138.7	1e-31	crustin-like antimicrobial peptide [Fenneropenaeus chinensis] >gi|269798965|gb|ACZ43782.1| crustin 2 [Fenneropenaeus chinensis]
Unigene50691_All	409	4	31	0.8575	5.5992	2.7070	Up	1.9174e-05	9.1625e-05	gi|61807160|gb|AAX55747.1|	157.5	1e-37	mannose-binding protein [Pacifastacus leniusculus]
Unigene8404_All	418	17	59	3.5657	10.4271	1.5481	Up	2.8620e-05	1.3356e-04	gi|61807158|gb|AAX55746.1|	134.0	1e-30	serine proteinase-like protein 1 [Pacifastacus leniusculus]
Unigene29863_All	1523	313	13	18.0186	0.6306	-4.8366	Down	8.9916e-88	4.6490e-86	gi|6179898|gb|AAF05702.1|AF190129_1	375.6	3e-102	Na+/K+/2Cl- cotransporter [Callinectes sapidus]
CL90.Contig2_All	1639	98	676	5.2423	30.4688	2.5391	Up	6.0434e-87	3.0869e-85	gi|61652899|gb|AAX48014.1|	328.2	7e-88	cytochrome P450 [Ochlerotatus sollicitans]
Unigene26777_All	904	59	225	5.7222	18.3866	1.6840	Up	2.0472e-18	2.8626e-17	gi|61651852|ref|NP_001013364.1|	64.7	6e-09	zinc finger protein 300-like [Danio rerio] >gi|60416129|gb|AAH90731.1| Zgc:113098 [Danio rerio]
CL4153.Contig2_All	436	2	32	0.4022	5.4219	3.7528	Up	4.6463e-07	2.8483e-06	gi|61213116|sp|Q6PV61.3|H2A_PENVA	239.2	4e-62	RecName: Full=Histone H2A
Unigene10939_All	651	48	21	6.4645	2.3830	-1.4398	Down	6.9846e-05	3.0305e-04	gi|61162135|dbj|BAD91056.1|	374.0	2e-102	Cj-cadherin [Caridina japonica]
Unigene33918_All	356	37	15	9.1123	3.1126	-1.5497	Down	2.3164e-04	9.0015e-04	gi|61162135|dbj|BAD91056.1|	249.6	2e-65	Cj-cadherin [Caridina japonica]
Unigene18386_All	636	148	33	20.4024	3.8331	-2.4122	Down	1.9907e-23	3.3797e-22	gi|60652230|gb|AAL04113.2|AF405446_1	98.2	2e-19	protease [Homarus americanus]
Unigene26823_All	811	68	25	7.3513	2.2772	-1.6907	Down	9.5949e-08	6.3873e-07	gi|60652230|gb|AAL04113.2|AF405446_1	196.4	1e-48	protease [Homarus americanus]
Unigene33397_All	1075	97	7	7.9112	0.4810	-4.0398	Down	3.3480e-25	6.0565e-24	gi|60266933|gb|AAX16122.1|	105.9	3e-21	carbonic anhydrase precursor [Tridacna gigas]
Unigene49795_All	350	5	32	1.2525	6.7541	2.4310	Up	4.1973e-05	1.8976e-04	gi|601931|gb|AAA57153.1|	55.5	8e-07	neurofilament-H, partial [Oryctolagus cuniculus]
CL3583.Contig1_All	1280	121	815	8.2880	47.0366	2.5047	Up	6.7937e-103	3.9861e-101	gi|6012073|gb|AAB82017.2|	55.5	6e-06	microfilarial sheath protein SHP3 [Litomosoides sigmodontis]
Unigene70_All	2041	313	158	13.4455	5.7188	-1.2333	Down	1.4617e-19	2.1503e-18	gi|59939802|gb|AAQ62963.2|	79.7	5e-13	transferrin [Romalea microptera]
CL394.Contig1_All	289	46	10	13.9552	2.5562	-2.4487	Down	2.4685e-08	1.7490e-07	gi|5921940|sp|P81580.1|CUPC1_CANPG	59.7	4e-08	RecName: Full=Cuticle protein CP1158; Short=CPCP1158
Unigene50462_All	1088	1	293	0.0806	19.8942	7.9474	Up	2.4966e-76	1.1428e-74	gi|5921937|sp|P81577.1|CUPA3_CANPG	127.5	1e-27	RecName: Full=Cuticle protein AM1199; Short=CPAM1199
CL346.Contig2_All	407	9	43	1.9388	7.8048	2.0092	Up	2.1050e-05	1.0016e-04	gi|5921937|sp|P81577.1|CUPA3_CANPG	66.6	3e-10	RecName: Full=Cuticle protein AM1199; Short=CPAM1199
CL2452.Contig3_All	685	1	104	0.1280	11.2158	6.4532	Up	1.3230e-26	2.5156e-25	gi|5921936|sp|P81576.1|CUPA2_CANPG	124.0	5e-27	RecName: Full=Cuticle protein AM1159; Short=CPAM1159
Unigene31491_All	427	81	5	16.6316	0.8650	-4.2651	Down	5.0010e-22	8.0745e-21	gi|5921936|sp|P81576.1|CUPA2_CANPG	127.5	1e-28	RecName: Full=Cuticle protein AM1159; Short=CPAM1159
CL6010.Contig2_All	450	44	0	8.5727	0.0000	-13.0655	Down	1.0218e-15	1.2473e-14	gi|5921936|sp|P81576.1|CUPA2_CANPG	115.2	8e-25	RecName: Full=Cuticle protein AM1159; Short=CPAM1159
Unigene6700_All	2195	191	468	7.6291	15.7507	1.0458	Up	1.4807e-18	2.0880e-17	gi|58392166|ref|XP_319149.2|	607.4	8e-172	AGAP010005-PA [Anopheles gambiae str. PEST] >gi|55236224|gb|EAA14338.2| AGAP010005-PA [Anopheles gambiae str. PEST]
Unigene49462_All	504	0	60	0.0000	8.7945	13.1024	Up	1.2883e-16	1.6506e-15	gi|5834880|ref|NP_006949.1|COX1_10020	300.8	1e-80	cytochrome c oxidase subunit I [Ascaris suum] >gi|1169024|sp|P24881.2|COX1_ASCSU RecName: Full=Cytochrome c oxidase subunit 1; AltName: Full=Cytochrome c oxidase polypeptide I >gi|559496|emb|CAA38171.1| COI protein [Ascaris suum] >gi|319656163|gb|ADV58576.1| cytochrome c oxidase subunit 1 (mitochondrion) [Ascaris suum]
Unigene47268_All	687	7	123	0.8933	13.2262	3.8881	Up	1.2208e-24	2.1621e-23	gi|58332476|ref|NP_001011313.1|	267.7	3e-70	alkylglycerol monooxygenase [Xenopus (Silurana) tropicalis] >gi|82179444|sp|Q5M8F9.1|ALKMO_XENTR RecName: Full=Alkylglycerol monooxygenase; AltName: Full=Transmembrane protein 195
Unigene9066_All	1072	38	92	3.1079	6.3399	1.0285	Up	1.3232e-04	5.4224e-04	gi|58332418|ref|NP_001011004.1|	284.6	5e-75	crossover junction endonuclease MUS81 [Xenopus (Silurana) tropicalis] >gi|82180810|sp|Q640B4.1|MUS81_XENTR RecName: Full=Crossover junction endonuclease MUS81 >gi|52138986|gb|AAH82716.1| MUS81 endonuclease homolog [Xenopus (Silurana) tropicalis]
Unigene14823_All	1596	124	304	6.8119	14.0711	1.0466	Up	1.3997e-12	1.4207e-11	gi|58332286|ref|NP_001011292.1|	410.6	1e-112	protein TSSC1 [Xenopus (Silurana) tropicalis] >gi|82232116|sp|Q5M8I4.1|TSSC1_XENTR RecName: Full=Protein TSSC1 >gi|56789840|gb|AAH88009.1| tumor suppressing subtransferable candidate 1 [Xenopus (Silurana) tropicalis]
CL5377.Contig4_All	414	236	22	49.9791	3.9256	-3.6703	Down	4.0168e-55	1.4065e-53	gi|57972670|ref|XP_565223.1|	62.4	6e-09	AGAP006972-PA [Anopheles gambiae str. PEST] >gi|55245871|gb|EAL41905.1| AGAP006972-PA [Anopheles gambiae str. PEST]
Unigene27440_All	1317	96	49	6.3909	2.7485	-1.2174	Down	7.3625e-07	4.4095e-06	gi|57912979|ref|XP_554332.1|	140.6	1e-31	AGAP003930-PA [Anopheles gambiae str. PEST] >gi|55236621|gb|EAL39362.1| AGAP003930-PA [Anopheles gambiae str. PEST]
Unigene3267_All	1163	46	122	3.4678	7.7494	1.1601	Up	1.1808e-06	6.8709e-06	gi|57903680|gb|AAW58140.1|	481.1	4e-134	N-ethylmaleimide sensitive fusion protein [Helicoverpa armigera]
Unigene3241_All	945	46	173	4.2678	13.5239	1.6639	Up	2.8547e-14	3.2311e-13	gi|57829|emb|CAA32038.1|	61.6	5e-08	heavy neurofilament polypeptide (854 AA) [Rattus sp.] >gi|205682|gb|AAA41693.1| heavy neurofilament polypeptide, partial [Rattus norvegicus] >gi|226233|prf||1502228A heavy neurofilament protein NF H
Unigene17775_All	993	61	205	5.3859	15.2508	1.5016	Up	1.4437e-14	1.6584e-13	gi|57525815|ref|NP_001003576.1|	359.8	1e-97	methylglutaconyl-CoA hydratase, mitochondrial [Danio rerio] >gi|50417177|gb|AAH78266.1| AU RNA binding protein/enoyl-Coenzyme A hydratase [Danio rerio]
Unigene3569_All	304	21	62	6.0565	15.0663	1.3148	Up	1.4538e-04	5.9261e-04	gi|57117799|gb|AAW34065.1|	192.6	4e-48	heat shock protein 90 [Homarus americanus]
Unigene34201_All	302	18	0	5.2257	0.0000	-12.3514	Down	6.9911e-07	4.2008e-06	gi|56972416|gb|AAH88256.1|	53.1	4e-06	Ifi30 protein, partial [Rattus norvegicus]
CL56.Contig11_All	708	37	305	4.5819	31.8240	2.7961	Up	2.3242e-44	6.8019e-43	gi|56755667|gb|AAW26012.1|	412.9	6e-114	unknown [Schistosoma japonicum]
CL1150.Contig2_All	3945	5129	1338	113.9888	25.0552	-2.1857	Down	0	0	gi|56684214|gb|AAW22143.1|	1823.5	0.0	SERCA [Panulirus argus] >gi|71534700|emb|CAH10336.1| SERCA Ca(2+)-ATPase pump [Panulirus argus]
CL1150.Contig3_All	4224	5258	2272	109.1373	39.7349	-1.4577	Down	0	0	gi|56684214|gb|AAW22143.1|	1823.5	0.0	SERCA [Panulirus argus] >gi|71534700|emb|CAH10336.1| SERCA Ca(2+)-ATPase pump [Panulirus argus]
Unigene12065_All	1313	232	811	15.4917	45.6294	1.5585	Up	5.7505e-56	2.0344e-54	gi|56684214|gb|AAW22143.1|	67.0	2e-09	SERCA [Panulirus argus] >gi|71534700|emb|CAH10336.1| SERCA Ca(2+)-ATPase pump [Panulirus argus]
CL1150.Contig5_All	2342	84	215	3.1446	6.7817	1.1088	Up	4.4797e-10	3.7649e-09	gi|56684214|gb|AAW22143.1|	1295.8	0.0	SERCA [Panulirus argus] >gi|71534700|emb|CAH10336.1| SERCA Ca(2+)-ATPase pump [Panulirus argus]
CL1150.Contig4_All	2564	64	29	2.1885	0.8355	-1.3892	Down	7.6452e-06	3.9097e-05	gi|56684214|gb|AAW22143.1|	1295.8	0.0	SERCA [Panulirus argus] >gi|71534700|emb|CAH10336.1| SERCA Ca(2+)-ATPase pump [Panulirus argus]
CL3404.Contig2_All	1392	75	15	4.7239	0.7960	-2.5691	Down	2.0387e-13	2.1836e-12	gi|56412194|gb|AAV88596.1|	337.0	1e-90	Sparc [Schistocerca gregaria]
CL4499.Contig1_All	2905	2454	6635	74.0636	168.7264	1.1878	Up	4.7000e-295	6.1370e-293	gi|56319790|ref|NP_733106.2|	122.5	1e-25	mucin 96D [Drosophila melanogaster] >gi|55380571|gb|AAN14054.2| mucin 96D [Drosophila melanogaster]
CL1340.Contig1_All	1978	27754	3903	1230.2002	145.7674	-3.0772	Down	0	0	gi|56283929|ref|NP_523475.3|	66.6	5e-09	salivary gland secretion 1 [Drosophila melanogaster] >gi|55380421|gb|AAF50957.4| salivary gland secretion 1 [Drosophila melanogaster]
CL1340.Contig2_All	1538	7493	2411	427.1456	115.8055	-1.8830	Down	0	0	gi|56283929|ref|NP_523475.3|	66.6	3e-09	salivary gland secretion 1 [Drosophila melanogaster] >gi|55380421|gb|AAF50957.4| salivary gland secretion 1 [Drosophila melanogaster]
Unigene866_All	1397	153	382	9.6022	20.2002	1.0729	Up	5.2080e-16	6.4731e-15	gi|56283929|ref|NP_523475.3|	57.4	1e-06	salivary gland secretion 1 [Drosophila melanogaster] >gi|55380421|gb|AAF50957.4| salivary gland secretion 1 [Drosophila melanogaster]
Unigene9265_All	1878	147	378	6.8628	14.8691	1.1154	Up	8.7569e-17	1.1344e-15	gi|55925207|ref|NP_001007350.1|	308.5	7e-82	mevalonate kinase [Danio rerio] >gi|55250855|gb|AAH85528.1| Zgc:103473 [Danio rerio] >gi|182890482|gb|AAI64491.1| Zgc:103473 protein [Danio rerio]
CL5919.Contig1_All	609	160	494	23.0345	59.9236	1.3793	Up	2.8936e-29	5.9851e-28	gi|55793538|gb|AAV65759.1|	72.0	1e-11	mitochondrial associated cysteine-rich protein [Peromyscus maniculatus] >gi|207081188|gb|ACI22878.1| sperm mitochondrial-associated cysteine-rich protein [Peromyscus maniculatus bairdii]
Unigene8890_All	1856	339	140	16.0139	5.5723	-1.5230	Down	1.6784e-28	3.3944e-27	gi|55736029|gb|AAV63541.1|	114.0	2e-23	fed tick salivary protein 7 [Ixodes scapularis]
Unigene29957_All	351	31	0	7.7434	0.0000	-12.9188	Down	2.6727e-11	2.4802e-10	gi|548432|sp|P35356.1|OPSD_PROCL	67.0	2e-10	RecName: Full=Rhodopsin >gi|263970|gb|AAB25036.1| opsin [Procambarus clarkii]
Unigene20640_All	2112	131	341	5.4382	11.9275	1.1331	Up	1.2326e-15	1.4976e-14	gi|54400678|ref|NP_001006088.1|	387.5	1e-105	N-acylsphingosine amidohydrolase 1 precursor [Danio rerio] >gi|53733722|gb|AAH83231.1| N-acylsphingosine amidohydrolase (acid ceramidase) 1a [Danio rerio] >gi|182889898|gb|AAI65787.1| Asah1a protein [Danio rerio]
Unigene31319_All	426	46	5	9.4673	0.8671	-3.4487	Down	2.8606e-11	2.6413e-10	gi|54042629|gb|AAV28478.1|	122.9	4e-27	calcified cuticle protein CP8.5 [Callinectes sapidus]
CL2452.Contig2_All	706	4	28	0.4967	2.9298	2.5604	Up	8.4608e-05	3.6187e-04	gi|54042606|gb|AAV28476.1|	132.1	2e-29	arthrodial cuticle protein AMP8.1 [Callinectes sapidus]
Unigene7358_All	1484	46952	10931	2773.9376	544.1445	-2.3499	Down	0	0	gi|53830708|gb|AAU95197.1|	549.3	1e-154	putative fructose 1,6-bisphosphate aldolase [Oncometopia nigricans]
CL392.Contig2_All	1919	363	155	16.5847	5.9668	-1.4748	Down	4.6823e-29	9.6324e-28	gi|53734056|gb|AAH83371.1|	62.0	1e-07	Si:dkey-72g4.2 protein [Danio rerio]
Unigene50644_All	714	0	59	0.0000	6.1044	12.5756	Up	2.3737e-16	3.0018e-15	gi|52998|emb|CAA78028.1|	58.5	2e-07	macrophage mannose receptor precursor [Mus musculus]
Unigene23660_All	1446	65	19988	3.9411	1021.1494	8.0174	Up	0	0	gi|52788273|sp|P81182.2|BGBP_LITVA	580.9	5e-164	RecName: Full=Beta-1,3-glucan-binding protein; Short=BGBP; AltName: Full=Beta-1,3-glucan recognition protein; Short=BetaGRP; AltName: Full=BetaGBP-HDL; AltName: Full=High density lipoprotein; Flags: Precursor >gi|29838466|gb|AAO92933.1| high density lipoprotein/1,3-beta-D-glucan-binding protein precursor [Litopenaeus vannamei]
Unigene16565_All	2099	7	2147	0.2924	75.5628	8.0136	Up	0	0	gi|52695497|pdb|1SHN|A	719.5	0.0	Chain A, Crystal Structure Of Shrimp Alkaline Phosphatase With Phosphate Bound >gi|52695498|pdb|1SHN|B Chain B, Crystal Structure Of Shrimp Alkaline Phosphatase With Phosphate Bound >gi|52695499|pdb|1SHQ|A Chain A, Crystal Structure Of Shrimp Alkaline Phosphatase With Magnesium In M3 >gi|52695500|pdb|1SHQ|B Chain B, Crystal Structure Of Shrimp Alkaline Phosphatase With Magnesium In M3
Unigene39871_All	1905	1	1288	0.0460	49.9470	10.0845	Up	0	0	gi|52695497|pdb|1SHN|A	722.6	0.0	Chain A, Crystal Structure Of Shrimp Alkaline Phosphatase With Phosphate Bound >gi|52695498|pdb|1SHN|B Chain B, Crystal Structure Of Shrimp Alkaline Phosphatase With Phosphate Bound >gi|52695499|pdb|1SHQ|A Chain A, Crystal Structure Of Shrimp Alkaline Phosphatase With Magnesium In M3 >gi|52695500|pdb|1SHQ|B Chain B, Crystal Structure Of Shrimp Alkaline Phosphatase With Magnesium In M3
Unigene49564_All	1738	11	694	0.5549	29.4984	5.7323	Up	6.3310e-165	5.3998e-163	gi|52695497|pdb|1SHN|A	661.8	0.0	Chain A, Crystal Structure Of Shrimp Alkaline Phosphatase With Phosphate Bound >gi|52695498|pdb|1SHN|B Chain B, Crystal Structure Of Shrimp Alkaline Phosphatase With Phosphate Bound >gi|52695499|pdb|1SHQ|A Chain A, Crystal Structure Of Shrimp Alkaline Phosphatase With Magnesium In M3 >gi|52695500|pdb|1SHQ|B Chain B, Crystal Structure Of Shrimp Alkaline Phosphatase With Magnesium In M3
CL4463.Contig1_All	1889	280	736	12.9958	28.7829	1.1472	Up	1.4343e-32	3.2555e-31	gi|52626615|emb|CAH56440.1|	290.0	2e-76	Nek protein [Sphaerechinus granularis]
Unigene24367_All	1829	199	526	9.5393	21.2452	1.1552	Up	5.6042e-24	9.6888e-23	gi|52219070|ref|NP_001004611.1|	218.8	7e-55	sister chromatid cohesion protein DCC1 [Danio rerio] >gi|82181128|sp|Q66I84.1|DCC1_DANRE RecName: Full=Sister chromatid cohesion protein DCC1; AltName: Full=Defective in sister chromatid cohesion protein 1 homolog >gi|51859035|gb|AAH81483.1| Defective in sister chromatid cohesion 1 homolog (S. cerevisiae) [Danio rerio] >gi|182890724|gb|AAI65209.1| Dscc1 protein [Danio rerio]
Unigene5584_All	423	12	54	2.4872	9.4306	1.9228	Up	3.3543e-06	1.8171e-05	gi|52218910|ref|NP_001004528.1|	92.0	7e-18	rab3 GTPase-activating protein non-catalytic subunit [Danio rerio] >gi|27884150|emb|CAD61269.1| novel protein similar to human RAB3 GTPase-activating protein (RAB3GAP) [Danio rerio]
CL5595.Contig2_All	584	190	832	28.5244	105.2443	1.8835	Up	3.3159e-74	1.4921e-72	gi|52078405|gb|AAH82286.1|	251.9	1e-65	Rps16 protein [Mus musculus]
CL1907.Contig1_All	835	3	36	0.3150	3.1850	3.3379	Up	3.1389e-07	1.9719e-06	gi|51870938|ref|NP_001004121.1|	79.3	2e-13	cortactin [Danio rerio] >gi|51495427|gb|AAQ09010.2| cortactin [Danio rerio]
Unigene50156_All	458	9	96	1.7229	15.4844	3.1679	Up	1.1536e-16	1.4821e-15	gi|51557703|gb|AAU06491.1|	84.0	2e-15	putative salivary protein [Culicoides sonorensis]
Unigene47005_All	460	0	38	0.0000	6.1026	12.5752	Up	8.9000e-11	7.9311e-10	gi|5114426|gb|AAD40313.1|AF157503_1	167.2	1e-40	chitinase 1 [Penaeus monodon]
Unigene14042_All	451	28	74	5.4432	12.1211	1.1550	Up	1.7176e-04	6.9085e-04	gi|51010917|ref|NP_001003413.1|	58.2	1e-07	tail-anchored protein insertion receptor WRB precursor [Danio rerio] >gi|82085457|sp|Q6DRM0.1|WRB_DANRE RecName: Full=Tail-anchored protein insertion receptor WRB; AltName: Full=Tryptophan-rich basic protein; Short=WRB >gi|49618945|gb|AAT68057.1| pinball wizard [Danio rerio] >gi|152012609|gb|AAI50354.1| Tryptophan rich basic protein [Danio rerio]
CL6391.Contig1_All	616	39	15	5.5509	1.7989	-1.6256	Down	9.0333e-05	3.8419e-04	gi|50979272|ref|NP_001003392.1|	55.5	1e-06	keratin, type II cytoskeletal 1 [Canis lupus familiaris] >gi|75062693|sp|Q6EIY9.1|K2C1_CANFA RecName: Full=Keratin, type II cytoskeletal 1; AltName: Full=Cytokeratin-1; Short=CK-1; AltName: Full=Epithelial keratin-1; AltName: Full=Keratin-1; Short=K1; AltName: Full=Type-II keratin Kb1 >gi|34979907|gb|AAQ83910.1| epithelial keratin 1 [Canis lupus familiaris]
Unigene33339_All	593	91	6	13.4544	0.7475	-4.1699	Down	3.1031e-24	5.4117e-23	gi|50979202|ref|NP_001003352.1|	54.7	2e-06	neurofilament heavy polypeptide [Canis lupus familiaris] >gi|24020878|gb|AAN40837.1|AF346625_1 heavy neurofilament protein [Canis lupus familiaris]
CL4237.Contig3_All	896	12	66	1.1742	5.4416	2.2124	Up	1.7715e-08	1.2758e-07	gi|50767570|ref|XP_423038.1|	210.3	9e-53	PREDICTED: sepiapterin reductase [Gallus gallus]
Unigene49810_All	279	1	70	0.3142	18.5346	5.8824	Up	9.5578e-18	1.2949e-16	gi|50752703|ref|XP_413719.1|	111.3	1e-23	PREDICTED: sorbitol dehydrogenase [Gallus gallus]
Unigene21709_All	747	103	54	12.0891	5.3402	-1.1787	Down	5.7447e-07	3.4848e-06	gi|50513241|gb|AAT77812.1|	275.0	2e-72	calpain T [Gecarcinus lateralis]
Unigene5920_All	3482	1139	378	28.6795	8.0196	-1.8384	Down	1.2708e-119	8.4191e-118	gi|50513239|gb|AAT77811.1|	1245.0	0.0	calpain B [Gecarcinus lateralis]
Unigene33735_All	656	48	12	6.4153	1.3513	-2.2472	Down	6.3318e-08	4.3085e-07	gi|50513239|gb|AAT77811.1|	273.1	6e-72	calpain B [Gecarcinus lateralis]
CL1629.Contig2_All	439	22	2	4.3937	0.3366	-3.7063	Down	2.8972e-06	1.5888e-05	gi|50344986|ref|NP_001002165.1|	56.2	4e-07	WAS/WASL-interacting protein family member 2 [Danio rerio] >gi|47939896|gb|AAH71180.1| Zgc:63914 [Danio rerio]
Unigene14790_All	2078	345	156	14.5563	5.5458	-1.3922	Down	1.6377e-25	3.0018e-24	gi|50293089|gb|AAT72921.1|	451.1	1e-124	gastric caeca sugar transporter [Locusta migratoria]
CL4264.Contig2_All	2116	116	58	4.8064	2.0249	-1.2471	Down	2.8576e-08	2.0155e-07	gi|50261639|gb|AAT72404.1|	1280.8	0.0	hypoxia-inducible factor 1 alpha [Palaemonetes pugio]
Unigene16999_All	562	84	37	13.1045	4.8636	-1.4300	Down	1.5579e-07	1.0114e-06	gi|50261639|gb|AAT72404.1|	272.3	7e-72	hypoxia-inducible factor 1 alpha [Palaemonetes pugio]
Unigene39670_All	1842	7	2091	0.3332	83.8596	7.9754	Up	0	0	gi|5020110|gb|AAD38027.1|AF148497_1	650.2	0.0	beta 1,4-endoglucanase [Cherax quadricarinatus]
Unigene6467_All	1863	62	5888	2.9178	233.4765	6.3223	Up	0	0	gi|5020110|gb|AAD38027.1|AF148497_1	619.4	1e-175	beta 1,4-endoglucanase [Cherax quadricarinatus]
Unigene40327_All	1110	0	211	0.0000	14.0426	13.7775	Up	1.0730e-56	3.8451e-55	gi|5020110|gb|AAD38027.1|AF148497_1	496.9	6e-139	beta 1,4-endoglucanase [Cherax quadricarinatus]
Unigene49766_All	214	0	46	0.0000	15.8793	13.9549	Up	6.6985e-13	6.9538e-12	gi|5020110|gb|AAD38027.1|AF148497_1	101.7	1e-20	beta 1,4-endoglucanase [Cherax quadricarinatus]
CL1490.Contig2_All	786	133	52	14.8356	4.8873	-1.6020	Down	6.4573e-13	6.7180e-12	gi|498785|emb|CAA56043.1|	99.0	2e-19	PAPI I [Pacifastacus leniusculus]
CL695.Contig1_All	2163	97	245	3.9318	8.3675	1.0896	Up	5.1329e-11	4.6520e-10	gi|48095262|ref|XP_394396.1|	168.7	1e-39	PREDICTED: putative inorganic phosphate cotransporter-like [Apis mellifera]
Unigene46573_All	292	0	20	0.0000	5.0598	12.3049	Up	5.3342e-06	2.8050e-05	gi|48095262|ref|XP_394396.1|	89.0	6e-17	PREDICTED: putative inorganic phosphate cotransporter-like [Apis mellifera]
CL988.Contig1_All	2056	483	1471	20.5968	52.8540	1.3596	Up	4.8049e-82	2.3268e-80	gi|48094611|ref|XP_394224.1|	635.6	2e-180	PREDICTED: glucose dehydrogenase [acceptor] [Apis mellifera]
Unigene14827_All	1749	48	602	2.4062	25.4270	3.4015	Up	1.4691e-103	8.7122e-102	gi|47605528|sp|Q964R0.1|CP6K1_BLAGE	302.8	3e-80	RecName: Full=Cytochrome P450 6k1; AltName: Full=CYPVIK1 >gi|14268818|gb|AAK57914.1|AF281328_1 cytochrome P450 CYP6K1 [Blattella germanica]
CL5305.Contig2_All	845	361	1435	37.4565	125.4537	1.7439	Up	3.0795e-114	1.9537e-112	gi|47551095|ref|NP_999722.1|	193.7	8e-48	histone H1-delta [Strongylocentrotus purpuratus] >gi|121928|sp|P15870.1|H1D_STRPU RecName: Full=Histone H1-delta >gi|161485|gb|AAA30055.1| histone H1-delta [Strongylocentrotus purpuratus]
CL1653.Contig1_All	577	38	13	5.7741	1.6644	-1.7946	Down	3.4194e-05	1.5703e-04	gi|47551095|ref|NP_999722.1|	158.7	1e-37	histone H1-delta [Strongylocentrotus purpuratus] >gi|121928|sp|P15870.1|H1D_STRPU RecName: Full=Histone H1-delta >gi|161485|gb|AAA30055.1| histone H1-delta [Strongylocentrotus purpuratus]
CL1653.Contig2_All	549	2	24	0.3194	3.2294	3.3378	Up	3.7203e-05	1.6981e-04	gi|47551095|ref|NP_999722.1|	138.3	1e-31	histone H1-delta [Strongylocentrotus purpuratus] >gi|121928|sp|P15870.1|H1D_STRPU RecName: Full=Histone H1-delta >gi|161485|gb|AAA30055.1| histone H1-delta [Strongylocentrotus purpuratus]
CL376.Contig1_All	960	2227	7303	203.3881	561.9767	1.4663	Up	0	0	gi|47551089|ref|NP_999723.1|	187.2	9e-46	histone H1-beta, late embryonic [Strongylocentrotus purpuratus] >gi|121921|sp|P15869.1|H1B_STRPU RecName: Full=Histone H1-beta, late embryonic >gi|161479|gb|AAA30052.1| histone H1-beta [Strongylocentrotus purpuratus]
CL5287.Contig2_All	717	12	45	1.4674	4.6364	1.6597	Up	1.2981e-04	5.3337e-04	gi|47229707|emb|CAG06903.1|	221.1	3e-56	unnamed protein product [Tetraodon nigroviridis]
CL4037.Contig1_All	2092	1523	383	63.8285	13.5246	-2.2386	Down	4.1720e-206	4.1904e-204	gi|47226953|emb|CAG05845.1|	290.0	2e-76	unnamed protein product [Tetraodon nigroviridis]
Unigene40753_All	715	0	121	0.0000	12.5017	13.6098	Up	8.2982e-33	1.9009e-31	gi|47223406|emb|CAG04267.1|	63.2	7e-43	unnamed protein product [Tetraodon nigroviridis]
Unigene33928_All	465	39	6	7.3534	0.9532	-2.9476	Down	1.3903e-08	1.0116e-07	gi|47222854|emb|CAF96521.1|	184.5	1e-45	unnamed protein product [Tetraodon nigroviridis]
Unigene45045_All	270	0	22	0.0000	6.0193	12.5554	Up	1.5711e-06	8.9686e-06	gi|47222030|emb|CAG08285.1|	53.9	2e-06	unnamed protein product [Tetraodon nigroviridis]
Unigene23798_All	570	44	122	6.7679	15.8115	1.2242	Up	3.9882e-07	2.4699e-06	gi|47221991|emb|CAG08246.1|	162.9	6e-39	unnamed protein product [Tetraodon nigroviridis]
Unigene17904_All	1006	60	168	5.2291	12.3367	1.2383	Up	1.8347e-09	1.4553e-08	gi|47221710|emb|CAG10182.1|	62.4	3e-08	unnamed protein product [Tetraodon nigroviridis]
Unigene44790_All	420	8	50	1.6700	8.7945	2.3968	Up	2.9946e-07	1.8855e-06	gi|47221457|emb|CAG08119.1|	140.2	2e-32	unnamed protein product [Tetraodon nigroviridis]
Unigene9241_All	1318	160	454	10.6434	25.4465	1.2575	Up	1.1521e-23	1.9713e-22	gi|47219329|emb|CAG10958.1|	535.0	2e-150	unnamed protein product [Tetraodon nigroviridis]
Unigene49719_All	368	8	57	1.9060	11.4424	2.5858	Up	1.0497e-08	7.7397e-08	gi|47217645|emb|CAG03042.1|	130.6	2e-29	unnamed protein product [Tetraodon nigroviridis]
Unigene44518_All	554	72	191	11.3946	25.4690	1.1604	Up	1.1067e-09	8.9521e-09	gi|47214986|emb|CAG01320.1|	239.6	5e-62	unnamed protein product [Tetraodon nigroviridis]
Unigene40830_All	896	1	98	0.0979	8.0799	6.3669	Up	4.8877e-25	8.7886e-24	gi|47212035|emb|CAF92469.1|	164.1	7e-39	unnamed protein product [Tetraodon nigroviridis]
Unigene20984_All	1631	77	198	4.1392	8.9681	1.1155	Up	1.8319e-09	1.4534e-08	gi|47209649|emb|CAF91513.1|	616.7	1e-174	unnamed protein product [Tetraodon nigroviridis]
Unigene6455_All	1093	36	220	2.8877	14.8693	2.3643	Up	3.7171e-27	7.2089e-26	gi|47209630|emb|CAF95050.1|	105.5	4e-21	unnamed protein product [Tetraodon nigroviridis]
Unigene40647_All	1548	2	277	0.1133	13.2190	6.8663	Up	2.6806e-70	1.1514e-68	gi|47207023|emb|CAF91622.1|	70.1	3e-10	unnamed protein product [Tetraodon nigroviridis]
CL292.Contig3_All	2198	27	6	1.0770	0.2017	-2.4167	Down	2.5243e-05	1.1891e-04	gi|47086787|ref|NP_997788.1|	159.8	4e-37	traB domain-containing protein [Danio rerio] >gi|33416437|gb|AAH55655.1| TraB domain containing [Danio rerio] >gi|94733054|emb|CAK04188.1| novel protein (zgc:66436) [Danio rerio]
CL5415.Contig2_All	1080	8	71	0.6494	4.8565	2.9027	Up	9.8459e-12	9.4354e-11	gi|47086541|ref|NP_997919.1|	182.2	3e-44	DNA-directed RNA polymerase III subunit RPC5 [Danio rerio] >gi|29124510|gb|AAH48877.1| Polymerase (RNA) III (DNA directed) polypeptide E [Danio rerio]
Unigene15360_All	969	31	82	2.8049	6.2514	1.1562	Up	7.4271e-05	3.2077e-04	gi|4691352|emb|CAB41634.1|	540.4	4e-152	iron regulatory protein 1-like protein [Pacifastacus leniusculus]
Unigene3394_All	332	9	38	2.3767	8.4554	1.8309	Up	1.7532e-04	7.0356e-04	gi|4691352|emb|CAB41634.1|	182.2	5e-45	iron regulatory protein 1-like protein [Pacifastacus leniusculus]
CL5149.Contig1_All	497	121	4	21.3455	0.5946	-5.1659	Down	6.2270e-36	1.5373e-34	gi|46575823|dbj|BAD16776.1|	99.4	6e-20	calcification-associated peptide-2 [Procambarus clarkii]
Unigene30956_All	463	38	0	7.1958	0.0000	-12.8129	Down	1.1175e-13	1.2149e-12	gi|46575823|dbj|BAD16776.1|	28.1	3e-07	calcification-associated peptide-2 [Procambarus clarkii]
CL5149.Contig2_All	204	18	0	7.7360	0.0000	-12.9174	Down	6.9911e-07	4.2053e-06	gi|46575823|dbj|BAD16776.1|	64.7	1e-09	calcification-associated peptide-2 [Procambarus clarkii]
Unigene5049_All	487	11	1385	1.9803	210.0918	6.7292	Up	0	0	gi|46561848|gb|AAT01141.1|	59.3	6e-08	proteoliaisin [Strongylocentrotus purpuratus]
CL7020.Contig2_All	1359	7057	1752	455.2785	95.2364	-2.2572	Down	0	0	gi|46561746|gb|AAT01078.1|	584.3	4e-165	putative fructose 1,6-bisphosphate aldolase [Homalodisca vitripennis]
CL7020.Contig1_All	1506	776	196	45.1766	9.6143	-2.2323	Down	1.3886e-105	8.3310e-104	gi|46561746|gb|AAT01078.1|	577.8	4e-163	putative fructose 1,6-bisphosphate aldolase [Homalodisca vitripennis]
CL2227.Contig2_All	1245	171	1127	12.0421	66.8718	2.4733	Up	1.3290e-139	9.8799e-138	gi|46486938|gb|AAS98884.1|	87.8	1e-15	slow-tonic S2 myosin heavy chain [Homarus americanus]
CL2227.Contig1_All	1263	48	638	3.3321	37.3169	3.4853	Up	5.9239e-112	3.7026e-110	gi|46486938|gb|AAS98884.1|	87.8	1e-15	slow-tonic S2 myosin heavy chain [Homarus americanus]
Unigene40328_All	888	4	571	0.3949	47.5019	6.9104	Up	6.0020e-144	4.6100e-142	gi|46240812|dbj|BAD15063.1|	176.8	1e-42	crustin-like peptide type 2 [Marsupenaeus japonicus]
CL3318.Contig1_All	1350	48	131	3.1173	7.1685	1.2014	Up	2.2422e-07	1.4331e-06	gi|46228680|gb|EAK89550.1|	71.6	9e-11	large protein with 3x cNMP binding domain [Cryptosporidium parvum Iowa II]
CL5995.Contig1_All	1296	12	2876	0.8118	163.9352	7.6578	Up	0	0	gi|46226738|gb|EAK87717.1|	63.5	2e-08	uncharacterized secreted protein with thr rich regions, possible mucin [Cryptosporidium parvum Iowa II]
CL5995.Contig2_All	2122	1	535	0.0413	18.6250	8.8169	Up	2.6514e-140	1.9814e-138	gi|46226738|gb|EAK87717.1|	63.5	4e-08	uncharacterized secreted protein with thr rich regions, possible mucin [Cryptosporidium parvum Iowa II]
Unigene35179_All	467	24	2	4.5058	0.3164	-3.8320	Down	7.0503e-07	4.2314e-06	gi|46015658|pdb|1S2P|A	208.4	7e-53	Chain A, The Structure And Refinement Of Apocrustacyanin C2 To 1.3a Resolution And The Search For Differences Between This Protein And The Homologous Apoproteins A1 And C1 >gi|46015659|pdb|1S2P|B Chain B, The Structure And Refinement Of Apocrustacyanin C2 To 1.3a Resolution And The Search For Differences Between This Protein And The Homologous Apoproteins A1 And C1
CL3767.Contig2_All	980	167	478	14.9406	36.0321	1.2700	Up	3.4065e-25	6.1592e-24	gi|45433533|ref|NP_956114.2|	63.2	2e-08	eukaryotic translation initiation factor 3 subunit A [Danio rerio] >gi|44890368|gb|AAH66670.1| Eukaryotic translation initiation factor 3, subunit 10 (theta) [Danio rerio]
Unigene46404_All	869	1	56	0.1009	4.7605	5.5601	Up	4.0190e-14	4.5092e-13	gi|45383410|ref|NP_989706.1|	140.2	1e-31	solute carrier family 2, facilitated glucose transporter member 8 [Gallus gallus] >gi|23821304|dbj|BAC20934.1| glucose transporter type 8 [Gallus gallus]
Unigene48160_All	858	1	45	0.1022	3.8745	5.2445	Up	2.7197e-11	2.5186e-10	gi|45361493|ref|NP_989323.1|	119.8	1e-25	solute carrier family 22 member 4 [Xenopus (Silurana) tropicalis]
Unigene47503_All	1694	16	5719	0.8281	249.3991	8.2344	Up	0	0	gi|452675|emb|CAA54524.1|	888.3	0.0	preamylase 1 [Litopenaeus vannamei]
Unigene43486_All	558	0	49	0.0000	6.4871	12.6634	Up	1.0708e-13	1.1669e-12	gi|450902|emb|CAA82671.1|	54.7	2e-06	glue protein [Drosophila virilis] >gi|1091591|prf||2021274A glue protein
CL85.Contig7_All	337	167	533	43.4473	116.8384	1.4272	Up	5.1287e-33	1.1828e-31	gi|42794532|gb|AAS45710.1|	223.4	2e-57	heat shock protein 70 [Macrobrachium rosenbergii]
Unigene45663_All	307	0	20	0.0000	4.8126	12.2326	Up	5.3342e-06	2.8058e-05	gi|42558189|dbj|BAD11098.1|	134.8	1e-30	vitellogenin [Pandalus hypsinotus]
Unigene50827_All	354	4	29	0.9907	6.0518	2.6108	Up	5.1759e-05	2.3131e-04	gi|42542454|gb|AAH66489.1|	153.7	2e-36	Zgc:55605 protein [Danio rerio]
CL1905.Contig2_All	1320	461	0	30.6199	0.0000	-14.9022	Down	2.0256e-157	1.6644e-155	gi|416656|sp|P32122.1|ARRH_LOCMI	472.6	1e-131	RecName: Full=Arrestin homolog >gi|298756|gb|AAB25860.1| arrestin homolog [Locusta migratoria]
Unigene1848_All	1270	183	447	12.6335	26.0011	1.0413	Up	1.1203e-17	1.5123e-16	gi|41056043|ref|NP_956360.1|	193.7	1e-47	nucleoporin NUP53 [Danio rerio] >gi|82186495|sp|Q6P6X9.1|NUP53_DANRE RecName: Full=Nucleoporin NUP53; AltName: Full=35 kDa nucleoporin; AltName: Full=Nuclear pore complex protein Nup53; AltName: Full=Nucleoporin Nup35 >gi|38303963|gb|AAH61958.1| Zgc:65979 [Danio rerio] >gi|169146078|emb|CAQ14742.1| novel protein (zgc:65979) [Danio rerio]
Unigene14944_All	1335	62	169	4.0718	9.3518	1.1996	Up	4.0690e-09	3.1133e-08	gi|41053549|ref|NP_956591.1|	251.5	6e-65	monoglyceride lipase [Danio rerio] >gi|29436492|gb|AAH49487.1| Monoglyceride lipase [Danio rerio] >gi|37681875|gb|AAQ97815.1| monoglyceride lipase [Danio rerio] >gi|159570766|emb|CAP19592.1| monoglyceride lipase [Danio rerio]
Unigene3834_All	731	1077	3404	129.1739	344.0015	1.4131	Up	1.7103e-198	1.6688e-196	gi|41053475|ref|NP_956982.1|	61.6	3e-08	uncharacterized protein LOC393661 [Danio rerio] >gi|37590255|gb|AAH59189.1| Zgc:64189 [Danio rerio]
CL3040.Contig1_All	3273	764	329	20.4656	7.4257	-1.4626	Down	1.4393e-58	5.3226e-57	gi|41017301|sp|Q25338.1|LITD_LATTR	74.3	4e-11	RecName: Full=Delta-latroinsectotoxin-Lt1a; Short=Delta-LIT-Lt1a; AltName: Full=Delta-latroinsectotoxin; Short=Delta-LIT; Flags: Precursor >gi|1235978|emb|CAA63363.1| delta-latroinsectotoxin precursor [Latrodectus tredecimguttatus] >gi|1589528|prf||2211313A delta-latroinsectotoxin
Unigene33464_All	354	28	6	6.9348	1.2521	-2.4695	Down	1.3842e-05	6.8043e-05	gi|41017301|sp|Q25338.1|LITD_LATTR	59.7	4e-08	RecName: Full=Delta-latroinsectotoxin-Lt1a; Short=Delta-LIT-Lt1a; AltName: Full=Delta-latroinsectotoxin; Short=Delta-LIT; Flags: Precursor >gi|1235978|emb|CAA63363.1| delta-latroinsectotoxin precursor [Latrodectus tredecimguttatus] >gi|1589528|prf||2211313A delta-latroinsectotoxin
Unigene50257_All	910	3	345	0.2890	28.0070	6.5986	Up	1.9725e-86	1.0018e-84	gi|4098568|gb|AAD00320.1|	175.6	2e-42	plasminogen activator sPA [Scolopendra subspinipes]
CL1304.Contig1_All	287	3	27	0.9165	6.9498	2.9228	Up	3.6020e-05	1.6465e-04	gi|40950477|gb|AAR97872.1|	59.3	5e-08	tenebrin [Tenebrio molitor]
CL1304.Contig2_All	287	3	27	0.9165	6.9498	2.9228	Up	3.6020e-05	1.6464e-04	gi|40950477|gb|AAR97872.1|	59.3	5e-08	tenebrin [Tenebrio molitor]
Unigene33798_All	296	53	0	15.6986	0.0000	-13.9383	Down	8.9336e-19	1.2704e-17	gi|40809704|dbj|BAD07269.1|	111.3	1e-23	crustocalcin-b [Marsupenaeus japonicus]
Unigene6014_All	1360	47643	22963	3071.4022	1247.3202	-1.3001	Down	0	0	gi|407726065|dbj|BAM46130.1|	717.6	0.0	beta actin [Cynops pyrrhogaster]
Unigene49504_All	217	3	65	1.2121	22.1280	4.1903	Up	3.2061e-14	3.6140e-13	gi|407726065|dbj|BAM46130.1|	79.7	4e-14	beta actin [Cynops pyrrhogaster]
Unigene12489_All	569	76	199	11.7106	25.8362	1.1416	Up	8.2516e-10	6.7748e-09	gi|407726065|dbj|BAM46130.1|	79.7	7e-14	beta actin [Cynops pyrrhogaster]
CL5561.Contig1_All	228	3	27	1.1536	8.7482	2.9228	Up	3.6020e-05	1.6463e-04	gi|407263871|ref|XP_003945557.1|	59.7	4e-08	PREDICTED: zinc finger protein 709-like [Mus musculus]
Unigene21340_All	1044	20	351	1.6796	24.8368	3.8863	Up	8.0096e-68	3.3288e-66	gi|40645514|dbj|BAD06363.1|	265.8	2e-69	preprotachykinin B [Panulirus interruptus]
Unigene49490_All	254	0	26	0.0000	7.5618	12.8845	Up	1.3630e-07	8.9233e-07	gi|4063042|gb|AAC98153.1|	53.5	3e-06	GP900 [Cryptosporidium parvum]
Unigene2666_All	663	70	205	9.2568	22.8417	1.3031	Up	4.7218e-12	4.6345e-11	gi|405978742|gb|EKC43106.1|	218.8	1e-55	N-acetyltransferase 11 [Crassostrea gigas]
Unigene50076_All	1147	2	463	0.1529	29.8199	7.6075	Up	3.1657e-119	2.0896e-117	gi|405978604|gb|EKC42982.1|	100.1	1e-19	hypothetical protein CGI_10023584 [Crassostrea gigas]
Unigene40405_All	1719	0	265	0.0000	11.3883	13.4753	Up	4.9837e-71	2.1548e-69	gi|405978604|gb|EKC42982.1|	85.9	6e-15	hypothetical protein CGI_10023584 [Crassostrea gigas]
Unigene48340_All	1751	1	246	0.0501	10.3786	7.6946	Up	6.2714e-64	2.5022e-62	gi|405978604|gb|EKC42982.1|	111.3	1e-22	hypothetical protein CGI_10023584 [Crassostrea gigas]
Unigene46683_All	804	0	51	0.0000	4.6860	12.1941	Up	3.1539e-14	3.5619e-13	gi|405978604|gb|EKC42982.1|	57.8	6e-07	hypothetical protein CGI_10023584 [Crassostrea gigas]
Unigene29177_All	620	68	249	9.6160	29.6685	1.6254	Up	2.6075e-19	3.7953e-18	gi|405978495|gb|EKC42875.1|	191.8	1e-47	DNA replication complex GINS protein PSF3 [Crassostrea gigas]
Unigene26246_All	809	67	1167	7.2611	106.5640	3.8754	Up	2.1557e-221	2.2800e-219	gi|405978445|gb|EKC42834.1|	229.2	1e-58	Epidermal retinal dehydrogenase 2 [Crassostrea gigas]
CL1847.Contig1_All	4279	279	683	5.7166	11.7914	1.0445	Up	2.5601e-26	4.8256e-25	gi|405978087|gb|EKC42502.1|	257.3	4e-66	hypothetical protein CGI_10023167 [Crassostrea gigas]
Unigene17407_All	754	156	53	18.1397	5.1927	-1.8046	Down	2.2361e-17	2.9771e-16	gi|405978059|gb|EKC42474.1|	177.6	4e-43	Methionine-R-sulfoxide reductase B2, mitochondrial [Crassostrea gigas]
Unigene49230_All	586	5	55	0.7481	6.9335	3.2123	Up	3.6231e-10	3.0618e-09	gi|405977760|gb|EKC42194.1|	102.4	1e-20	Putative transcription factor PML [Crassostrea gigas]
CL6297.Contig2_All	3156	270	751	7.5007	17.5789	1.2287	Up	8.2461e-37	2.0889e-35	gi|405977690|gb|EKC42126.1|	390.2	3e-106	Gametogenetin-binding protein 2 [Crassostrea gigas]
CL6297.Contig1_All	1840	25	92	1.1912	3.6937	1.6327	Up	4.9909e-08	3.4266e-07	gi|405977690|gb|EKC42126.1|	394.4	9e-108	Gametogenetin-binding protein 2 [Crassostrea gigas]
Unigene49878_All	516	1	123	0.1699	17.6094	6.6955	Up	1.4104e-31	3.1165e-30	gi|405977427|gb|EKC41882.1|	189.5	5e-47	hypothetical protein CGI_10012788 [Crassostrea gigas]
Unigene7386_All	1689	620	1623	32.1839	70.9867	1.1412	Up	3.3096e-69	1.4023e-67	gi|405977265|gb|EKC41724.1|	608.2	3e-172	Long-chain specific acyl-CoA dehydrogenase, mitochondrial [Crassostrea gigas]
Unigene28045_All	1542	1164	3172	66.1828	151.9627	1.1992	Up	3.1488e-144	2.4290e-142	gi|405977231|gb|EKC41690.1|	577.0	8e-163	Multifunctional protein ADE2 [Crassostrea gigas]
Unigene3836_All	868	568	295	57.3727	25.1068	-1.1923	Down	1.7419e-32	3.9438e-31	gi|405976290|gb|EKC40802.1|	58.5	4e-07	Protein ELYS [Crassostrea gigas]
CL1554.Contig2_All	914	108	44	10.3599	3.5563	-1.5426	Down	2.9914e-10	2.5506e-09	gi|405976083|gb|EKC40603.1|	61.2	7e-08	Multiple epidermal growth factor-like domains 11 [Crassostrea gigas]
CL5865.Contig2_All	2237	1280	745	50.1673	24.6025	-1.0279	Down	3.4322e-56	1.2196e-54	gi|405976018|gb|EKC40542.1|	483.0	2e-134	DnaJ-like protein subfamily C member 7 [Crassostrea gigas]
Unigene27349_All	926	57	165	5.3969	13.1632	1.2863	Up	8.4613e-10	6.9406e-09	gi|405975928|gb|EKC40458.1|	140.6	9e-32	Transmembrane protein 80 [Crassostrea gigas]
CL1234.Contig1_All	772	0	33	0.0000	3.1578	11.6247	Up	1.8903e-09	1.4989e-08	gi|405975665|gb|EKC40219.1|	86.7	1e-15	hypothetical protein CGI_10027868 [Crassostrea gigas]
CL1234.Contig5_All	658	0	33	0.0000	3.7049	11.8552	Up	1.8903e-09	1.4987e-08	gi|405975665|gb|EKC40219.1|	88.2	2e-16	hypothetical protein CGI_10027868 [Crassostrea gigas]
Unigene33008_All	782	52	11	5.8301	1.0391	-2.4882	Down	2.1008e-09	1.6566e-08	gi|405975355|gb|EKC39923.1|	75.9	2e-12	Transient receptor potential cation channel subfamily A member 1-like protein [Crassostrea gigas]
Unigene31758_All	496	30	4	5.3029	0.5958	-3.1539	Down	2.9571e-07	1.8642e-06	gi|405975355|gb|EKC39923.1|	59.7	5e-08	Transient receptor potential cation channel subfamily A member 1-like protein [Crassostrea gigas]
Unigene10963_All	862	46	140	4.6787	11.9980	1.3586	Up	3.8746e-09	2.9709e-08	gi|405975217|gb|EKC39798.1|	213.4	1e-53	CD2 antigen cytoplasmic tail-binding protein 2 [Crassostrea gigas]
Unigene26605_All	1653	187	538	9.9185	24.0435	1.2775	Up	2.1272e-28	4.2900e-27	gi|405974725|gb|EKC39349.1|	572.8	1e-161	Putative isovaleryl-CoA dehydrogenase [Crassostrea gigas]
Unigene26451_All	245	16	53	5.7257	15.9808	1.4808	Up	1.2617e-04	5.1936e-04	gi|405974725|gb|EKC39349.1|	71.2	1e-11	Putative isovaleryl-CoA dehydrogenase [Crassostrea gigas]
Unigene34749_All	211	13	0	5.4018	0.0000	-12.3992	Down	3.4964e-05	1.6017e-04	gi|405974672|gb|EKC39298.1|	55.8	6e-07	Endochitinase [Crassostrea gigas]
Unigene17090_All	610	38	98	5.4617	11.8682	1.1197	Up	2.3629e-05	1.1151e-04	gi|405974455|gb|EKC39098.1|	72.4	1e-11	Spindle and kinetochore-associated protein 1 [Crassostrea gigas]
CL3237.Contig2_All	3722	371	1051	8.7392	20.8600	1.2552	Up	1.6955e-52	5.6818e-51	gi|405973910|gb|EKC38599.1|	143.3	8e-32	Lamin-B receptor [Crassostrea gigas]
Unigene33713_All	658	49	15	6.5290	1.6840	-1.9550	Down	5.8297e-07	3.5324e-06	gi|405973742|gb|EKC38435.1|	90.5	5e-17	hypothetical protein CGI_10011189 [Crassostrea gigas]
Unigene1688_All	1010	46	21	3.9931	1.5360	-1.3783	Down	1.6605e-04	6.7192e-04	gi|405973309|gb|EKC38031.1|	100.9	9e-20	Leucine-rich repeats and immunoglobulin-like domains protein 3 [Crassostrea gigas]
CL2946.Contig2_All	1465	77	4	4.6082	0.2017	-4.5139	Down	9.8920e-22	1.5783e-20	gi|405973291|gb|EKC38013.1|	64.7	1e-08	Nuclear mitotic apparatus protein 1 [Crassostrea gigas]
CL875.Contig7_All	1606	64	291	3.4939	13.3855	1.9378	Up	5.5820e-28	1.1129e-26	gi|405973201|gb|EKC37927.1|	145.2	8e-33	hypothetical protein CGI_10009700 [Crassostrea gigas]
Unigene50688_All	436	1	38	0.2011	6.4385	5.0007	Up	1.6762e-09	1.3370e-08	gi|405973084|gb|EKC37816.1|	81.3	1e-14	Lysine histidine transporter 1 [Crassostrea gigas]
CL5890.Contig1_All	592	104	247	15.4024	30.8222	1.0008	Up	7.6212e-10	6.2673e-09	gi|405972977|gb|EKC37719.1|	227.6	2e-58	DNA replication complex GINS protein PSF1 [Crassostrea gigas]
Unigene27190_All	551	34	118	5.4101	15.8204	1.5481	Up	2.6405e-09	2.0621e-08	gi|405972811|gb|EKC37559.1|	154.5	2e-36	Condensin complex subunit 1 [Crassostrea gigas]
Unigene16924_All	802	31	109	3.3889	10.0402	1.5669	Up	7.9987e-09	5.9540e-08	gi|405972811|gb|EKC37559.1|	296.2	1e-78	Condensin complex subunit 1 [Crassostrea gigas]
Unigene21659_All	943	73	26	6.7872	2.0368	-1.7365	Down	1.7578e-08	1.2664e-07	gi|405972771|gb|EKC37520.1|	194.1	7e-48	Inter-alpha-trypsin inhibitor heavy chain H4 [Crassostrea gigas]
Unigene2151_All	748	31	90	3.6336	8.8885	1.2905	Up	5.9683e-06	3.1125e-05	gi|405972616|gb|EKC37376.1|	155.6	1e-36	Methylcrotonoyl-CoA carboxylase subunit alpha, mitochondrial [Crassostrea gigas]
Unigene6151_All	1185	82	299	6.0670	18.6398	1.6193	Up	8.9422e-23	1.4835e-21	gi|405972494|gb|EKC37260.1|	114.8	1e-68	FAD synthetase [Crassostrea gigas]
Unigene40628_All	791	0	137	0.0000	12.7948	13.6433	Up	4.7006e-37	1.1979e-35	gi|405971984|gb|EKC36783.1|	262.7	1e-68	2-aminoethylphosphonate--pyruvate transaminase [Crassostrea gigas]
Unigene42240_All	242	4	28	1.4492	8.5473	2.5602	Up	8.4608e-05	3.6166e-04	gi|405971979|gb|EKC36778.1|	71.6	1e-11	DNA repair protein RAD51-like protein 2 [Crassostrea gigas]
CL1076.Contig1_All	1271	166	498	11.4509	28.9449	1.3378	Up	3.1568e-28	6.3326e-27	gi|405971196|gb|EKC36046.1|	451.8	3e-125	Pre-mRNA-splicing factor RBM22 [Crassostrea gigas]
Unigene3111_All	1109	35	113	2.7670	7.5272	1.4438	Up	3.1614e-08	2.2172e-07	gi|405971091|gb|EKC35946.1|	396.4	1e-108	Serine--pyruvate aminotransferase, mitochondrial [Crassostrea gigas]
Unigene45622_All	223	0	16	0.0000	5.3003	12.3719	Up	6.1486e-05	2.6940e-04	gi|405971019|gb|EKC35877.1|	131.3	1e-29	Acetolactate synthase-like protein [Crassostrea gigas]
Unigene45382_All	550	0	30	0.0000	4.0295	11.9764	Up	1.1825e-08	8.6709e-08	gi|405970992|gb|EKC35852.1|	144.8	1e-33	Niemann-Pick C1 protein [Crassostrea gigas]
Unigene6849_All	706	82	217	10.1832	22.7061	1.1569	Up	9.0578e-11	8.0577e-10	gi|405970922|gb|EKC35785.1|	161.4	3e-38	Coiled-coil domain-containing protein 53 [Crassostrea gigas]
Unigene45812_All	639	11	62	1.5093	7.1677	2.2476	Up	3.6194e-08	2.5236e-07	gi|405970764|gb|EKC35640.1|	128.6	1e-28	E3 ubiquitin-protein ligase TRAF7 [Crassostrea gigas]
Unigene49995_All	1065	11	191	0.9056	13.2487	3.8708	Up	1.9630e-37	5.0437e-36	gi|405970761|gb|EKC35637.1|	338.6	2e-91	Phosphotriesterase-related protein [Crassostrea gigas]
Unigene8898_All	1991	143	656	6.2971	24.3400	1.9506	Up	1.3663e-61	5.3069e-60	gi|405970732|gb|EKC35610.1|	362.8	3e-98	Dehydrogenase/reductase SDR family member 12 [Crassostrea gigas]
Unigene44286_All	447	0	17	0.0000	2.8095	11.4561	Up	3.3370e-05	1.5406e-04	gi|405970588|gb|EKC35481.1|	111.7	9e-24	Peroxisomal sarcosine oxidase [Crassostrea gigas]
CL5382.Contig3_All	1512	142	381	8.2340	18.6149	1.1768	Up	2.8395e-18	3.9520e-17	gi|405970337|gb|EKC35251.1|	217.6	1e-54	Chromosome-associated kinesin KIF4A [Crassostrea gigas]
Unigene49714_All	930	0	269	0.0000	21.3677	14.3831	Up	4.3236e-72	1.8968e-70	gi|405969876|gb|EKC34821.1|	44.7	3e-25	hypothetical protein CGI_10022523 [Crassostrea gigas]
Unigene51744_All	989	1	48	0.0887	3.5854	5.3371	Up	4.6182e-12	4.5358e-11	gi|405969876|gb|EKC34821.1|	55.8	3e-06	hypothetical protein CGI_10022523 [Crassostrea gigas]
Unigene45009_All	325	0	27	0.0000	6.1372	12.5834	Up	7.3975e-08	4.9851e-07	gi|405969876|gb|EKC34821.1|	52.0	9e-06	hypothetical protein CGI_10022523 [Crassostrea gigas]
Unigene51764_All	301	0	16	0.0000	3.9268	11.9391	Up	6.1486e-05	2.6876e-04	gi|405969876|gb|EKC34821.1|	52.0	9e-06	hypothetical protein CGI_10022523 [Crassostrea gigas]
Unigene21573_All	717	105	21	12.8395	2.1637	-2.5690	Down	3.1302e-18	4.3448e-17	gi|405969825|gb|EKC34773.1|	178.7	1e-43	E3 ubiquitin-protein ligase HUWE1 [Crassostrea gigas]
Unigene43220_All	1162	2	542	0.1509	34.4573	7.8351	Up	4.6516e-140	3.4654e-138	gi|405969538|gb|EKC34504.1|	221.9	4e-56	Pancreatic lipase-related protein 1 [Crassostrea gigas]
Unigene11971_All	1009	81	46	7.0383	3.3679	-1.0634	Down	4.5556e-05	2.0517e-04	gi|405969486|gb|EKC34455.1|	162.2	3e-38	SET and MYND domain-containing protein 4 [Crassostrea gigas]
Unigene11840_All	1056	119	292	9.8801	20.4271	1.0479	Up	3.6761e-12	3.6359e-11	gi|405969358|gb|EKC34334.1|	102.8	2e-20	ATPase family AAA domain-containing protein 2B [Crassostrea gigas]
Unigene2432_All	608	38	14	5.4797	1.7010	-1.6877	Down	7.2213e-05	3.1222e-04	gi|405969351|gb|EKC34327.1|	76.3	9e-13	Fidgetin-like protein 1 [Crassostrea gigas]
Unigene9716_All	1607	192	91	10.4752	4.1832	-1.3243	Down	6.9244e-14	7.6423e-13	gi|405969211|gb|EKC34194.1|	399.8	1e-109	Calcium-binding mitochondrial carrier protein Aralar1 [Crassostrea gigas]
CL1234.Contig2_All	771	0	32	0.0000	3.0661	11.5822	Up	3.4830e-09	2.6882e-08	gi|405968675|gb|EKC33724.1|	82.0	2e-14	EF-hand domain-containing protein D1 [Crassostrea gigas]
CL1234.Contig6_All	657	0	32	0.0000	3.5981	11.8130	Up	3.4830e-09	2.6879e-08	gi|405968675|gb|EKC33724.1|	80.9	4e-14	EF-hand domain-containing protein D1 [Crassostrea gigas]
Unigene22544_All	739	53	13	6.2879	1.2995	-2.2746	Down	9.9754e-09	7.3672e-08	gi|405968320|gb|EKC33401.1|	94.4	5e-18	Cortactin-binding protein 2 [Crassostrea gigas]
Unigene33395_All	441	36	1	7.1572	0.1675	-5.4172	Down	1.1266e-11	1.0739e-10	gi|405968077|gb|EKC33179.1|	84.7	1e-15	hypothetical protein CGI_10014201 [Crassostrea gigas]
Unigene18583_All	1059	34	99	2.8149	6.9060	1.2948	Up	1.8997e-06	1.0695e-05	gi|405968000|gb|EKC33109.1|	204.5	6e-51	Ubiquitin carboxyl-terminal hydrolase 8 [Crassostrea gigas]
Unigene21385_All	860	38	103	3.8740	8.8476	1.1915	Up	5.2345e-06	2.7611e-05	gi|405967898|gb|EKC33017.1|	259.6	1e-67	BRCA1-associated protein [Crassostrea gigas]
CL701.Contig1_All	2433	72	210	2.5946	6.3763	1.2972	Up	3.0860e-12	3.0650e-11	gi|405967252|gb|EKC32434.1|	1107.4	0.0	DNA replication licensing factor mcm7 [Crassostrea gigas]
CL3206.Contig4_All	8673	1299	167	13.1316	1.4224	-3.2066	Down	4.1081e-262	4.9089e-260	gi|405966865|gb|EKC32097.1|	66.2	3e-08	Centromere protein F [Crassostrea gigas]
CL4886.Contig2_All	4399	445	170	8.8692	2.8548	-1.6354	Down	8.8246e-41	2.4170e-39	gi|405966738|gb|EKC31981.1|	639.0	0.0	Eukaryotic translation initiation factor 4 gamma 3 [Crassostrea gigas]
CL4886.Contig1_All	3813	81	33	1.8625	0.6393	-1.5427	Down	5.0171e-08	3.4443e-07	gi|405966738|gb|EKC31981.1|	619.8	3e-175	Eukaryotic translation initiation factor 4 gamma 3 [Crassostrea gigas]
Unigene33448_All	818	28	4	3.0011	0.3612	-3.0546	Down	1.1133e-06	6.4951e-06	gi|405966738|gb|EKC31981.1|	61.2	5e-08	Eukaryotic translation initiation factor 4 gamma 3 [Crassostrea gigas]
Unigene27276_All	1249	41	178	2.8780	10.5280	1.8711	Up	6.0111e-17	7.8533e-16	gi|405966718|gb|EKC31961.1|	85.5	5e-15	Poly [ADP-ribose] polymerase 12 [Crassostrea gigas]
Unigene11847_All	2220	186	462	7.3458	15.3737	1.0655	Up	7.4725e-19	1.0667e-17	gi|405966633|gb|EKC31893.1|	79.0	1e-12	NF-kappa-B-repressing factor [Crassostrea gigas]
Unigene45519_All	315	1	32	0.2783	7.5046	4.7531	Up	5.6042e-08	3.8316e-07	gi|405966058|gb|EKC31383.1|	60.5	2e-08	Aquaporin-9 [Crassostrea gigas]
Unigene48527_All	900	13	416	1.2664	34.1459	4.7529	Up	3.7851e-91	2.0076e-89	gi|405965813|gb|EKC31167.1|	206.5	1e-51	Williams-Beuren syndrome chromosomal region 27 protein [Crassostrea gigas]
Unigene12642_All	1297	30	454	2.0280	25.8585	3.6725	Up	1.3292e-83	6.5607e-82	gi|405965813|gb|EKC31167.1|	177.2	1e-42	Williams-Beuren syndrome chromosomal region 27 protein [Crassostrea gigas]
Unigene50360_All	1543	4	356	0.2273	17.0440	6.2285	Up	1.0785e-87	5.5682e-86	gi|405965706|gb|EKC31065.1|	87.4	2e-15	Macrophage mannose receptor 1 [Crassostrea gigas]
Unigene24496_All	1450	37	146	2.2372	7.4383	1.7333	Up	6.7991e-13	7.0541e-12	gi|405965543|gb|EKC30909.1|	372.9	2e-101	RUN domain-containing protein 1 [Crassostrea gigas]
Unigene9789_All	927	35	85	3.3103	6.7737	1.0330	Up	2.2905e-04	8.9133e-04	gi|405965314|gb|EKC30696.1|	221.5	4e-56	Integrator complex subunit 8 [Crassostrea gigas]
Unigene27082_All	798	15	75	1.6480	6.9430	2.0748	Up	7.6161e-09	5.6862e-08	gi|405964691|gb|EKC30144.1|	420.2	4e-116	Acetyl-coenzyme A synthetase [Crassostrea gigas]
Unigene28031_All	2343	253	2759	9.4673	86.9897	3.1998	Up	0	0	gi|405964644|gb|EKC30105.1|	56.2	8e-06	Ligand of Numb protein X 2 [Crassostrea gigas]
CL316.Contig1_All	551	9	141	1.4321	18.9041	3.7225	Up	3.3962e-27	6.5938e-26	gi|405964561|gb|EKC30030.1|	74.7	2e-12	Interferon alpha-inducible protein 27 [Crassostrea gigas]
CL2803.Contig1_All	2935	143	346	4.2717	8.7088	1.0277	Up	9.5020e-14	1.0396e-12	gi|405964222|gb|EKC29729.1|	816.6	0.0	Serine/threonine-protein kinase PLK1 [Crassostrea gigas]
Unigene12976_All	335	35	13	9.1601	2.8667	-1.6760	Down	1.5207e-04	6.1779e-04	gi|405964017|gb|EKC29542.1|	54.7	1e-06	Protein SMG5 [Crassostrea gigas]
Unigene47894_All	1363	8	888	0.5146	48.1288	6.5473	Up	4.2279e-220	4.4586e-218	gi|405963479|gb|EKC29048.1|	180.6	1e-43	Isopenicillin N synthetase [Crassostrea gigas]
Unigene17891_All	1719	54	131	2.7542	5.6297	1.0314	Up	4.6167e-06	2.4487e-05	gi|405963355|gb|EKC28938.1|	161.8	9e-38	INO80 complex subunit D [Crassostrea gigas]
CL56.Contig7_All	241	210	43	76.3974	13.1807	-2.5351	Down	1.8040e-34	4.3085e-33	gi|405963072|gb|EKC28676.1|	163.3	2e-39	Tubulin alpha-3 chain [Crassostrea gigas]
Unigene31483_All	1480	166	11	9.8338	0.5491	-4.1626	Down	4.7131e-43	1.3469e-41	gi|405962541|gb|EKC28207.1|	245.0	7e-63	Pituitary homeobox 2 [Crassostrea gigas]
Unigene2566_All	609	32	83	4.6069	10.0681	1.1279	Up	9.2839e-05	3.9405e-04	gi|405962297|gb|EKC27989.1|	41.6	4e-19	PIH1 domain-containing protein 1 [Crassostrea gigas]
Unigene3435_All	1240	38	869	2.6868	51.7710	4.2682	Up	6.8823e-177	6.1322e-175	gi|405962076|gb|EKC27784.1|	477.2	6e-133	Agmatinase, mitochondrial [Crassostrea gigas]
Unigene10898_All	952	27	75	2.4866	5.8199	1.2268	Up	7.2624e-05	3.1398e-04	gi|405961217|gb|EKC27051.1|	403.7	6e-111	tRNA-dihydrouridine synthase 4-like protein [Crassostrea gigas]
CL4045.Contig6_All	3095	15	84	0.4249	2.0050	2.2384	Up	1.3958e-10	1.2223e-09	gi|405961106|gb|EKC26960.1|	216.5	6e-54	Transcription factor AP-2 epsilon [Crassostrea gigas]
Unigene49663_All	975	1	335	0.0899	25.3822	8.1413	Up	2.0278e-87	1.0424e-85	gi|405960530|gb|EKC26449.1|	221.1	6e-56	Putative serine protease F56F10.1 [Crassostrea gigas]
Unigene17907_All	1695	66	227	3.4139	9.8934	1.5350	Up	1.8898e-16	2.4055e-15	gi|405960463|gb|EKC26388.1|	134.4	1e-29	Gamma-aminobutyric acid receptor-associated protein [Crassostrea gigas]
Unigene9242_All	2287	245	743	9.3924	24.0000	1.3535	Up	5.0590e-42	1.4203e-40	gi|405960444|gb|EKC26369.1|	359.4	4e-97	AP-3 complex subunit delta-1 [Crassostrea gigas]
Unigene49040_All	2116	1	427	0.0414	14.9073	8.4922	Up	9.8238e-112	6.1348e-110	gi|405960171|gb|EKC26114.1|	56.2	7e-06	Macrophage mannose receptor 1 [Crassostrea gigas]
Unigene49041_All	1668	0	72	0.0000	3.1888	11.6388	Up	8.4118e-20	1.2453e-18	gi|405960171|gb|EKC26114.1|	56.2	5e-06	Macrophage mannose receptor 1 [Crassostrea gigas]
Unigene26990_All	791	37	611	4.1011	57.0628	3.7985	Up	6.0124e-115	3.8449e-113	gi|405959519|gb|EKC25548.1|	166.8	9e-40	Succinate-semialdehyde dehydrogenase, mitochondrial [Crassostrea gigas]
Unigene3029_All	1491	66	178	3.8810	8.8192	1.1842	Up	2.2844e-09	1.7942e-08	gi|405959195|gb|EKC25256.1|	71.2	1e-10	ATR-interacting protein [Crassostrea gigas]
Unigene49121_All	596	1	243	0.1471	30.1195	7.6778	Up	3.8760e-63	1.5303e-61	gi|405958647|gb|EKC24756.1|	216.5	5e-55	Ectoine hydroxylase [Crassostrea gigas]
Unigene45269_All	355	0	15	0.0000	3.1214	11.6080	Up	1.1329e-04	4.7066e-04	gi|405958441|gb|EKC24568.1|	67.4	2e-10	Replication-associated protein [Crassostrea gigas]
Unigene32565_All	648	28	3	3.7884	0.3420	-3.4695	Down	2.4133e-07	1.5382e-06	gi|405958227|gb|EKC24373.1|	134.8	2e-30	hypothetical protein CGI_10013370 [Crassostrea gigas]
Unigene762_All	793	17	192	1.8795	17.8861	3.2504	Up	9.5918e-33	2.1924e-31	gi|405957941|gb|EKC24117.1|	21.9	6e-37	Androgen-induced protein 1 [Crassostrea gigas]
Unigene12507_All	1012	45	21	3.8986	1.5329	-1.3467	Down	2.5379e-04	9.8133e-04	gi|405957485|gb|EKC23692.1|	380.6	6e-104	Golgi-specific brefeldin A-resistance guanine nucleotide exchange factor 1 [Crassostrea gigas]
Unigene40266_All	589	0	50	0.0000	6.2711	12.6145	Up	5.8113e-14	6.4435e-13	gi|405957337|gb|EKC23556.1|	188.7	1e-46	Glutamate carboxypeptidase 2 [Crassostrea gigas]
Unigene47380_All	423	0	20	0.0000	3.4928	11.7702	Up	5.3342e-06	2.8040e-05	gi|405957068|gb|EKC23305.1|	72.0	8e-12	Putative cytochrome P450 12b2, mitochondrial [Crassostrea gigas]
Unigene393_All	2069	208	3102	8.8141	110.7566	3.6514	Up	0	0	gi|405956520|gb|EKC23074.1|	625.2	3e-177	Putative aminopeptidase W07G4.4 [Crassostrea gigas]
CL440.Contig2_All	633	160	78	22.1612	9.1029	-1.2836	Down	2.5397e-11	2.3656e-10	gi|405956432|gb|EKC23043.1|	53.9	5e-06	Casein kinase II subunit beta [Crassostrea gigas]
CL3399.Contig2_All	498	34	115	5.9859	17.0591	1.5109	Up	7.8239e-09	5.8292e-08	gi|405955817|gb|EKC22774.1|	204.5	1e-51	40S ribosomal protein S24 [Crassostrea gigas]
Unigene44770_All	920	8	87	0.7624	6.9859	3.1958	Up	2.4872e-15	2.9765e-14	gi|405955614|gb|EKC22664.1|	203.0	1e-50	N-acetylated-alpha-linked acidic dipeptidase 2 [Crassostrea gigas]
Unigene48500_All	843	0	90	0.0000	7.8868	12.9452	Up	1.4035e-24	2.4807e-23	gi|405954786|gb|EKC22129.1|	250.8	5e-65	Threonine dehydratase catabolic [Crassostrea gigas]
Unigene40255_All	744	4	78	0.4714	7.7448	4.0382	Up	1.8342e-16	2.3381e-15	gi|405954695|gb|EKC22064.1|	61.2	5e-08	Helix-loop-helix protein 1 [Crassostrea gigas]
Unigene30962_All	479	37	0	6.7724	0.0000	-12.7255	Down	2.4438e-13	2.6082e-12	gi|405954580|gb|EKC21981.1|	64.7	1e-09	N,N&apos;-diacetylchitobiase [Crassostrea gigas]
Unigene26560_All	2178	89	306	3.5827	10.3789	1.5345	Up	1.1842e-21	1.8803e-20	gi|405954438|gb|EKC21880.1|	58.2	2e-06	Dihydropyrimidine dehydrogenase [NADP+] [Crassostrea gigas]
Unigene26657_All	1292	131	367	8.8897	20.9842	1.2391	Up	5.1203e-19	7.3485e-18	gi|405954436|gb|EKC21878.1|	418.3	3e-115	RNA 3&apos;-terminal phosphate cyclase-like protein [Crassostrea gigas]
Unigene5887_All	396	28	9	6.1993	1.6789	-1.8846	Down	2.4560e-04	9.5213e-04	gi|405954343|gb|EKC21810.1|	80.5	2e-14	hypothetical protein CGI_10003276 [Crassostrea gigas]
Unigene44788_All	800	2	97	0.2192	8.9572	5.3527	Up	2.0635e-23	3.5017e-22	gi|405954280|gb|EKC21766.1|	60.8	7e-08	Polysialoglycoprotein [Crassostrea gigas]
Unigene31107_All	214	18	2	7.3745	0.6904	-3.4170	Down	4.7032e-05	2.1150e-04	gi|405953888|gb|EKC21459.1|	52.4	7e-06	Sortilin-related receptor [Crassostrea gigas]
CL6637.Contig2_All	899	35	132	3.4134	10.8468	1.6680	Up	3.0183e-11	2.7801e-10	gi|405953427|gb|EKC21090.1|	159.8	1e-37	Putative saccharopine dehydrogenase [Crassostrea gigas]
CL5532.Contig2_All	1002	125	314	10.9375	23.1500	1.0817	Up	1.4085e-13	1.5227e-12	gi|405953292|gb|EKC20982.1|	180.6	9e-44	Uncharacterized protein C10orf46-like protein [Crassostrea gigas]
Unigene16395_All	1364	245	591	15.7481	32.0082	1.0233	Up	2.7972e-22	4.5614e-21	gi|405952872|gb|EKC20631.1|	173.7	1e-41	Splicing factor 3B subunit 2 [Crassostrea gigas]
Unigene6836_All	1302	38	112	2.5589	6.3547	1.3123	Up	2.9950e-07	1.8854e-06	gi|405952695|gb|EKC20476.1|	246.9	1e-63	T-box transcription factor TBX2 [Crassostrea gigas]
Unigene27484_All	818	11	43	1.1790	3.8833	1.7197	Up	1.2705e-04	5.2262e-04	gi|405952695|gb|EKC20476.1|	231.1	4e-59	T-box transcription factor TBX2 [Crassostrea gigas]
Unigene46838_All	292	0	21	0.0000	5.3128	12.3753	Up	2.8950e-06	1.5912e-05	gi|405952417|gb|EKC20231.1|	192.6	4e-48	Calmodulin [Crassostrea gigas]
Unigene44858_All	326	1	23	0.2689	5.2119	4.2767	Up	1.0211e-05	5.1115e-05	gi|405952278|gb|EKC20109.1|	56.2	4e-07	Ileal sodium/bile acid cotransporter [Crassostrea gigas]
Unigene49866_All	361	0	31	0.0000	6.3437	12.6311	Up	6.4177e-09	4.8210e-08	gi|405952103|gb|EKC19951.1|	84.3	1e-15	Sodium-coupled monocarboxylate transporter 2 [Crassostrea gigas]
CL5011.Contig3_All	1551	121	711	6.8399	33.8646	2.3077	Up	6.3809e-82	3.0859e-80	gi|405951560|gb|EKC19463.1|	124.4	1e-26	G2/mitotic-specific cyclin-B [Crassostrea gigas]
CL5011.Contig1_All	1569	41	109	2.2911	5.1321	1.1635	Up	4.2156e-06	2.2556e-05	gi|405951560|gb|EKC19463.1|	124.0	1e-26	G2/mitotic-specific cyclin-B [Crassostrea gigas]
Unigene25434_All	1249	110	49	7.7216	2.8982	-1.4137	Down	2.5969e-09	2.0296e-08	gi|405951466|gb|EKC19376.1|	128.3	7e-28	Cyclic AMP-dependent transcription factor ATF-2 [Crassostrea gigas]
Unigene31076_All	297	20	2	5.9041	0.4975	-3.5689	Down	1.1759e-05	5.8506e-05	gi|405951390|gb|EKC19306.1|	84.3	1e-15	Kynureninase [Crassostrea gigas]
Unigene9921_All	591	39	11	5.7857	1.3750	-2.0731	Down	3.7503e-06	2.0201e-05	gi|405951386|gb|EKC19303.1|	133.7	4e-30	E3 ubiquitin-protein ligase UBR4 [Crassostrea gigas]
Unigene34119_All	431	28	6	5.6958	1.0284	-2.4695	Down	1.3842e-05	6.8038e-05	gi|405951386|gb|EKC19303.1|	82.0	8e-15	E3 ubiquitin-protein ligase UBR4 [Crassostrea gigas]
Unigene34018_All	322	27	7	7.3516	1.6059	-2.1947	Down	7.0844e-05	3.0645e-04	gi|405951386|gb|EKC19303.1|	108.6	8e-23	E3 ubiquitin-protein ligase UBR4 [Crassostrea gigas]
CL2637.Contig1_All	1047	56	162	4.6894	11.4303	1.2854	Up	1.2314e-09	9.9256e-09	gi|405950995|gb|EKC18945.1|	139.8	1e-31	Non-structural maintenance of chromosomes element 1-like protein [Crassostrea gigas]
CL7060.Contig2_All	3493	667	78	16.7419	1.6496	-3.3433	Down	7.1404e-141	5.3696e-139	gi|405950528|gb|EKC18510.1|	95.9	1e-17	Ankyrin-1 [Crassostrea gigas]
Unigene13066_All	808	263	1109	28.5378	101.3931	1.8290	Up	1.4153e-94	7.7058e-93	gi|405950221|gb|EKC18221.1|	372.5	1e-101	V-type proton ATPase catalytic subunit A [Crassostrea gigas]
CL6456.Contig1_All	1147	150	427	11.4658	27.5013	1.2622	Up	1.8098e-22	2.9742e-21	gi|405950160|gb|EKC18163.1|	359.8	1e-97	Brix domain-containing protein 2 [Crassostrea gigas]
Unigene3434_All	973	41	113	3.6944	8.5793	1.2155	Up	1.2368e-06	7.1882e-06	gi|405950131|gb|EKC18135.1|	282.0	2e-74	Inverted formin-2 [Crassostrea gigas]
Unigene24051_All	887	14	95	1.3838	7.9120	2.5154	Up	2.5525e-13	2.7210e-12	gi|405950086|gb|EKC18092.1|	67.0	1e-09	Ectonucleotide pyrophosphatase/phosphodiesterase family member 3 [Crassostrea gigas]
Unigene14863_All	1546	136	954	7.7127	45.5855	2.5633	Up	2.8120e-123	1.9070e-121	gi|405945552|gb|EKC17379.1|	427.9	6e-118	2,4-dienoyl-CoA reductase, mitochondrial [Crassostrea gigas]
CL624.Contig4_All	579	11	326	1.6657	41.5937	4.6422	Up	8.5437e-71	3.6807e-69	gi|405945206|gb|EKC17211.1|	61.6	2e-08	Beta-hexosaminidase subunit beta [Crassostrea gigas]
CL624.Contig2_All	472	1	23	0.1858	3.5998	4.2761	Up	1.0211e-05	5.1151e-05	gi|405945206|gb|EKC17211.1|	61.6	1e-08	Beta-hexosaminidase subunit beta [Crassostrea gigas]
Unigene42991_All	345	4	31	1.0165	6.6379	2.7071	Up	1.9174e-05	9.1643e-05	gi|403366289|gb|EJY82944.1|	53.1	4e-06	hypothetical protein OXYTRI_19439 [Oxytricha trifallax]
Unigene29454_All	1369	35	264	2.2415	14.2459	2.6680	Up	8.5374e-37	2.1619e-35	gi|403350842|gb|EJY74896.1|	59.3	5e-07	hypothetical protein OXYTRI_03724 [Oxytricha trifallax]
Unigene35465_All	304	14	0	4.0377	0.0000	-11.9793	Down	1.5988e-05	7.7756e-05	gi|403336362|gb|EJY67374.1|	78.2	1e-13	Putative serine carboxypeptidase [Oxytricha trifallax]
CL467.Contig2_All	9465	74900	302610	693.8054	2361.8422	1.7673	Up	0	0	gi|403334965|gb|EJY66653.1|	62.0	6e-07	hypothetical protein OXYTRI_13058 [Oxytricha trifallax]
Unigene45013_All	651	3	1329	0.4040	150.8107	8.5442	Up	0	0	gi|403311423|gb|AFR34220.1|	156.4	8e-37	trypsin 610, partial [Daphnia magna]
Unigene43279_All	1000	1	266	0.0877	19.6503	7.8078	Up	3.3294e-69	1.4098e-67	gi|403311423|gb|AFR34220.1|	195.3	3e-48	trypsin 610, partial [Daphnia magna]
Unigene33392_All	503	30	3	5.2291	0.4406	-3.5690	Down	6.0556e-08	4.1281e-07	gi|403310237|emb|CCJ09593.1|	127.9	1e-28	carbonic anhydrase [Patella vulgata]
Unigene15186_All	643	70	38	9.5447	4.3658	-1.1285	Down	6.9990e-05	3.0358e-04	gi|403306085|ref|XP_003943576.1|	162.2	1e-38	PREDICTED: CCR4-NOT transcription complex subunit 1 [Saimiri boliviensis boliviensis]
Unigene40581_All	307	1	24	0.2856	5.7751	4.3378	Up	5.7532e-06	3.0095e-05	gi|403286009|ref|XP_003934300.1|	55.5	8e-07	PREDICTED: RB-associated KRAB zinc finger protein [Saimiri boliviensis boliviensis]
CL509.Contig1_All	1030	30	10	2.5536	0.7172	-1.8321	Down	1.9438e-04	7.6811e-04	gi|403279715|ref|XP_003931391.1|	186.4	1e-45	PREDICTED: dynein light chain 2, cytoplasmic [Saimiri boliviensis boliviensis]
CL297.Contig6_All	3673	385	1063	9.1900	21.3796	1.2181	Up	9.9054e-51	3.2394e-49	gi|403260020|ref|XP_003922487.1|	942.2	0.0	PREDICTED: bifunctional 3&apos;-phosphoadenosine 5&apos;-phosphosulfate synthase 2 [Saimiri boliviensis boliviensis]
Unigene7388_All	1618	622	284	33.7045	12.9667	-1.3781	Down	5.2652e-44	1.5278e-42	gi|403259207|ref|XP_003922114.1|	30.4	5e-06	PREDICTED: uncharacterized protein LOC101027394 [Saimiri boliviensis boliviensis]
Unigene29872_All	579	116	9	17.5653	1.1483	-3.9352	Down	2.5064e-29	5.1934e-28	gi|403183421|gb|EAT33537.2|	174.9	1e-42	AAEL014181-PA, partial [Aedes aegypti]
CL6827.Contig1_All	635	33	0	4.5563	0.0000	-12.1536	Down	5.5889e-12	5.4556e-11	gi|403183347|gb|EAT34511.2|	139.0	1e-31	AAEL013251-PA, partial [Aedes aegypti]
CL6827.Contig2_All	602	25	0	3.6410	0.0000	-11.8301	Down	2.9231e-09	2.2741e-08	gi|403183347|gb|EAT34511.2|	141.0	3e-32	AAEL013251-PA, partial [Aedes aegypti]
CL3396.Contig1_All	1513	236	585	13.6757	28.5631	1.0625	Up	2.2984e-23	3.8939e-22	gi|403182891|gb|EJY57700.1|	542.3	2e-152	AAEL017004-PA [Aedes aegypti]
CL3644.Contig1_All	576	22	1	3.3487	0.1283	-4.7060	Down	4.1215e-07	2.5497e-06	gi|403182806|gb|EJY57644.1|	67.4	4e-10	AAEL006520-PB [Aedes aegypti]
Unigene29844_All	331	26	1	6.8869	0.2232	-4.9474	Down	2.0924e-08	1.4995e-07	gi|402900192|ref|XP_003913063.1|	57.4	2e-07	PREDICTED: keratin-associated protein 4-4-like [Papio anubis]
Unigene18357_All	742	18	2795	2.1269	278.2698	7.0316	Up	0	0	gi|402899809|ref|XP_003912879.1|	70.1	1e-10	PREDICTED: proline-rich protein 11 [Papio anubis]
Unigene50442_All	279	2	311	0.6285	82.3464	7.0336	Up	3.1844e-79	1.5026e-77	gi|402895601|ref|XP_003910909.1|	53.1	4e-06	PREDICTED: heat shock cognate 71 kDa protein [Papio anubis]
CL6320.Contig1_All	848	102	311	10.5458	27.0927	1.3612	Up	1.2005e-18	1.6974e-17	gi|402885978|ref|XP_003906419.1|	94.0	8e-18	PREDICTED: methyltransferase-like protein 7A [Papio anubis]
Unigene32904_All	507	36	0	6.2255	0.0000	-12.6040	Down	5.3442e-13	5.5980e-12	gi|402885065|ref|XP_003905987.1|	60.8	2e-08	PREDICTED: C-type lectin domain family 4 member E [Papio anubis]
Unigene4760_All	233	8	42	3.0103	13.3162	2.1452	Up	1.1869e-05	5.8958e-05	gi|402867620|ref|XP_003897939.1|	56.6	3e-07	PREDICTED: mRNA-capping enzyme-like [Papio anubis]
CL3414.Contig2_All	588	62	8	9.2447	1.0051	-3.2013	Down	6.9778e-14	7.6976e-13	gi|402856207|ref|XP_003892686.1|	53.1	8e-06	PREDICTED: filaggrin-2 [Papio anubis]
Unigene48383_All	218	0	16	0.0000	5.4219	12.4046	Up	6.1486e-05	2.6905e-04	gi|402591315|gb|EJW85245.1|	126.7	2e-28	50S ribosomal protein L32 [Wuchereria bancrofti]
Unigene49174_All	217	0	14	0.0000	4.7660	12.2186	Up	2.0875e-04	8.1770e-04	gi|402586659|gb|EJW80596.1|	75.9	6e-13	polyubiquitin, partial [Wuchereria bancrofti]
Unigene46449_All	261	0	16	0.0000	4.5286	12.1448	Up	6.1486e-05	2.6927e-04	gi|402586350|gb|EJW80288.1|	164.9	9e-40	ribosomal protein L18ae [Wuchereria bancrofti]
Unigene44479_All	236	0	21	0.0000	6.5735	12.6824	Up	2.8950e-06	1.5925e-05	gi|402585730|gb|EJW79669.1|	147.1	2e-34	ribosomal protein L37 [Wuchereria bancrofti]
Unigene2317_All	1230	16	189	1.1405	11.3513	3.3151	Up	8.3126e-33	1.9036e-31	gi|402536580|gb|AFQ62791.1|	570.1	7e-161	Bip [Litopenaeus vannamei]
CL225.Contig2_All	785	13	109	1.4519	10.2576	2.8207	Up	6.9154e-17	9.0134e-16	gi|402536580|gb|AFQ62791.1|	491.1	2e-137	Bip [Litopenaeus vannamei]
Unigene39968_All	285	2	27	0.6153	6.9985	3.5077	Up	7.3015e-06	3.7597e-05	gi|401801523|gb|AFQ20100.1|	53.5	3e-06	antifreeze glycoprotein H1C1A1, partial [Boreogadus saida]
Unigene23861_All	1786	146	63	7.1672	2.6058	-1.4597	Down	2.0247e-12	2.0362e-11	gi|401430395|ref|XP_003886575.1|	55.8	7e-06	unnamed protein product, partial [Leishmania mexicana MHOM/GT/2001/U1103] >gi|356491666|emb|CBZ40949.1| unnamed protein product, partial [Leishmania mexicana MHOM/GT/2001/U1103]
Unigene20862_All	1257	66	28	4.6035	1.6455	-1.4842	Down	1.7741e-06	1.0051e-05	gi|401430395|ref|XP_003886575.1|	70.5	1e-10	unnamed protein product, partial [Leishmania mexicana MHOM/GT/2001/U1103] >gi|356491666|emb|CBZ40949.1| unnamed protein product, partial [Leishmania mexicana MHOM/GT/2001/U1103]
Unigene15067_All	1141	38	100	2.9199	6.4744	1.1488	Up	1.3028e-05	6.4288e-05	gi|401430395|ref|XP_003886575.1|	59.7	2e-07	unnamed protein product, partial [Leishmania mexicana MHOM/GT/2001/U1103] >gi|356491666|emb|CBZ40949.1| unnamed protein product, partial [Leishmania mexicana MHOM/GT/2001/U1103]
Unigene50493_All	790	0	98	0.0000	9.1640	13.1618	Up	1.0563e-26	2.0144e-25	gi|401430331|ref|XP_003886552.1|	53.9	8e-06	unnamed protein product, partial [Leishmania mexicana MHOM/GT/2001/U1103] >gi|356491463|emb|CBZ40972.1| unnamed protein product, partial [Leishmania mexicana MHOM/GT/2001/U1103]
CL6756.Contig2_All	3121	581	182	16.3215	4.3079	-1.9217	Down	1.1173e-65	4.5437e-64	gi|401429142|ref|XP_003879053.1|	74.3	4e-11	proteophosphoglycan ppg1 [Leishmania mexicana MHOM/GT/2001/U1103] >gi|322495303|emb|CBZ30607.1| proteophosphoglycan ppg1 [Leishmania mexicana MHOM/GT/2001/U1103]
CL6114.Contig1_All	1841	283	57	13.4775	2.2872	-2.5589	Down	2.2288e-46	6.7822e-45	gi|401429142|ref|XP_003879053.1|	60.5	3e-07	proteophosphoglycan ppg1 [Leishmania mexicana MHOM/GT/2001/U1103] >gi|322495303|emb|CBZ30607.1| proteophosphoglycan ppg1 [Leishmania mexicana MHOM/GT/2001/U1103]
Unigene30966_All	1397	155	8	9.7277	0.4230	-4.5234	Down	1.6725e-42	4.7344e-41	gi|401429142|ref|XP_003879053.1|	92.0	7e-17	proteophosphoglycan ppg1 [Leishmania mexicana MHOM/GT/2001/U1103] >gi|322495303|emb|CBZ30607.1| proteophosphoglycan ppg1 [Leishmania mexicana MHOM/GT/2001/U1103]
Unigene33450_All	1231	172	15	12.2503	0.9002	-3.7664	Down	2.0466e-41	5.6815e-40	gi|401429142|ref|XP_003879053.1|	61.6	8e-08	proteophosphoglycan ppg1 [Leishmania mexicana MHOM/GT/2001/U1103] >gi|322495303|emb|CBZ30607.1| proteophosphoglycan ppg1 [Leishmania mexicana MHOM/GT/2001/U1103]
Unigene1169_All	1002	47	263	4.1125	19.3899	2.2372	Up	3.2741e-30	6.9401e-29	gi|401429142|ref|XP_003879053.1|	55.8	3e-06	proteophosphoglycan ppg1 [Leishmania mexicana MHOM/GT/2001/U1103] >gi|322495303|emb|CBZ30607.1| proteophosphoglycan ppg1 [Leishmania mexicana MHOM/GT/2001/U1103]
CL4648.Contig7_All	1446	67	34	4.0624	1.7370	-1.2257	Down	3.2506e-05	1.5062e-04	gi|401429142|ref|XP_003879053.1|	55.5	7e-06	proteophosphoglycan ppg1 [Leishmania mexicana MHOM/GT/2001/U1103] >gi|322495303|emb|CBZ30607.1| proteophosphoglycan ppg1 [Leishmania mexicana MHOM/GT/2001/U1103]
CL2640.Contig5_All	2347	2	22	0.0747	0.6925	3.2126	Up	1.0877e-04	4.5448e-04	gi|401429142|ref|XP_003879053.1|	57.8	2e-06	proteophosphoglycan ppg1 [Leishmania mexicana MHOM/GT/2001/U1103] >gi|322495303|emb|CBZ30607.1| proteophosphoglycan ppg1 [Leishmania mexicana MHOM/GT/2001/U1103]
Unigene34892_All	334	17	2	4.4625	0.4424	-3.3344	Down	9.3466e-05	3.9601e-04	gi|401417376|ref|XP_003873181.1|	57.4	2e-07	promastigote surface antigen protein PSA, partial [Leishmania mexicana MHOM/GT/2001/U1103] >gi|322489409|emb|CBZ24668.1| promastigote surface antigen protein PSA, partial [Leishmania mexicana MHOM/GT/2001/U1103]
Unigene22397_All	443	42	7	8.3123	1.1673	-2.8321	Down	7.7879e-09	5.8061e-08	gi|401413936|ref|XP_003886415.1|	58.2	1e-07	Methyltransferase-like protein, related [Neospora caninum Liverpool] >gi|325120835|emb|CBZ56390.1| Methyltransferase-like protein, related [Neospora caninum Liverpool]
Unigene10906_All	395	10	54	2.2196	10.0992	2.1859	Up	4.5435e-07	2.7992e-06	gi|401413936|ref|XP_003886415.1|	62.8	5e-09	Methyltransferase-like protein, related [Neospora caninum Liverpool] >gi|325120835|emb|CBZ56390.1| Methyltransferase-like protein, related [Neospora caninum Liverpool]
Unigene34309_All	299	21	3	6.1578	0.7412	-3.0545	Down	2.7475e-05	1.2872e-04	gi|401413644|ref|XP_003886269.1|	25.8	5e-06	conserved hypothetical protein [Neospora caninum Liverpool] >gi|325120689|emb|CBZ56244.1| conserved hypothetical protein [Neospora caninum Liverpool]
Unigene14126_All	338	277	64	71.8521	13.9879	-2.3609	Down	1.8931e-41	5.2573e-40	gi|401412618|ref|XP_003885756.1|	53.5	3e-06	conserved hypothetical protein [Neospora caninum Liverpool] >gi|325120176|emb|CBZ55730.1| conserved hypothetical protein [Neospora caninum Liverpool]
Unigene22352_All	1119	1470	4687	115.1765	309.4234	1.4257	Up	3.5873e-276	4.4727e-274	gi|401412129|ref|XP_003885512.1|	56.6	2e-06	conserved hypothetical protein [Neospora caninum Liverpool] >gi|325119931|emb|CBZ55484.1| conserved hypothetical protein [Neospora caninum Liverpool]
Unigene5922_All	1664	172	100	9.0626	4.4395	-1.0295	Down	6.9551e-09	5.2106e-08	gi|401412129|ref|XP_003885512.1|	57.4	2e-06	conserved hypothetical protein [Neospora caninum Liverpool] >gi|325119931|emb|CBZ55484.1| conserved hypothetical protein [Neospora caninum Liverpool]
Unigene42789_All	494	1	29	0.1775	4.3367	4.6107	Up	3.2070e-07	2.0069e-06	gi|401412129|ref|XP_003885512.1|	52.4	8e-06	conserved hypothetical protein [Neospora caninum Liverpool] >gi|325119931|emb|CBZ55484.1| conserved hypothetical protein [Neospora caninum Liverpool]
Unigene6748_All	3448	3854	1316	97.9988	28.1953	-1.7973	Down	0	0	gi|401408625|ref|XP_003883761.1|	87.8	4e-15	hypothetical protein NCLIV_035110 [Neospora caninum Liverpool] >gi|325118178|emb|CBZ53729.1| hypothetical protein NCLIV_035110 [Neospora caninum Liverpool]
CL689.Contig1_All	1277	895	81	61.4481	4.6858	-3.7130	Down	1.9879e-206	1.9995e-204	gi|401408625|ref|XP_003883761.1|	57.4	1e-06	hypothetical protein NCLIV_035110 [Neospora caninum Liverpool] >gi|325118178|emb|CBZ53729.1| hypothetical protein NCLIV_035110 [Neospora caninum Liverpool]
Unigene14717_All	616	36	13	5.1239	1.5590	-1.7166	Down	9.3051e-05	3.9490e-04	gi|401408201|ref|XP_003883549.1|	56.6	8e-07	conserved hypothetical protein [Neospora caninum Liverpool] >gi|325117966|emb|CBZ53517.1| conserved hypothetical protein [Neospora caninum Liverpool]
Unigene11693_All	843	64	30	6.6562	2.6289	-1.3402	Down	1.3394e-05	6.6000e-05	gi|401407478|ref|XP_003883188.1|	61.2	6e-08	conserved hypothetical protein [Neospora caninum Liverpool] >gi|325117604|emb|CBZ53156.1| conserved hypothetical protein [Neospora caninum Liverpool]
Unigene5355_All	382	14	74	3.2132	14.3106	2.1550	Up	4.2051e-09	3.2124e-08	gi|401406988|ref|XP_003882943.1|	53.5	3e-06	conserved hypothetical protein [Neospora caninum Liverpool] >gi|325117359|emb|CBZ52911.1| conserved hypothetical protein [Neospora caninum Liverpool]
Unigene30832_All	583	35	6	5.2635	0.7603	-2.7914	Down	1.8065e-07	1.1651e-06	gi|401403671|ref|XP_003881534.1|	62.8	1e-08	conserved hypothetical protein [Neospora caninum Liverpool] >gi|325115947|emb|CBZ51501.1| conserved hypothetical protein [Neospora caninum Liverpool]
Unigene33603_All	1609	213	3	11.6065	0.1377	-6.3973	Down	1.0344e-67	4.2890e-66	gi|401396466|ref|XP_003879828.1|	55.8	6e-06	hypothetical protein NCLIV_002810 [Neospora caninum Liverpool] >gi|325114236|emb|CBZ49793.1| hypothetical protein NCLIV_002810 [Neospora caninum Liverpool]
Unigene12672_All	1275	1211	216	83.2742	12.5150	-2.7342	Down	1.4374e-207	1.4519e-205	gi|401067898|gb|AFP92127.1|	307.8	7e-82	plasmolipin isoform 2 [Penaeus monodon]
CL1581.Contig4_All	1860	200	31	9.4274	1.2312	-2.9368	Down	2.1556e-38	5.6437e-37	gi|399936390|gb|AFP58886.1|	255.4	7e-66	voltage-gated calcium channel beta subunit transcript variant 5 [Scylla paramamosain]
CL1581.Contig5_All	2675	138	29	4.5231	0.8009	-2.4976	Down	8.4107e-23	1.3969e-21	gi|399936388|gb|AFP58885.1|	909.4	0.0	voltage-gated calcium channel beta subunit transcript variant 4 [Scylla paramamosain]
Unigene6129_All	587	118	1516	17.6246	190.7872	3.4363	Up	1.7296e-260	2.0633e-258	gi|399886890|gb|AFP52951.1|	79.7	8e-14	beta-actin [Euphyllia ancora]
CL4302.Contig3_All	1713	347	27	17.7602	1.1644	-3.9310	Down	8.9857e-85	4.4970e-83	gi|399565626|dbj|BAM35674.1|	100.9	2e-19	putative reverse transcriptase [Marsupenaeus japonicus]
Unigene12177_All	1290	94	292	6.3887	16.7217	1.3881	Up	4.4231e-18	6.0946e-17	gi|399138605|gb|AFP23392.1|	109.8	2e-22	E3 SUMO-protein ligase NSE2 [Scylla paramamosain]
CL6898.Contig3_All	1029	25	72	2.1301	5.1690	1.2790	Up	5.9758e-05	2.6366e-04	gi|397523222|ref|XP_003831640.1|	512.3	1e-143	PREDICTED: spliceosome RNA helicase DDX39B isoform 3 [Pan paniscus]
Unigene45062_All	284	0	80	0.0000	20.8094	14.3449	Up	6.3310e-22	1.0185e-20	gi|397512759|ref|XP_003826706.1|	55.8	6e-07	PREDICTED: uncharacterized protein LOC100986499 [Pan paniscus]
Unigene48549_All	292	3	44	0.9008	11.1316	3.6273	Up	4.0675e-09	3.1138e-08	gi|397509198|ref|XP_003825022.1|	53.1	4e-06	PREDICTED: uncharacterized protein LOC100993525, partial [Pan paniscus]
Unigene8145_All	459	115	49	21.9665	7.8863	-1.4779	Down	3.0319e-10	2.5799e-09	gi|397493737|ref|XP_003817755.1|	55.5	8e-07	PREDICTED: uncharacterized protein LOC100978031, partial [Pan paniscus]
CL4814.Contig1_All	1040	1070	540	90.2042	38.3574	-1.2337	Down	6.6867e-63	2.6342e-61	gi|397139557|ref|XP_496041.7|	55.5	4e-06	PREDICTED: Putative golgin subfamily A member 6-like protein 6 [Homo sapiens]
Unigene17785_All	1583	1943	195	107.6139	9.1000	-3.5639	Down	0	0	gi|396743|emb|CAA52402.1|	201.8	7e-50	Pod-EPPT [Podocoryna carnea]
CL5012.Contig1_All	640	552	180	75.6198	20.7769	-1.8638	Down	5.3026e-60	1.9990e-58	gi|395863637|gb|AFN80343.1|	132.5	1e-29	antimicrobial peptide type 2 precursor [Pandalopsis japonica]
CL5209.Contig1_All	1063	229	52	18.8877	3.6138	-2.3859	Down	5.7455e-35	1.3898e-33	gi|395863637|gb|AFN80343.1|	108.2	6e-22	antimicrobial peptide type 2 precursor [Pandalopsis japonica]
CL2457.Contig3_All	586	3870	580	579.0150	73.1170	-2.9853	Down	0	0	gi|395863633|gb|AFN80341.1|	68.2	2e-10	antimicrobial peptide type 1 precursor [Pandalopsis japonica]
Unigene11340_All	599	5498	611	804.7378	75.3534	-3.4168	Down	0	0	gi|395863633|gb|AFN80341.1|	98.6	1e-19	antimicrobial peptide type 1 precursor [Pandalopsis japonica]
Unigene29117_All	596	937	443	137.8383	54.9093	-1.3279	Down	7.5174e-62	2.9325e-60	gi|395863633|gb|AFN80341.1|	87.8	3e-16	antimicrobial peptide type 1 precursor [Pandalopsis japonica]
Unigene30971_All	346	197	4	49.9191	0.8540	-5.8692	Down	6.1884e-61	2.3715e-59	gi|395863633|gb|AFN80341.1|	60.5	2e-08	antimicrobial peptide type 1 precursor [Pandalopsis japonica]
CL2457.Contig1_All	533	44	16	7.2377	2.2176	-1.7065	Down	1.6394e-05	7.9558e-05	gi|395863633|gb|AFN80341.1|	68.2	1e-10	antimicrobial peptide type 1 precursor [Pandalopsis japonica]
Unigene10602_All	729	9	167	1.0824	16.9230	3.9667	Up	1.8254e-33	4.2633e-32	gi|395840579|ref|XP_003793132.1|	167.9	3e-40	PREDICTED: arylsulfatase D [Otolemur garnettii]
Unigene49091_All	262	4	33	1.3386	9.3047	2.7972	Up	7.0159e-06	3.6210e-05	gi|395839536|ref|XP_003792644.1|	55.5	8e-07	PREDICTED: ATP-binding cassette sub-family C member 11 [Otolemur garnettii]
Unigene33911_All	316	34	2	9.4334	0.4676	-4.3344	Down	5.2534e-10	4.3936e-09	gi|395826743|ref|XP_003786575.1|	58.2	1e-07	PREDICTED: voltage-dependent T-type calcium channel subunit alpha-1G isoform 27 [Otolemur garnettii]
CL3123.Contig1_All	1305	180	9	12.0931	0.5095	-4.5690	Down	1.9479e-49	6.2478e-48	gi|395760124|gb|AFN70719.1|	610.5	5e-173	ryanodine receptor [Chilo suppressalis]
Unigene33565_All	295	57	2	16.9406	0.5008	-5.0801	Down	2.0955e-17	2.7946e-16	gi|395760124|gb|AFN70719.1|	148.7	7e-35	ryanodine receptor [Chilo suppressalis]
Unigene42237_All	239	0	22	0.0000	6.8001	12.7313	Up	1.5711e-06	8.9764e-06	gi|395752399|ref|XP_003779416.1|	55.8	6e-07	PREDICTED: uncharacterized protein LOC100938940 [Pongo abelii]
CL560.Contig1_All	2443	5434	1194	195.0171	36.1051	-2.4333	Down	0	0	gi|395742562|ref|XP_003777772.1|	56.6	6e-06	PREDICTED: uncharacterized protein LOC100939189, partial [Pongo abelii]
Unigene8970_All	2256	697	261	27.0876	8.5465	-1.6642	Down	1.8564e-64	7.4482e-63	gi|395544402|ref|XP_003774099.1|	58.9	1e-06	PREDICTED: neuroblast differentiation-associated protein AHNAK, partial [Sarcophilus harrisii]
CL2153.Contig1_All	1047	136	30	11.3886	2.1167	-2.4277	Down	8.3944e-22	1.3433e-20	gi|395544402|ref|XP_003774099.1|	71.2	8e-11	PREDICTED: neuroblast differentiation-associated protein AHNAK, partial [Sarcophilus harrisii]
Unigene24058_All	1072	56	145	4.5800	9.9922	1.1255	Up	2.2766e-07	1.4545e-06	gi|395543819|ref|XP_003773810.1|	191.0	7e-47	PREDICTED: nuclear pore complex protein Nup160 [Sarcophilus harrisii]
CL1219.Contig3_All	4828	925	409	16.7977	6.2581	-1.4245	Down	7.7546e-68	3.2247e-66	gi|395540155|ref|XP_003772024.1|	214.9	3e-53	PREDICTED: FYVE and coiled-coil domain-containing protein 1 [Sarcophilus harrisii]
Unigene50358_All	1017	3	487	0.2586	35.3750	7.0959	Up	1.1194e-123	7.6058e-122	gi|395539984|ref|XP_003771942.1|	64.7	7e-09	PREDICTED: macrophage mannose receptor 1 [Sarcophilus harrisii]
Unigene11659_All	1051	88	33	7.3410	2.3195	-1.6622	Down	1.9667e-09	1.5546e-08	gi|395539522|ref|XP_003771717.1|	67.0	1e-09	PREDICTED: poly [ADP-ribose] polymerase 12-like [Sarcophilus harrisii]
Unigene46689_All	417	3	25	0.6308	4.4289	2.8117	Up	1.0035e-04	4.2264e-04	gi|395539435|ref|XP_003771676.1|	56.2	4e-07	PREDICTED: caldesmon [Sarcophilus harrisii]
Unigene9537_All	829	29	80	3.0670	7.1289	1.2169	Up	4.6250e-05	2.0809e-04	gi|395531466|ref|XP_003767799.1|	74.3	6e-12	PREDICTED: uncharacterized protein LOC100926399 [Sarcophilus harrisii]
Unigene11958_All	1412	112	307	6.9544	16.0617	1.2076	Up	1.4246e-15	1.7256e-14	gi|395527242|ref|XP_003765759.1|	476.1	1e-132	PREDICTED: PCI domain-containing protein 2 [Sarcophilus harrisii]
Unigene26291_All	614	42	136	5.9973	16.3628	1.4480	Up	1.1374e-09	9.1954e-09	gi|395518790|ref|XP_003763540.1|	170.2	5e-41	PREDICTED: DNA polymerase alpha catalytic subunit [Sarcophilus harrisii]
CL5857.Contig1_All	1393	5	39	0.3147	2.0682	2.7163	Up	1.3718e-06	7.9492e-06	gi|395515503|ref|XP_003761942.1|	238.4	6e-61	PREDICTED: tigger transposable element-derived protein 7 [Sarcophilus harrisii]
Unigene30858_All	669	50	10	6.5527	1.1042	-2.5691	Down	2.2196e-09	1.7473e-08	gi|395515129|ref|XP_003761759.1|	97.1	6e-19	PREDICTED: activating transcription factor 7-interacting protein 2 [Sarcophilus harrisii]
Unigene12558_All	859	104	58	10.6149	4.9880	-1.0896	Down	2.4175e-06	1.3454e-05	gi|395515129|ref|XP_003761759.1|	86.7	1e-15	PREDICTED: activating transcription factor 7-interacting protein 2 [Sarcophilus harrisii]
CL6986.Contig5_All	320	2	23	0.5480	5.3097	3.2764	Up	6.3702e-05	2.7773e-04	gi|395515129|ref|XP_003761759.1|	122.1	7e-27	PREDICTED: activating transcription factor 7-interacting protein 2 [Sarcophilus harrisii]
Unigene48250_All	382	3	24	0.6885	4.6413	2.7530	Up	1.6664e-04	6.7348e-04	gi|395512904|ref|XP_003760673.1|	153.7	2e-36	PREDICTED: long-chain-fatty-acid--CoA ligase ACSBG2-like [Sarcophilus harrisii]
Unigene26691_All	1301	59	204	3.9760	11.5835	1.5427	Up	5.0220e-15	5.9115e-14	gi|395510296|ref|XP_003759414.1|	131.0	1e-28	PREDICTED: cyclin-O [Sarcophilus harrisii]
Unigene24122_All	672	40	129	5.2188	14.1811	1.4422	Up	3.4089e-09	2.6327e-08	gi|395506651|ref|XP_003757644.1|	55.1	2e-06	PREDICTED: regulator of telomere elongation helicase 1 [Sarcophilus harrisii]
Unigene45104_All	448	0	44	0.0000	7.2554	12.8248	Up	2.2742e-12	2.2789e-11	gi|395501376|ref|XP_003755071.1|	120.9	1e-26	PREDICTED: phenazine biosynthesis-like domain-containing protein [Sarcophilus harrisii]
CL1353.Contig4_All	694	50	157	6.3167	16.7120	1.4036	Up	1.5965e-10	1.3919e-09	gi|395484809|gb|AFN66649.1|	337.0	4e-91	glutamine synthetase [Fenneropenaeus chinensis] >gi|395484811|gb|AFN66650.1| glutamine synthetase [Fenneropenaeus chinensis]
CL3242.Contig2_All	1200	5	163	0.3653	10.0345	4.7797	Up	1.3246e-36	3.3332e-35	gi|395484805|gb|AFN66647.1|	172.6	3e-41	chitin binding-like protein [Fenneropenaeus chinensis]
CL3242.Contig1_All	1110	6	112	0.4739	7.4539	3.9753	Up	6.8701e-23	1.1434e-21	gi|395484805|gb|AFN66647.1|	170.6	1e-40	chitin binding-like protein [Fenneropenaeus chinensis]
CL2265.Contig2_All	4421	57	17110	1.1304	285.9023	7.9825	Up	0	0	gi|395484803|gb|AFN66646.1|	66.6	1e-08	glucan pattern-recognition lipoprotein [Fenneropenaeus chinensis]
CL3338.Contig1_All	1558	167	41906	9.3978	1986.9959	7.7241	Up	0	0	gi|395484803|gb|AFN66646.1|	335.1	5e-90	glucan pattern-recognition lipoprotein [Fenneropenaeus chinensis]
CL3338.Contig2_All	1225	7	1705	0.5010	102.8197	7.6811	Up	0	0	gi|395484803|gb|AFN66646.1|	288.5	4e-76	glucan pattern-recognition lipoprotein [Fenneropenaeus chinensis]
CL4968.Contig1_All	1934	392	109178	17.7708	4170.2961	7.8745	Up	0	0	gi|395484803|gb|AFN66646.1|	484.2	9e-135	glucan pattern-recognition lipoprotein [Fenneropenaeus chinensis]
Unigene17700_All	3525	95	23506	2.3629	492.6152	7.7038	Up	0	0	gi|395484803|gb|AFN66646.1|	110.2	7e-22	glucan pattern-recognition lipoprotein [Fenneropenaeus chinensis]
Unigene23866_All	11500	75	26136	0.5718	167.8918	8.1978	Up	0	0	gi|395484803|gb|AFN66646.1|	132.9	3e-28	glucan pattern-recognition lipoprotein [Fenneropenaeus chinensis]
Unigene9151_All	1397	169	41620	10.6064	2200.8675	7.6970	Up	0	0	gi|395484803|gb|AFN66646.1|	299.7	2e-79	glucan pattern-recognition lipoprotein [Fenneropenaeus chinensis]
CL1576.Contig1_All	1266	0	81	0.0000	4.7265	12.2066	Up	3.4360e-22	5.5941e-21	gi|395484801|gb|AFN66645.1|	273.1	1e-71	C-type lectin-like protein [Fenneropenaeus chinensis] >gi|395484807|gb|AFN66648.1| C-type lectin-like protein [Fenneropenaeus chinensis]
CL1576.Contig2_All	1245	1	73	0.0704	4.3315	5.9431	Up	1.5905e-18	2.2379e-17	gi|395484801|gb|AFN66645.1|	278.1	6e-73	C-type lectin-like protein [Fenneropenaeus chinensis] >gi|395484807|gb|AFN66648.1| C-type lectin-like protein [Fenneropenaeus chinensis]
Unigene11981_All	1233	296	156	21.0477	9.3465	-1.1712	Down	3.1023e-17	4.0986e-16	gi|395484801|gb|AFN66645.1|	74.7	9e-12	C-type lectin-like protein [Fenneropenaeus chinensis] >gi|395484807|gb|AFN66648.1| C-type lectin-like protein [Fenneropenaeus chinensis]
Unigene20496_All	499	221	62076	38.8301	9189.9130	7.8867	Up	0	0	gi|395454927|emb|CCC55785.1|	229.6	4e-59	hemocyanin, partial [Caridina multidentata]
CL3081.Contig1_All	1843	527	1396	25.0704	55.9562	1.1583	Up	3.6379e-61	1.4009e-59	gi|395335642|gb|AFN54651.1|	409.1	3e-112	Rab GTPase [Litopenaeus vannamei]
Unigene47895_All	504	0	27	0.0000	3.9575	11.9504	Up	7.3975e-08	4.9818e-07	gi|393910986|gb|EJD76115.1|	337.8	1e-91	40S ribosomal protein S2, variant [Loa loa]
Unigene42038_All	553	0	49	0.0000	6.5457	12.6763	Up	1.0708e-13	1.1671e-12	gi|393910487|gb|EFO24694.2|	290.8	1e-77	60S ribosomal protein L7a [Loa loa]
CL2466.Contig2_All	684	42	9	5.3836	0.9720	-2.4695	Down	8.8256e-08	5.9130e-07	gi|393909722|gb|EFO24567.2|	60.5	7e-08	procollagen [Loa loa]
Unigene8161_All	593	33	90	4.8791	11.2118	1.2003	Up	1.8781e-05	8.9912e-05	gi|393907652|gb|EJD74728.1|	83.2	7e-15	WNK protein kinase [Loa loa]
Unigene42413_All	364	0	33	0.0000	6.6973	12.7094	Up	1.8903e-09	1.4970e-08	gi|393907441|gb|EJD74648.1|	240.0	2e-62	40S ribosomal protein S15a [Loa loa] >gi|393907442|gb|EJD74649.1| 40S ribosomal protein S15a, variant [Loa loa] >gi|402585419|gb|EJW79359.1| 30S ribosomal protein S8 [Wuchereria bancrofti]
Unigene31782_All	607	24	1	3.4666	0.1217	-4.8321	Down	9.3123e-08	6.2205e-07	gi|393907410|gb|EJD74638.1|	55.5	1e-06	hypothetical protein LOAG_18073 [Loa loa]
Unigene47928_All	614	0	55	0.0000	6.6173	12.6920	Up	2.7361e-15	3.2684e-14	gi|393827426|gb|AFN25966.1|	75.5	1e-12	innexin 3 [Cancer borealis]
Unigene21094_All	1261	24	6374	1.6687	373.4094	7.8059	Up	0	0	gi|393716356|gb|AFN20600.1|	68.6	7e-10	lectin 4 [Macrobrachium rosenbergii]
Unigene48531_All	442	6	1428	1.1902	238.6680	7.6477	Up	0	0	gi|393716356|gb|AFN20600.1|	70.9	1e-11	lectin 4 [Macrobrachium rosenbergii]
Unigene48530_All	636	1	471	0.1379	54.7081	8.6320	Up	2.2688e-123	1.5401e-121	gi|393716356|gb|AFN20600.1|	63.9	5e-09	lectin 4 [Macrobrachium rosenbergii]
Unigene49936_All	404	0	142	0.0000	25.9654	14.6643	Up	2.2132e-38	5.7882e-37	gi|393716356|gb|AFN20600.1|	178.3	8e-44	lectin 4 [Macrobrachium rosenbergii]
CL1544.Contig1_All	799	0	58	0.0000	5.3625	12.3887	Up	4.3738e-16	5.4552e-15	gi|393716356|gb|AFN20600.1|	150.2	9e-35	lectin 4 [Macrobrachium rosenbergii]
CL2625.Contig1_All	704	0	53	0.0000	5.5615	12.4413	Up	9.2895e-15	1.0779e-13	gi|393716356|gb|AFN20600.1|	57.4	6e-07	lectin 4 [Macrobrachium rosenbergii]
CL1544.Contig2_All	438	0	37	0.0000	6.2404	12.6074	Up	1.6399e-10	1.4275e-09	gi|393716356|gb|AFN20600.1|	150.2	2e-35	lectin 4 [Macrobrachium rosenbergii]
CL2625.Contig2_All	685	0	27	0.0000	2.9118	11.5077	Up	7.3975e-08	4.9944e-07	gi|393716356|gb|AFN20600.1|	57.4	6e-07	lectin 4 [Macrobrachium rosenbergii]
Unigene40242_All	1542	5	1151	0.2843	55.1416	7.5996	Up	1.1653e-294	1.5189e-292	gi|393716354|gb|AFN20599.1|	527.3	7e-148	lectin 3 [Macrobrachium rosenbergii]
Unigene43702_All	1144	10	2418	0.7664	156.1416	7.6705	Up	0	0	gi|393716352|gb|AFN20598.1|	523.5	7e-147	lectin 2 [Macrobrachium rosenbergii]
Unigene5838_All	1309	16	3777	1.0717	213.1550	7.6359	Up	0	0	gi|393716352|gb|AFN20598.1|	293.1	1e-77	lectin 2 [Macrobrachium rosenbergii]
Unigene28556_All	340	39	114	10.0569	24.7693	1.3004	Up	2.8415e-07	1.7948e-06	gi|393405173|emb|CCD57481.1|	55.5	8e-07	cement precursor protein 3A [Sabellaria alveolata]
CL2065.Contig3_All	1645	22945	5088	1222.9217	228.4912	-2.4201	Down	0	0	gi|393395826|gb|AFN08747.1|	870.9	0.0	elongation factor 1A [Scylla paramamosain]
CL4441.Contig2_All	586	12	133	1.7954	16.7665	3.2232	Up	6.2255e-23	1.0381e-21	gi|392920966|ref|NP_001256385.1|	84.3	3e-15	Protein MIF-2, isoform c [Caenorhabditis elegans] >gi|345107382|emb|CCD31046.1| Protein MIF-2, isoform c [Caenorhabditis elegans]
CL4441.Contig1_All	586	0	15	0.0000	1.8910	10.8849	Up	1.1329e-04	4.7150e-04	gi|392920966|ref|NP_001256385.1|	84.3	3e-15	Protein MIF-2, isoform c [Caenorhabditis elegans] >gi|345107382|emb|CCD31046.1| Protein MIF-2, isoform c [Caenorhabditis elegans]
Unigene42272_All	344	0	31	0.0000	6.6572	12.7007	Up	6.4177e-09	4.8306e-08	gi|392889325|ref|NP_494244.2|	53.5	3e-06	Protein F43C11.8 [Caenorhabditis elegans] >gi|351061780|emb|CCD69626.1| Protein F43C11.8 [Caenorhabditis elegans]
CL5541.Contig2_All	697	12	54	1.5095	5.7233	1.9228	Up	3.3543e-06	1.8179e-05	gi|392889325|ref|NP_494244.2|	67.0	8e-10	Protein F43C11.8 [Caenorhabditis elegans] >gi|351061780|emb|CCD69626.1| Protein F43C11.8 [Caenorhabditis elegans]
Unigene9957_All	944	55	145	5.1082	11.3471	1.1514	Up	1.3612e-07	8.9388e-07	gi|392858790|gb|AFM85237.1|	154.1	8e-36	M-phase phosphoprotein 6 protein [Penaeus monodon]
Unigene1509_All	1661	770520	191911	40671.5551	8535.2935	-2.2525	Down	0	0	gi|392499121|gb|AFM75821.1|	267.3	1e-69	myosin light chain 2 [Procambarus clarkii]
Unigene42639_All	286	0	18	0.0000	4.6494	12.1828	Up	1.8110e-05	8.7137e-05	gi|392354491|ref|XP_002728562.2|	55.8	6e-07	PREDICTED: apical endosomal glycoprotein-like [Rattus norvegicus]
Unigene9587_All	1003	24	72	2.0979	5.3030	1.3379	Up	3.2530e-05	1.5072e-04	gi|392350566|ref|XP_003750692.1|	387.1	6e-106	PREDICTED: peroxisome assembly factor 2-like [Rattus norvegicus]
CL3012.Contig2_All	2747	807	344	25.7568	9.2510	-1.4773	Down	1.1330e-62	4.4489e-61	gi|392337661|ref|XP_001078719.3|	77.4	4e-12	PREDICTED: LOW QUALITY PROTEIN: WD repeat-containing protein 87-like [Rattus norvegicus]
Unigene12312_All	1060	53	158	4.3838	11.0113	1.3287	Up	7.5090e-10	6.1778e-09	gi|392337661|ref|XP_001078719.3|	55.5	5e-06	PREDICTED: LOW QUALITY PROTEIN: WD repeat-containing protein 87-like [Rattus norvegicus]
CL56.Contig9_All	1592	45	2636	2.4783	122.3181	5.6251	Up	0	0	gi|3915094|sp|Q94572.1|TBA3_HOMAM	822.4	0.0	RecName: Full=Tubulin alpha-3 chain; AltName: Full=Alpha-III tubulin >gi|1562539|gb|AAB08889.1| alpha-III tubulin [Homarus americanus]
CL56.Contig18_All	819	53	204	5.6737	18.4007	1.6974	Up	5.3017e-17	6.9492e-16	gi|3915094|sp|Q94572.1|TBA3_HOMAM	426.8	5e-118	RecName: Full=Tubulin alpha-3 chain; AltName: Full=Alpha-III tubulin >gi|1562539|gb|AAB08889.1| alpha-III tubulin [Homarus americanus]
CL56.Contig16_All	1296	35	99	2.3678	5.6431	1.2529	Up	3.4137e-06	1.8484e-05	gi|3915094|sp|Q94572.1|TBA3_HOMAM	798.1	0.0	RecName: Full=Tubulin alpha-3 chain; AltName: Full=Alpha-III tubulin >gi|1562539|gb|AAB08889.1| alpha-III tubulin [Homarus americanus]
Unigene2968_All	1651	932	2751	49.4932	123.0925	1.3144	Up	2.8526e-144	2.2028e-142	gi|3915093|sp|Q94571.1|TBB2_HOMAM	901.0	0.0	RecName: Full=Tubulin beta-2 chain; AltName: Full=Beta-II tubulin >gi|1519336|gb|AAB07482.1| beta-II tubulin [Homarus americanus]
CL1196.Contig7_All	1211	18	127	1.3032	7.7473	2.5716	Up	9.2231e-18	1.2521e-16	gi|3915087|sp|Q25009.1|TBB1_HOMAM	683.7	0.0	RecName: Full=Tubulin beta-1 chain; AltName: Full=Beta-I tubulin >gi|1272242|gb|AAC47306.1| beta-I tubulin [Homarus americanus]
CL1196.Contig2_All	1201	18	120	1.3140	7.3812	2.4899	Up	2.6219e-16	3.3063e-15	gi|3915087|sp|Q25009.1|TBB1_HOMAM	683.7	0.0	RecName: Full=Tubulin beta-1 chain; AltName: Full=Beta-I tubulin >gi|1272242|gb|AAC47306.1| beta-I tubulin [Homarus americanus]
Unigene2970_All	549	119	309	19.0043	41.5790	1.1295	Up	3.0598e-14	3.4599e-13	gi|3915087|sp|Q25009.1|TBB1_HOMAM	229.9	4e-59	RecName: Full=Tubulin beta-1 chain; AltName: Full=Beta-I tubulin >gi|1272242|gb|AAC47306.1| beta-I tubulin [Homarus americanus]
Unigene20603_All	3097	1266	582	35.8401	13.8826	-1.3683	Down	8.9712e-87	4.5694e-85	gi|3913717|sp|O16118.1|GNAS_HOMAM	743.8	0.0	RecName: Full=Guanine nucleotide-binding protein G(s) subunit alpha; AltName: Full=Adenylate cyclase-stimulating G alpha protein >gi|2317702|gb|AAB66332.1| G-protein alpha s subunit [Homarus americanus]
CL6604.Contig1_All	2542	33	6	1.1382	0.1744	-2.7063	Down	6.3751e-07	3.8499e-06	gi|3913717|sp|O16118.1|GNAS_HOMAM	587.4	1e-165	RecName: Full=Guanine nucleotide-binding protein G(s) subunit alpha; AltName: Full=Adenylate cyclase-stimulating G alpha protein >gi|2317702|gb|AAB66332.1| G-protein alpha s subunit [Homarus americanus]
Unigene23974_All	678	20	59	2.5863	6.4285	1.3136	Up	2.1459e-04	8.3816e-04	gi|391348753|ref|XP_003748607.1|	227.3	4e-58	PREDICTED: putative sodium-coupled neutral amino acid transporter 7-like [Metaseiulus occidentalis]
Unigene30981_All	316	29	0	8.0461	0.0000	-12.9741	Down	1.2782e-10	1.1234e-09	gi|391348333|ref|XP_003748402.1|	71.2	1e-11	PREDICTED: uncharacterized protein LOC100901000 [Metaseiulus occidentalis]
CL5971.Contig2_All	238	6	54	2.2103	16.7612	2.9228	Up	2.9219e-09	2.2739e-08	gi|391348265|ref|XP_003748368.1|	56.6	3e-07	PREDICTED: LOW QUALITY PROTEIN: polyubiquitin-A-like [Metaseiulus occidentalis]
CL2650.Contig3_All	570	1	48	0.1538	6.2209	5.3380	Up	4.6182e-12	4.5401e-11	gi|391348055|ref|XP_003748267.1|	69.7	7e-11	PREDICTED: vitamin D3 receptor-like [Metaseiulus occidentalis]
CL1235.Contig1_All	343	12	0	3.0674	0.0000	-11.5828	Down	7.6460e-05	3.2974e-04	gi|391346908|ref|XP_003747708.1|	61.2	1e-08	PREDICTED: uncharacterized protein LOC100903717 [Metaseiulus occidentalis]
CL6702.Contig1_All	1588	66	21	3.6439	0.9769	-1.8992	Down	1.2170e-08	8.9001e-08	gi|391345540|ref|XP_003747043.1|	75.5	8e-12	PREDICTED: uncharacterized protein LOC100908239 [Metaseiulus occidentalis]
Unigene50463_All	326	5	91	1.3447	20.6211	3.9388	Up	1.0474e-18	1.4846e-17	gi|391345186|ref|XP_003746872.1|	61.2	1e-08	PREDICTED: uncharacterized protein LOC100905590 [Metaseiulus occidentalis]
Unigene30929_All	526	55	12	9.1676	1.6853	-2.4435	Down	1.0751e-09	8.7044e-09	gi|391345118|ref|XP_003746840.1|	103.6	3e-21	PREDICTED: uncharacterized protein LOC100900463 [Metaseiulus occidentalis]
Unigene30345_All	288	16	0	4.8708	0.0000	-12.2499	Down	3.3433e-06	1.8147e-05	gi|391345118|ref|XP_003746840.1|	60.8	2e-08	PREDICTED: uncharacterized protein LOC100900463 [Metaseiulus occidentalis]
Unigene41662_All	302	0	60	0.0000	14.6768	13.8412	Up	1.2883e-16	1.6515e-15	gi|391344452|ref|XP_003746513.1|	57.8	1e-07	PREDICTED: legumain-like [Metaseiulus occidentalis]
Unigene11090_All	435	175	663	35.2716	112.5933	1.6745	Up	7.3641e-51	2.4171e-49	gi|391344310|ref|XP_003746444.1|	208.4	7e-53	PREDICTED: histone H2B.3-like [Metaseiulus occidentalis] >gi|391344318|ref|XP_003746448.1| PREDICTED: histone H2B.3-like [Metaseiulus occidentalis] >gi|391344320|ref|XP_003746449.1| PREDICTED: histone H2B.3-like [Metaseiulus occidentalis]
CL4461.Contig3_All	2680	63	17	2.0610	0.4686	-2.1369	Down	1.7992e-09	1.4288e-08	gi|391343992|ref|XP_003746289.1|	136.3	7e-30	PREDICTED: atrial natriuretic peptide-converting enzyme-like [Metaseiulus occidentalis]
Unigene22854_All	694	26	95	3.2847	10.1124	1.6223	Up	3.4633e-08	2.4204e-07	gi|391343612|ref|XP_003746101.1|	107.5	5e-22	PREDICTED: FIT family protein CG10671-like isoform 1 [Metaseiulus occidentalis] >gi|391343614|ref|XP_003746102.1| PREDICTED: FIT family protein CG10671-like isoform 2 [Metaseiulus occidentalis] >gi|391343616|ref|XP_003746103.1| PREDICTED: FIT family protein CG10671-like isoform 3 [Metaseiulus occidentalis]
Unigene30983_All	346	44	11	11.1494	2.3486	-2.2471	Down	2.2775e-07	1.4548e-06	gi|391343207|ref|XP_003745904.1|	87.0	2e-16	PREDICTED: venom allergen 5-like [Metaseiulus occidentalis]
Unigene49_All	1560	55	135	3.0911	6.3929	1.0484	Up	2.4315e-06	1.3527e-05	gi|391343207|ref|XP_003745904.1|	203.4	2e-50	PREDICTED: venom allergen 5-like [Metaseiulus occidentalis]
Unigene51320_All	434	1	27	0.2020	4.5958	4.5079	Up	1.0211e-06	5.9772e-06	gi|391340529|ref|XP_003744592.1|	92.8	4e-18	PREDICTED: zinc finger protein with KRAB and SCAN domains 1-like [Metaseiulus occidentalis]
CL108.Contig1_All	1012	40	169	3.4654	12.3366	1.8319	Up	9.4930e-16	1.1620e-14	gi|391340423|ref|XP_003744540.1|	94.0	1e-17	PREDICTED: uncharacterized protein LOC100905729 [Metaseiulus occidentalis]
CL108.Contig2_All	900	11	66	1.0716	5.4174	2.3378	Up	5.7621e-09	4.3518e-08	gi|391340423|ref|XP_003744540.1|	96.3	1e-18	PREDICTED: uncharacterized protein LOC100905729 [Metaseiulus occidentalis]
Unigene28220_All	637	9	72	1.2387	8.3499	2.7529	Up	2.5105e-11	2.3390e-10	gi|391340358|ref|XP_003744509.1|	80.5	5e-14	PREDICTED: extended synaptotagmin-1-like [Metaseiulus occidentalis]
Unigene14720_All	746	62	13	7.2867	1.2873	-2.5009	Down	5.0813e-11	4.6087e-10	gi|391340180|ref|XP_003744423.1|	235.3	1e-60	PREDICTED: LOW QUALITY PROTEIN: minor histocompatibility protein HA-1-like [Metaseiulus occidentalis]
Unigene21296_All	2345	45	290	1.6825	9.1357	2.4409	Up	1.3325e-36	3.3519e-35	gi|391340112|ref|XP_003744389.1|	72.8	8e-11	PREDICTED: uncharacterized protein LOC100906217 [Metaseiulus occidentalis]
Unigene2767_All	274	97	257	31.0383	69.2900	1.1586	Up	1.5967e-12	1.6151e-11	gi|391339827|ref|XP_003744248.1|	142.5	5e-33	PREDICTED: protein O-mannosyl-transferase 2-like [Metaseiulus occidentalis]
CL1014.Contig1_All	1226	26	83	1.8593	5.0012	1.4275	Up	2.7192e-06	1.5006e-05	gi|391339696|ref|XP_003744183.1|	289.7	1e-76	PREDICTED: thioredoxin-like protein 4A-like [Metaseiulus occidentalis]
CL3204.Contig3_All	250	71	17	24.8997	5.0234	-2.3094	Down	1.9717e-11	1.8471e-10	gi|391337304|ref|XP_003743010.1|	52.0	9e-06	PREDICTED: uncharacterized protein LOC100901828 [Metaseiulus occidentalis]
Unigene40616_All	319	0	30	0.0000	6.9473	12.7622	Up	1.1825e-08	8.6763e-08	gi|391337304|ref|XP_003743010.1|	57.0	2e-07	PREDICTED: uncharacterized protein LOC100901828 [Metaseiulus occidentalis]
CL2208.Contig2_All	235	38	0	14.1773	0.0000	-13.7913	Down	1.1175e-13	1.2156e-12	gi|391337038|ref|XP_003742881.1|	31.2	4e-13	PREDICTED: ATP-dependent DNA helicase PIF1-like, partial [Metaseiulus occidentalis]
Unigene20919_All	802	420	1041	45.9147	95.8881	1.0624	Up	2.6195e-40	7.1017e-39	gi|391336814|ref|XP_003742773.1|	104.0	7e-21	PREDICTED: succinate dehydrogenase [ubiquinone] iron-sulfur subunit, mitochondrial-like [Metaseiulus occidentalis]
Unigene33831_All	314	41	4	11.4480	0.9411	-3.6046	Down	1.6384e-10	1.4266e-09	gi|391336296|ref|XP_003742517.1|	57.0	2e-07	PREDICTED: uncharacterized protein LOC100899790 [Metaseiulus occidentalis]
Unigene4862_All	820	55	19	5.8806	1.7117	-1.7805	Down	6.6823e-07	4.0270e-06	gi|391335726|ref|XP_003742240.1|	44.7	1e-27	PREDICTED: tigger transposable element-derived protein 1-like [Metaseiulus occidentalis]
CL1833.Contig3_All	1714	36	3625	1.8415	156.2375	6.4067	Up	0	0	gi|3913352|sp|Q27712.1|CP2L1_PANAR	421.4	6e-116	RecName: Full=Cytochrome P450 2L1; AltName: Full=CYPIIL1 >gi|1304740|gb|AAB03106.1| cytochrome P450 [Panulirus argus]
Unigene45127_All	1289	4	2128	0.2721	121.9571	8.8080	Up	0	0	gi|3913352|sp|Q27712.1|CP2L1_PANAR	302.4	3e-80	RecName: Full=Cytochrome P450 2L1; AltName: Full=CYPIIL1 >gi|1304740|gb|AAB03106.1| cytochrome P450 [Panulirus argus]
Unigene45129_All	421	6	2050	1.2495	359.7162	8.1694	Up	0	0	gi|3913352|sp|Q27712.1|CP2L1_PANAR	133.3	3e-30	RecName: Full=Cytochrome P450 2L1; AltName: Full=CYPIIL1 >gi|1304740|gb|AAB03106.1| cytochrome P450 [Panulirus argus]
CL1833.Contig2_All	984	27	721	2.4057	54.1288	4.4919	Up	7.5114e-152	6.0273e-150	gi|3913352|sp|Q27712.1|CP2L1_PANAR	243.8	8e-63	RecName: Full=Cytochrome P450 2L1; AltName: Full=CYPIIL1 >gi|1304740|gb|AAB03106.1| cytochrome P450 [Panulirus argus]
Unigene1846_All	1589	14	296	0.7725	13.7612	4.1549	Up	3.6813e-60	1.3922e-58	gi|3913352|sp|Q27712.1|CP2L1_PANAR	423.7	1e-116	RecName: Full=Cytochrome P450 2L1; AltName: Full=CYPIIL1 >gi|1304740|gb|AAB03106.1| cytochrome P450 [Panulirus argus]
CL6049.Contig2_All	821	10	121	1.0679	10.8876	3.3498	Up	1.1445e-21	1.8213e-20	gi|3913352|sp|Q27712.1|CP2L1_PANAR	223.0	1e-56	RecName: Full=Cytochrome P450 2L1; AltName: Full=CYPIIL1 >gi|1304740|gb|AAB03106.1| cytochrome P450 [Panulirus argus]
Unigene20918_All	863	25	84	2.5398	7.1905	1.5014	Up	9.6163e-07	5.6537e-06	gi|3913352|sp|Q27712.1|CP2L1_PANAR	200.3	9e-50	RecName: Full=Cytochrome P450 2L1; AltName: Full=CYPIIL1 >gi|1304740|gb|AAB03106.1| cytochrome P450 [Panulirus argus]
Unigene49914_All	699	5	37	0.6271	3.9103	2.6405	Up	3.6989e-06	1.9935e-05	gi|3913352|sp|Q27712.1|CP2L1_PANAR	170.6	5e-41	RecName: Full=Cytochrome P450 2L1; AltName: Full=CYPIIL1 >gi|1304740|gb|AAB03106.1| cytochrome P450 [Panulirus argus]
Unigene49787_All	252	2	25	0.6958	7.3287	3.3968	Up	2.1671e-05	1.0273e-04	gi|3913352|sp|Q27712.1|CP2L1_PANAR	53.5	3e-06	RecName: Full=Cytochrome P450 2L1; AltName: Full=CYPIIL1 >gi|1304740|gb|AAB03106.1| cytochrome P450 [Panulirus argus]
Unigene33549_All	464	92	0	17.3839	0.0000	-14.0855	Down	4.9917e-32	1.1189e-30	gi|391331554|ref|XP_003740209.1|	48.9	2e-28	PREDICTED: ATP-dependent DNA helicase PIF1-like [Metaseiulus occidentalis]
Unigene29548_All	647	24	5	3.2522	0.5709	-2.5101	Down	5.0790e-05	2.2748e-04	gi|391330942|ref|XP_003739910.1|	120.6	5e-26	PREDICTED: galactosylceramide sulfotransferase-like [Metaseiulus occidentalis]
Unigene51944_All	576	4	28	0.6089	3.5911	2.5601	Up	8.4608e-05	3.6129e-04	gi|391330942|ref|XP_003739910.1|	121.3	2e-26	PREDICTED: galactosylceramide sulfotransferase-like [Metaseiulus occidentalis]
Unigene9014_All	1406	45	183	2.8061	9.6151	1.7767	Up	2.6252e-16	3.3087e-15	gi|391330452|ref|XP_003739674.1|	66.6	3e-09	PREDICTED: uncharacterized protein LOC100907016 [Metaseiulus occidentalis]
Unigene50213_All	1126	1	529	0.0779	34.7061	8.7994	Up	1.0261e-138	7.5966e-137	gi|391330025|ref|XP_003739465.1|	370.2	1e-100	PREDICTED: beta-glucuronidase [Metaseiulus occidentalis]
CL6986.Contig7_All	599	4	56	0.5855	6.9064	3.5602	Up	3.6832e-11	3.3752e-10	gi|391329969|ref|XP_003739439.1|	77.4	4e-37	PREDICTED: tigger transposable element-derived protein 2-like [Metaseiulus occidentalis]
Unigene39783_All	548	8	265	1.2799	35.7235	4.8028	Up	7.0206e-59	2.6070e-57	gi|391329623|ref|XP_003739269.1|	98.6	1e-19	PREDICTED: uncharacterized protein LOC100901383 [Metaseiulus occidentalis]
Unigene50116_All	388	1	68	0.2260	12.9469	5.8401	Up	3.1563e-17	4.1683e-16	gi|391329623|ref|XP_003739269.1|	68.2	1e-10	PREDICTED: uncharacterized protein LOC100901383 [Metaseiulus occidentalis]
CL5860.Contig1_All	1343	257	60	16.7777	3.3004	-2.3458	Down	2.7445e-38	7.1593e-37	gi|391329184|ref|XP_003739056.1|	343.6	1e-92	PREDICTED: glycine receptor subunit alpha-3-like [Metaseiulus occidentalis]
CL5860.Contig3_All	927	83	22	7.8501	1.7532	-2.1627	Down	3.2385e-12	3.2115e-11	gi|391329184|ref|XP_003739056.1|	265.4	2e-69	PREDICTED: glycine receptor subunit alpha-3-like [Metaseiulus occidentalis]
Unigene6370_All	821	28	104	2.9901	9.3579	1.6460	Up	5.3734e-09	4.0702e-08	gi|391328742|ref|XP_003738843.1|	108.2	4e-22	PREDICTED: glutamate receptor, ionotropic kainate 2-like [Metaseiulus occidentalis]
Unigene34011_All	344	26	1	6.6266	0.2147	-4.9479	Down	2.0924e-08	1.4991e-07	gi|391328514|ref|XP_003738733.1|	39.3	3e-11	PREDICTED: ATP-dependent DNA helicase PIF1-like [Metaseiulus occidentalis]
Unigene26879_All	880	32	160	3.1882	13.4315	2.0748	Up	2.2037e-17	2.9345e-16	gi|391328467|ref|XP_003738710.1|	29.3	4e-16	PREDICTED: SCAN domain-containing protein 3-like [Metaseiulus occidentalis]
Unigene41754_All	303	0	17	0.0000	4.1447	12.0171	Up	3.3370e-05	1.5424e-04	gi|391328192|ref|XP_003738574.1|	79.3	5e-14	PREDICTED: sodium-coupled monocarboxylate transporter 2-like [Metaseiulus occidentalis]
Unigene32830_All	2177	199	22	8.0144	0.7465	-3.4244	Down	4.3876e-44	1.2762e-42	gi|391327765|ref|XP_003738367.1|	380.6	1e-103	PREDICTED: uncharacterized protein LOC100898193 [Metaseiulus occidentalis]
Unigene825_All	792	133	72	14.7232	6.7158	-1.1325	Down	3.7177e-08	2.5894e-07	gi|391327465|ref|XP_003738220.1|	26.2	4e-10	PREDICTED: uncharacterized protein LOC100898192 [Metaseiulus occidentalis]
Unigene64_All	1357	58	258	3.7474	14.0452	1.9061	Up	1.7924e-24	3.1519e-23	gi|391326678|ref|XP_003737839.1|	55.1	9e-06	PREDICTED: uncharacterized protein LOC100906475 [Metaseiulus occidentalis]
Unigene15760_All	344	8	37	2.0390	7.9457	1.9623	Up	1.0670e-04	4.4692e-04	gi|391326047|ref|XP_003737537.1|	73.6	2e-12	PREDICTED: sphingosine kinase 1-like [Metaseiulus occidentalis]
Unigene24354_All	1577	241	111	13.3987	5.1997	-1.3656	Down	8.3660e-18	1.1379e-16	gi|391226611|gb|AFM38193.1|	711.1	0.0	chitin synthase [Anasa tristis]
Unigene29924_All	508	36	0	6.2132	0.0000	-12.6011	Down	5.3442e-13	5.6004e-12	gi|390994429|gb|AFM37364.1|	152.9	5e-36	cathepsin B1 [Dictyocaulus viviparus]
Unigene12222_All	399	30	618	6.5921	114.4205	4.1175	Up	3.0284e-123	2.0518e-121	gi|3907620|gb|AAC78681.1|	124.0	1e-27	actin 1 [Penaeus monodon]
Unigene8887_All	534	39	549	6.4032	75.9485	3.5682	Up	1.8529e-98	1.0469e-96	gi|3907620|gb|AAC78681.1|	343.6	2e-93	actin 1 [Penaeus monodon]
Unigene21390_All	1587	1857	567314	102.5915	26407.9566	8.0079	Up	0	0	gi|390517060|emb|CCF55383.1|	853.2	0.0	hemocyanin gamma subunit 1 [Atyopsis moluccensis]
Unigene18844_All	647	17	3184	2.3037	363.5440	7.3020	Up	0	0	gi|390517058|emb|CCF55382.1|	287.0	4e-76	hemocyanin beta subunit 1 [Atyopsis moluccensis]
Unigene50130_All	1072	4	1704	0.3271	117.4257	8.4878	Up	0	0	gi|390517058|emb|CCF55382.1|	574.3	3e-162	hemocyanin beta subunit 1 [Atyopsis moluccensis]
Unigene50128_All	314	7	1202	1.9545	282.7893	7.1768	Up	2.0000e-304	2.6697e-302	gi|390517058|emb|CCF55382.1|	193.0	3e-48	hemocyanin beta subunit 1 [Atyopsis moluccensis]
Unigene14484_All	705	30	119	3.7309	12.4694	1.7408	Up	8.1589e-11	7.3069e-10	gi|390478828|ref|XP_003735588.1|	55.8	1e-06	PREDICTED: uncharacterized protein LOC100894812 [Callithrix jacchus]
CL2817.Contig1_All	221	26	0	10.3147	0.0000	-13.3324	Down	1.3367e-09	1.0740e-08	gi|390476104|ref|XP_003735074.1|	52.4	7e-06	PREDICTED: uncharacterized protein LOC100895946 [Callithrix jacchus]
Unigene47532_All	301	3	33	0.8738	8.0991	3.2124	Up	1.5570e-06	8.9099e-06	gi|390371034|dbj|GAB64915.1|	54.7	1e-06	hypothetical protein PCYB_041170 [Plasmodium cynomolgi strain B]
Unigene24226_All	636	56	15	7.7198	1.7423	-2.1476	Down	1.3094e-08	9.5574e-08	gi|390369376|ref|XP_001197468.2|	93.2	8e-18	PREDICTED: fibrocystin-L-like, partial [Strongylocentrotus purpuratus]
Unigene11245_All	580	20	82	3.0233	10.4442	1.7885	Up	4.2487e-08	2.9350e-07	gi|390369261|ref|XP_003731612.1|	167.9	2e-40	PREDICTED: probable dolichyl pyrophosphate Glc1Man9GlcNAc2 alpha-1,3-glucosyltransferase-like, partial [Strongylocentrotus purpuratus]
Unigene12703_All	1182	144	67	10.6812	4.1874	-1.3509	Down	4.5774e-11	4.1754e-10	gi|390366831|ref|XP_003731124.1|	34.3	1e-14	PREDICTED: uncharacterized protein K02A2.6-like [Strongylocentrotus purpuratus]
CL5308.Contig2_All	339	38	4	9.8279	0.8717	-3.4950	Down	1.3037e-09	1.0484e-08	gi|390366620|ref|XP_791979.2|	84.0	2e-15	PREDICTED: uncharacterized protein LOC587137 [Strongylocentrotus purpuratus]
CL857.Contig5_All	705	44	11	5.4719	1.1526	-2.2471	Down	2.2775e-07	1.4549e-06	gi|390366620|ref|XP_791979.2|	114.4	4e-24	PREDICTED: uncharacterized protein LOC587137 [Strongylocentrotus purpuratus]
Unigene40672_All	278	6	40	1.8923	10.6293	2.4898	Up	3.0773e-06	1.6784e-05	gi|390366620|ref|XP_791979.2|	56.2	4e-07	PREDICTED: uncharacterized protein LOC587137 [Strongylocentrotus purpuratus]
Unigene24382_All	1163	88	333	6.6341	21.1521	1.6728	Up	2.6359e-26	4.9671e-25	gi|390366342|ref|XP_001183592.2|	157.5	1e-36	PREDICTED: UPF0406 protein C16orf57 homolog [Strongylocentrotus purpuratus]
Unigene45615_All	405	0	20	0.0000	3.6481	11.8329	Up	5.3342e-06	2.8061e-05	gi|390365611|ref|XP_796991.3|	166.4	3e-40	PREDICTED: arylsulfatase A-like [Strongylocentrotus purpuratus]
Unigene44255_All	276	0	15	0.0000	4.0149	11.9711	Up	1.1329e-04	4.7071e-04	gi|390363811|ref|XP_003730452.1|	58.5	9e-08	PREDICTED: uncharacterized protein LOC100892287 [Strongylocentrotus purpuratus]
Unigene8871_All	1203	109	296	7.9440	18.1767	1.1942	Up	7.8856e-15	9.1889e-14	gi|390363511|ref|XP_001201605.2|	335.5	3e-90	PREDICTED: uncharacterized protein LOC764941 [Strongylocentrotus purpuratus]
Unigene50246_All	310	16	52	4.5252	12.3917	1.4533	Up	1.8092e-04	7.2210e-04	gi|390363511|ref|XP_001201605.2|	64.7	1e-09	PREDICTED: uncharacterized protein LOC764941 [Strongylocentrotus purpuratus]
Unigene11811_All	1771	193	1854	9.5547	77.3356	3.0169	Up	3.9828e-282	5.0093e-280	gi|390362750|ref|XP_003730216.1|	96.7	3e-18	PREDICTED: uncharacterized protein LOC100889615 [Strongylocentrotus purpuratus]
Unigene15123_All	1425	113	404	6.9525	20.9438	1.5909	Up	1.6228e-29	3.3810e-28	gi|390362483|ref|XP_003730165.1|	285.4	4e-75	PREDICTED: L-threonine 3-dehydrogenase-like [Strongylocentrotus purpuratus]
Unigene48846_All	898	3	113	0.2929	9.2959	4.9881	Up	2.8291e-26	5.3285e-25	gi|390362483|ref|XP_003730165.1|	243.8	7e-63	PREDICTED: L-threonine 3-dehydrogenase-like [Strongylocentrotus purpuratus]
Unigene16909_All	684	52	20	6.6654	2.1600	-1.6257	Down	5.9236e-06	3.0898e-05	gi|390361517|ref|XP_781105.3|	318.5	1e-85	PREDICTED: uncharacterized protein LOC575625 [Strongylocentrotus purpuratus]
Unigene26756_All	901	27	75	2.6273	6.1493	1.2268	Up	7.2624e-05	3.1393e-04	gi|390360524|ref|XP_796713.3|	247.3	6e-64	PREDICTED: DNA cross-link repair 1A protein-like [Strongylocentrotus purpuratus]
Unigene29799_All	304	22	2	6.3449	0.4860	-3.7066	Down	2.8972e-06	1.5884e-05	gi|390359761|ref|XP_003729558.1|	64.3	1e-09	PREDICTED: plexin-B1-like [Strongylocentrotus purpuratus]
CL1127.Contig3_All	387	1	33	0.2266	6.2993	4.7970	Up	3.1280e-08	2.1976e-07	gi|390359721|ref|XP_783336.3|	64.3	1e-09	PREDICTED: uncharacterized protein LOC578054 [Strongylocentrotus purpuratus]
Unigene50113_All	706	13	106	1.6144	11.0915	2.7804	Up	3.0987e-16	3.8946e-15	gi|390359171|ref|XP_003729426.1|	84.7	3e-15	PREDICTED: uncharacterized protein LOC575262 [Strongylocentrotus purpuratus]
CL606.Contig2_All	572	13	89	1.9926	11.4943	2.5282	Up	1.2699e-12	1.2921e-11	gi|390359171|ref|XP_003729426.1|	132.1	1e-29	PREDICTED: uncharacterized protein LOC575262 [Strongylocentrotus purpuratus]
Unigene4473_All	402	19	61	4.1439	11.2096	1.4357	Up	5.6584e-05	2.5061e-04	gi|390359171|ref|XP_003729426.1|	104.0	2e-21	PREDICTED: uncharacterized protein LOC575262 [Strongylocentrotus purpuratus]
Unigene41229_All	277	0	16	0.0000	4.2671	12.0590	Up	6.1486e-05	2.6983e-04	gi|390359171|ref|XP_003729426.1|	113.6	2e-24	PREDICTED: uncharacterized protein LOC575262 [Strongylocentrotus purpuratus]
Unigene42415_All	441	1	40	0.1988	6.7005	5.0749	Up	5.1770e-10	4.3357e-09	gi|390359086|ref|XP_790454.3|	94.0	2e-18	PREDICTED: organic cation transporter protein-like [Strongylocentrotus purpuratus]
Unigene17669_All	1437	43	205	2.6235	10.5387	2.0061	Up	5.1892e-21	8.0734e-20	gi|390358004|ref|XP_003729158.1|	58.5	1e-23	PREDICTED: uncharacterized protein LOC100890115 [Strongylocentrotus purpuratus]
Unigene15846_All	391	21	112	4.7089	21.1607	2.1679	Up	3.3086e-13	3.5051e-12	gi|390357911|ref|XP_798339.3|	80.5	2e-14	PREDICTED: nucleolar transcription factor 1-A-like [Strongylocentrotus purpuratus]
CL5629.Contig1_All	1176	17	528	1.2674	33.1677	4.7098	Up	1.0052e-114	6.4052e-113	gi|390356981|ref|XP_003728901.1|	374.0	7e-102	PREDICTED: probable 4-hydroxy-2-oxoglutarate aldolase, mitochondrial-like isoform 1 [Strongylocentrotus purpuratus]
CL340.Contig2_All	477	0	19	0.0000	2.9425	11.5228	Up	9.8287e-06	4.9572e-05	gi|390356549|ref|XP_797314.3|	99.4	5e-20	PREDICTED: sodium-coupled monocarboxylate transporter 2-like [Strongylocentrotus purpuratus]
Unigene16701_All	562	10	41	1.5601	5.3893	1.7885	Up	1.2239e-04	5.0449e-04	gi|390355068|ref|XP_003728467.1|	67.8	2e-10	PREDICTED: uncharacterized protein LOC100893322 isoform 2 [Strongylocentrotus purpuratus]
Unigene26866_All	878	38	113	3.7946	9.5076	1.3251	Up	2.1559e-07	1.3800e-06	gi|390354870|ref|XP_003728428.1|	182.6	2e-44	PREDICTED: uncharacterized protein LOC100890992 [Strongylocentrotus purpuratus]
Unigene11512_All	1217	20	87	1.4408	5.2810	1.8739	Up	5.5760e-09	4.2148e-08	gi|390354504|ref|XP_787106.3|	181.8	5e-44	PREDICTED: cell cycle checkpoint protein RAD17-like [Strongylocentrotus purpuratus]
Unigene45168_All	844	2	95	0.2078	8.3151	5.3225	Up	6.7304e-23	1.1204e-21	gi|390354325|ref|XP_788724.3|	143.3	1e-32	PREDICTED: organic cation transporter protein-like [Strongylocentrotus purpuratus]
Unigene41464_All	328	10	40	2.6730	9.0090	1.7529	Up	1.8363e-04	7.3236e-04	gi|390354282|ref|XP_788094.3|	72.8	5e-12	PREDICTED: uncharacterized protein C2orf42-like [Strongylocentrotus purpuratus]
CL4804.Contig1_All	740	132	58	15.6394	5.7901	-1.4335	Down	4.2458e-11	3.8803e-10	gi|390353792|ref|XP_789287.3|	154.8	3e-36	PREDICTED: laccase-2-like [Strongylocentrotus purpuratus]
Unigene23787_All	1302	42	150	2.8282	8.5108	1.5894	Up	7.4343e-12	7.1838e-11	gi|390352729|ref|XP_001186511.2|	64.3	1e-08	PREDICTED: uncharacterized protein LOC754650 [Strongylocentrotus purpuratus]
Unigene12325_All	807	588	26	63.8823	2.3801	-4.7463	Down	8.6649e-162	7.2952e-160	gi|390352534|ref|XP_003727916.1|	53.9	9e-06	PREDICTED: uncharacterized protein LOC100893450 [Strongylocentrotus purpuratus]
CL3991.Contig2_All	1542	543	63	30.8739	3.0182	-3.3546	Down	2.2909e-115	1.4702e-113	gi|390351666|ref|XP_795044.3|	58.9	7e-07	PREDICTED: protein FAM184A-like isoform 2 [Strongylocentrotus purpuratus]
CL301.Contig2_All	3229	60	170	1.6291	3.8893	1.2554	Up	9.7990e-10	7.9788e-09	gi|390351605|ref|XP_003727690.1|	365.2	1e-98	PREDICTED: RNA-directed DNA polymerase from mobile element jockey-like [Strongylocentrotus purpuratus]
Unigene50361_All	428	0	99	0.0000	17.0875	14.0607	Up	5.7328e-27	1.1029e-25	gi|390351492|ref|XP_782283.3|	53.1	4e-06	PREDICTED: macrophage mannose receptor 1-like [Strongylocentrotus purpuratus]
Unigene19472_All	1062	93	224	7.6778	15.5816	1.0211	Up	2.6056e-09	2.0362e-08	gi|390351163|ref|XP_787020.3|	359.4	1e-97	PREDICTED: iron-sulfur protein NUBPL-like [Strongylocentrotus purpuratus]
Unigene5068_All	677	11	43	1.4246	4.6921	1.7197	Up	1.2705e-04	5.2250e-04	gi|390350724|ref|XP_003727480.1|	151.4	3e-35	PREDICTED: uncharacterized protein LOC100889179 [Strongylocentrotus purpuratus]
CL121.Contig2_All	4461	43	119	0.8451	1.9706	1.2214	Up	5.8146e-07	3.5242e-06	gi|390350566|ref|XP_003727444.1|	272.3	1e-70	PREDICTED: ribosome-binding protein 1-like isoform 5 [Strongylocentrotus purpuratus]
CL121.Contig11_All	4558	2	23	0.0385	0.3728	3.2755	Up	6.3702e-05	2.7795e-04	gi|390350566|ref|XP_003727444.1|	266.5	8e-69	PREDICTED: ribosome-binding protein 1-like isoform 5 [Strongylocentrotus purpuratus]
CL121.Contig14_All	4822	2	23	0.0364	0.3524	3.2752	Up	6.3702e-05	2.7790e-04	gi|390350566|ref|XP_003727444.1|	280.4	6e-73	PREDICTED: ribosome-binding protein 1-like isoform 5 [Strongylocentrotus purpuratus]
CL121.Contig8_All	4699	2	23	0.0373	0.3616	3.2771	Up	6.3702e-05	2.7782e-04	gi|390350566|ref|XP_003727444.1|	280.0	7e-73	PREDICTED: ribosome-binding protein 1-like isoform 5 [Strongylocentrotus purpuratus]
CL121.Contig13_All	4474	2	23	0.0392	0.3798	3.2763	Up	6.3702e-05	2.7792e-04	gi|390350564|ref|XP_003727443.1|	248.1	3e-63	PREDICTED: ribosome-binding protein 1-like isoform 4 [Strongylocentrotus purpuratus]
CL121.Contig7_All	4738	2	23	0.0370	0.3586	3.2768	Up	6.3702e-05	2.7783e-04	gi|390350564|ref|XP_003727443.1|	261.9	2e-67	PREDICTED: ribosome-binding protein 1-like isoform 4 [Strongylocentrotus purpuratus]
CL121.Contig1_All	4377	2	23	0.0401	0.3882	3.2751	Up	6.3702e-05	2.7787e-04	gi|390350556|ref|XP_003727440.1|	254.2	4e-65	PREDICTED: ribosome-binding protein 1-like isoform 1 [Strongylocentrotus purpuratus]
Unigene48272_All	543	4	720	0.6459	97.9537	7.2446	Up	4.2617e-183	3.9440e-181	gi|390350281|ref|XP_796773.3|	122.9	6e-27	PREDICTED: alpha-L-fucosidase-like [Strongylocentrotus purpuratus]
Unigene48271_All	1034	3	488	0.2544	34.8648	7.0985	Up	6.1125e-124	4.1609e-122	gi|390350281|ref|XP_796773.3|	509.6	9e-143	PREDICTED: alpha-L-fucosidase-like [Strongylocentrotus purpuratus]
Unigene29293_All	573	61	18	9.3337	2.3206	-2.0080	Down	1.3245e-08	9.6618e-08	gi|390348946|ref|XP_781036.3|	184.5	2e-45	PREDICTED: fibrocystin-L-like [Strongylocentrotus purpuratus]
CL6099.Contig1_All	1468	8	91	0.4778	4.5793	3.2606	Up	3.0132e-16	3.7884e-15	gi|390348772|ref|XP_001177439.2|	162.9	3e-38	PREDICTED: ras and EF-hand domain-containing protein-like [Strongylocentrotus purpuratus]
CL3859.Contig2_All	2743	404	83	12.9131	2.2353	-2.5303	Down	1.1348e-64	4.5760e-63	gi|390348750|ref|XP_786324.3|	58.9	1e-06	PREDICTED: uncharacterized protein LOC581219 [Strongylocentrotus purpuratus]
Unigene28935_All	742	25	88	2.9540	8.7613	1.5685	Up	2.2316e-07	1.4265e-06	gi|390348750|ref|XP_786324.3|	61.2	5e-08	PREDICTED: uncharacterized protein LOC581219 [Strongylocentrotus purpuratus]
CL3137.Contig2_All	1818	1827	0	88.1092	0.0000	-16.4270	Down	0	0	gi|390347179|ref|XP_794920.3|	451.1	8e-125	PREDICTED: xylose isomerase-like [Strongylocentrotus purpuratus]
CL5383.Contig1_All	1625	47	1080	2.5358	49.0974	4.2751	Up	1.1229e-219	1.1807e-217	gi|390347179|ref|XP_794920.3|	640.6	0.0	PREDICTED: xylose isomerase-like [Strongylocentrotus purpuratus]
Unigene13552_All	896	17	130	1.6635	10.7182	2.6878	Up	5.6625e-19	8.1202e-18	gi|390346545|ref|XP_787130.3|	54.3	8e-06	PREDICTED: uncharacterized protein LOC582064 [Strongylocentrotus purpuratus]
Unigene14097_All	1009	114	27	9.9058	1.9768	-2.3251	Down	1.1939e-17	1.6093e-16	gi|390346495|ref|XP_003726565.1|	90.5	1e-16	PREDICTED: protein FAM86A-like [Strongylocentrotus purpuratus]
Unigene28932_All	288	833	88	253.5882	22.5724	-3.4899	Down	2.2039e-182	2.0344e-180	gi|390346091|ref|XP_003726476.1|	57.4	2e-07	PREDICTED: protein enabled homolog isoform 2 [Strongylocentrotus purpuratus]
Unigene34743_All	605	30	1	4.3475	0.1221	-5.1541	Down	1.0418e-09	8.4396e-09	gi|390344646|ref|XP_003726170.1|	77.4	4e-13	PREDICTED: adhesive plaque matrix protein-like [Strongylocentrotus purpuratus]
Unigene29523_All	265	17	0	5.6244	0.0000	-12.4575	Down	1.5288e-06	8.7766e-06	gi|390344551|ref|XP_003726150.1|	35.4	2e-20	PREDICTED: uncharacterized protein LOC100893421 [Strongylocentrotus purpuratus]
Unigene10346_All	757	48	202	5.5593	19.7126	1.8261	Up	1.7837e-18	2.5059e-17	gi|390344501|ref|XP_783712.2|	111.7	3e-23	PREDICTED: cleft lip and palate transmembrane protein 1-like protein-like [Strongylocentrotus purpuratus]
Unigene169_All	1328	62	201	4.0933	11.1811	1.4497	Up	1.1625e-13	1.2619e-12	gi|390343407|ref|XP_001183894.2|	115.2	7e-24	PREDICTED: probable thiopurine S-methyltransferase-like [Strongylocentrotus purpuratus]
Unigene49022_All	485	5	35	0.9039	5.3311	2.5602	Up	9.8641e-06	4.9504e-05	gi|390343249|ref|XP_795609.3|	60.8	2e-08	PREDICTED: TRAF3-interacting protein 1-like [Strongylocentrotus purpuratus]
Unigene3072_All	776	39	129	4.4064	12.2805	1.4787	Up	1.7304e-09	1.3773e-08	gi|390342528|ref|XP_003725680.1|	172.2	2e-41	PREDICTED: uncharacterized protein LOC100891059 [Strongylocentrotus purpuratus]
Unigene48376_All	2336	1	670	0.0375	21.1880	9.1421	Up	4.8763e-176	4.3234e-174	gi|390342290|ref|XP_785045.2|	478.4	6e-133	PREDICTED: ectonucleotide pyrophosphatase/phosphodiesterase family member 3-like [Strongylocentrotus purpuratus]
Unigene34257_All	473	30	3	5.5608	0.4685	-3.5692	Down	6.0556e-08	4.1269e-07	gi|390342152|ref|XP_003725599.1|	194.5	1e-48	PREDICTED: uncharacterized protein LOC586954 [Strongylocentrotus purpuratus]
Unigene2033_All	621	44	19	6.2121	2.2602	-1.4586	Down	1.2151e-04	5.0102e-04	gi|390342148|ref|XP_790954.3|	259.2	8e-68	PREDICTED: E3 ubiquitin-protein ligase UBR4, partial [Strongylocentrotus purpuratus]
Unigene34499_All	341	19	0	4.8851	0.0000	-12.2542	Down	3.1969e-07	2.0029e-06	gi|390341301|ref|XP_787122.3|	161.8	8e-39	PREDICTED: fibrocystin-L-like [Strongylocentrotus purpuratus]
CL1650.Contig1_All	1468	146	365	8.7197	18.3677	1.0748	Up	2.1095e-15	2.5359e-14	gi|390341268|ref|XP_003725417.1|	39.3	2e-33	PREDICTED: unconventional prefoldin RPB5 interactor 1-like [Strongylocentrotus purpuratus]
CL2732.Contig3_All	275	24	4	7.6516	1.0745	-2.8321	Down	1.5049e-05	7.3664e-05	gi|390341092|ref|XP_003725373.1|	92.0	8e-18	PREDICTED: actin, cytoskeletal 3B-like [Strongylocentrotus purpuratus]
Unigene40479_All	1157	4	530	0.3031	33.8400	6.8028	Up	3.4076e-133	2.4374e-131	gi|390340575|ref|XP_003725276.1|	80.5	1e-13	PREDICTED: uncharacterized protein LOC588524 isoform 1 [Strongylocentrotus purpuratus]
Unigene4978_All	991	19	94	1.6810	7.0072	2.0595	Up	1.1198e-10	9.8853e-10	gi|390340495|ref|XP_797345.3|	177.6	7e-43	PREDICTED: uncharacterized protein LOC592745 [Strongylocentrotus purpuratus]
CL5748.Contig1_All	1177	71	207	5.2888	12.9922	1.2966	Up	4.4834e-12	4.4131e-11	gi|390340484|ref|XP_782128.2|	179.1	3e-43	PREDICTED: uncharacterized protein LOC576762 [Strongylocentrotus purpuratus]
CL2643.Contig1_All	2964	986	253	29.1659	6.3057	-2.2096	Down	5.8520e-132	4.1488e-130	gi|390340432|ref|XP_003725242.1|	111.7	2e-22	PREDICTED: uncharacterized protein LOC100891783 [Strongylocentrotus purpuratus]
CL3098.Contig3_All	1286	425	51	28.9751	2.9297	-3.3060	Down	1.8144e-89	9.5043e-88	gi|390340432|ref|XP_003725242.1|	82.0	6e-14	PREDICTED: uncharacterized protein LOC100891783 [Strongylocentrotus purpuratus]
CL3098.Contig1_All	637	555	199	76.3889	23.0782	-1.7268	Down	2.1546e-54	7.4789e-53	gi|390340432|ref|XP_003725242.1|	71.6	2e-11	PREDICTED: uncharacterized protein LOC100891783 [Strongylocentrotus purpuratus]
Unigene33671_All	748	156	8	18.2852	0.7901	-4.5325	Down	8.0355e-43	2.2882e-41	gi|390340432|ref|XP_003725242.1|	40.0	1e-09	PREDICTED: uncharacterized protein LOC100891783 [Strongylocentrotus purpuratus]
CL1485.Contig1_All	1207	116	28	8.4261	1.7137	-2.2978	Down	1.0696e-17	1.4452e-16	gi|390340432|ref|XP_003725242.1|	71.6	8e-11	PREDICTED: uncharacterized protein LOC100891783 [Strongylocentrotus purpuratus]
CL2643.Contig5_All	453	21	0	4.0644	0.0000	-11.9888	Down	6.6850e-08	4.5390e-07	gi|390340432|ref|XP_003725242.1|	57.0	2e-07	PREDICTED: uncharacterized protein LOC100891783 [Strongylocentrotus purpuratus]
CL103.Contig3_All	1231	83	40	5.9115	2.4004	-1.3002	Down	1.2545e-06	7.2901e-06	gi|390340432|ref|XP_003725242.1|	28.9	3e-09	PREDICTED: uncharacterized protein LOC100891783 [Strongylocentrotus purpuratus]
Unigene45329_All	465	4	30	0.7542	4.7660	2.6598	Up	3.1555e-05	1.4679e-04	gi|390340166|ref|XP_792135.3|	75.1	1e-12	PREDICTED: eukaryotic translation initiation factor 2-alpha kinase 3-like [Strongylocentrotus purpuratus]
CL3725.Contig1_All	811	68	36	7.3513	3.2792	-1.1647	Down	5.8338e-05	2.5792e-04	gi|390340145|ref|XP_784318.3|	252.7	1e-65	PREDICTED: uncharacterized protein LOC579091 [Strongylocentrotus purpuratus]
CL4075.Contig2_All	3298	2158	728	57.3690	16.3068	-1.8148	Down	6.5269e-221	6.8932e-219	gi|390339868|ref|XP_794644.3|	99.8	9e-19	PREDICTED: afadin [Strongylocentrotus purpuratus]
CL3917.Contig2_All	1775	284	93	14.0280	3.8706	-1.8577	Down	1.5034e-31	3.3180e-30	gi|390339744|ref|XP_003725079.1|	153.3	3e-35	PREDICTED: E3 ubiquitin-protein ligase HUWE1 isoform 1 [Strongylocentrotus purpuratus]
Unigene15640_All	1285	83	262	5.6631	15.0621	1.4113	Up	9.5197e-17	1.2294e-15	gi|390338812|ref|XP_796039.3|	338.6	3e-91	PREDICTED: dehydrodolichyl diphosphate synthase-like [Strongylocentrotus purpuratus]
Unigene50017_All	1196	0	218	0.0000	13.4652	13.7169	Up	1.4880e-58	5.4998e-57	gi|390338720|ref|XP_800092.3|	66.6	2e-09	PREDICTED: uncharacterized protein LOC580499 [Strongylocentrotus purpuratus]
Unigene45255_All	573	11	734	1.6831	94.6302	5.8131	Up	2.8123e-175	2.4781e-173	gi|390338472|ref|XP_798189.2|	58.2	2e-07	PREDICTED: pentatricopeptide repeat-containing protein 3, mitochondrial-like [Strongylocentrotus purpuratus]
Unigene44911_All	826	1	451	0.1061	40.3352	8.5705	Up	4.4220e-118	2.9002e-116	gi|390338472|ref|XP_798189.2|	84.3	6e-15	PREDICTED: pentatricopeptide repeat-containing protein 3, mitochondrial-like [Strongylocentrotus purpuratus]
CL420.Contig1_All	706	2	149	0.2484	15.5908	5.9719	Up	7.4821e-37	1.8987e-35	gi|390337093|ref|XP_780799.2|	188.7	1e-46	PREDICTED: retinol dehydrogenase 11-like [Strongylocentrotus purpuratus]
CL5388.Contig1_All	2433	304	28	10.9549	0.8502	-3.6876	Down	7.8963e-71	3.4059e-69	gi|390336713|ref|XP_786709.3|	252.7	6e-65	PREDICTED: protein SpAN-like [Strongylocentrotus purpuratus]
Unigene3949_All	617	43	12	6.1103	1.4368	-2.0884	Down	1.0424e-06	6.0969e-06	gi|390336503|ref|XP_784255.3|	53.5	7e-06	PREDICTED: uncharacterized protein LOC579027 [Strongylocentrotus purpuratus]
Unigene48754_All	903	3	136	0.2913	11.1260	5.2553	Up	3.8042e-32	8.5562e-31	gi|390336399|ref|XP_791788.3|	126.7	1e-27	PREDICTED: organic cation transporter-like protein-like [Strongylocentrotus purpuratus]
Unigene42036_All	443	4	30	0.7916	5.0027	2.6599	Up	3.1555e-05	1.4682e-04	gi|390336399|ref|XP_791788.3|	64.3	1e-09	PREDICTED: organic cation transporter-like protein-like [Strongylocentrotus purpuratus]
Unigene29515_All	221	28	2	11.1082	0.6685	-4.0546	Down	4.0491e-08	2.8009e-07	gi|390335294|ref|XP_001198200.2|	89.0	6e-17	PREDICTED: uncharacterized protein LOC762541 [Strongylocentrotus purpuratus]
Unigene33345_All	526	132	329	22.0021	46.2060	1.0704	Up	6.0559e-14	6.6992e-13	gi|390335271|ref|XP_001198253.2|	114.0	2e-24	PREDICTED: LSM domain-containing protein 1-like [Strongylocentrotus purpuratus]
Unigene43146_All	436	1	168	0.2011	28.4650	7.1451	Up	2.1756e-43	6.2573e-42	gi|390335038|ref|XP_003724058.1|	75.1	1e-12	PREDICTED: uncharacterized protein LOC100889358 isoform 2 [Strongylocentrotus purpuratus]
Unigene47513_All	627	2	44	0.2797	5.1841	4.2121	Up	5.4127e-10	4.5200e-09	gi|390334929|ref|XP_781922.3|	174.9	2e-42	PREDICTED: sodium/myo-inositol cotransporter-like [Strongylocentrotus purpuratus]
Unigene281_All	870	32	97	3.2248	8.2365	1.3528	Up	1.0843e-06	6.3352e-06	gi|390333166|ref|XP_003723652.1|	58.2	5e-07	PREDICTED: uncharacterized protein LOC100893160 [Strongylocentrotus purpuratus]
Unigene47721_All	418	0	27	0.0000	4.7717	12.2203	Up	7.3975e-08	4.9827e-07	gi|390332917|ref|XP_784853.3|	89.7	3e-17	PREDICTED: N-acetylated-alpha-linked acidic dipeptidase 2-like isoform 2 [Strongylocentrotus purpuratus]
Unigene12708_All	982	41	113	3.6606	8.5007	1.2155	Up	1.2368e-06	7.1887e-06	gi|390332841|ref|XP_003723581.1|	199.5	1e-49	PREDICTED: uncharacterized protein K02A2.6-like [Strongylocentrotus purpuratus]
CL2264.Contig1_All	1481	45	153	2.6640	7.6318	1.5184	Up	2.1979e-11	2.0542e-10	gi|390331918|ref|XP_003723380.1|	153.7	2e-35	PREDICTED: uncharacterized protein LOC100888016 [Strongylocentrotus purpuratus]
CL1695.Contig1_All	3280	42	105	1.1227	2.3649	1.0748	Up	2.2747e-05	1.0764e-04	gi|390331918|ref|XP_003723380.1|	750.0	0.0	PREDICTED: uncharacterized protein LOC100888016 [Strongylocentrotus purpuratus]
Unigene11698_All	1072	130	37	10.6322	2.5497	-2.0600	Down	2.6054e-17	3.4592e-16	gi|390179476|ref|XP_003736904.1|	114.0	1e-23	Tm1, isoform B [Drosophila pseudoobscura pseudoobscura] >gi|388859867|gb|EIM52977.1| Tm1, isoform B [Drosophila pseudoobscura pseudoobscura]
Unigene4819_All	517	90	363	15.2626	51.8686	1.7649	Up	1.2698e-30	2.7253e-29	gi|390134715|gb|AFL56351.1|	328.2	9e-89	beta-actin [Tachypleus tridentatus]
Unigene42975_All	780	9	47	1.0116	4.4513	2.1376	Up	3.6235e-06	1.9582e-05	gi|389614789|dbj|BAM20414.1|	264.2	4e-69	simila to CG42749 [Papilio polytes]
CL4512.Contig1_All	2186	96	806	3.8503	27.2379	2.8226	Up	1.0477e-115	6.7605e-114	gi|389614585|dbj|BAM20332.1|	69.3	8e-10	mucin protein, partial [Papilio polytes]
CL4831.Contig1_All	1341	29	240	1.8960	13.2212	2.8018	Up	2.6943e-35	6.5702e-34	gi|389613437|dbj|BAM20067.1|	376.3	1e-102	formaldehyde dehydrogenase [Papilio xuthus]
Unigene24421_All	1206	734	1924	53.3612	117.8544	1.1431	Up	6.3930e-82	3.0896e-80	gi|389611705|dbj|BAM19436.1|	289.7	1e-76	calponin/transgelin [Papilio xuthus]
Unigene42107_All	399	1	69	0.2197	12.7751	5.8617	Up	1.7370e-17	2.3282e-16	gi|389611193|dbj|BAM19208.1|	62.8	5e-09	unknown secreted protein [Papilio polytes]
CL6782.Contig2_All	1250	150	89	10.5210	5.2598	-1.0002	Down	1.2894e-07	8.4767e-07	gi|389610899|dbj|BAM19060.1|	124.4	1e-26	tissue inhibitor of metalloproteases [Papilio polytes]
CL977.Contig3_All	600	47	17	6.8679	2.0931	-1.7142	Down	7.8338e-06	3.9979e-05	gi|389610781|dbj|BAM19001.1|	55.1	2e-06	simila to CG3800 [Papilio polytes]
Unigene1415_All	1086	11	363	0.8881	24.6925	4.7972	Up	4.0966e-80	1.9458e-78	gi|389610679|dbj|BAM18951.1|	65.9	3e-09	cuticular protein PpolCPT1 [Papilio polytes]
CL2879.Contig2_All	1215	7	288	0.5051	17.5107	5.1155	Up	6.1969e-66	2.5257e-64	gi|389610595|dbj|BAM18909.1|	131.3	8e-29	cuticular protein PpolCPT2 [Papilio polytes]
CL658.Contig2_All	1163	5	1313	0.3769	83.4014	7.7897	Up	0	0	gi|389610535|dbj|BAM18879.1|	164.1	1e-38	cuticular protein PpolCPT3 [Papilio polytes]
Unigene14941_All	1497	84	839	4.9196	41.4027	3.0731	Up	5.7384e-131	4.0482e-129	gi|389610187|dbj|BAM18705.1|	256.1	3e-66	regucalcin [Papilio xuthus]
CL4562.Contig1_All	551	18	61	2.8642	8.1784	1.5137	Up	2.8255e-05	1.3217e-04	gi|389609933|dbj|BAM18578.1|	102.1	1e-20	similar to CG30108 [Papilio xuthus]
CL2320.Contig2_All	923	173	641	16.4332	51.3032	1.6424	Up	6.0673e-48	1.8994e-46	gi|389609843|dbj|BAM18533.1|	316.6	9e-85	rieske iron-sulfur protein [Papilio xuthus]
Unigene20023_All	628	31	94	4.3279	11.0575	1.3533	Up	1.5875e-06	9.0359e-06	gi|389609565|dbj|BAM18394.1|	163.7	5e-39	mitochondrial transcription factor B1 [Papilio xuthus]
CL2647.Contig3_All	887	44	108	4.3492	8.9947	1.0483	Up	2.5447e-05	1.1982e-04	gi|389609349|dbj|BAM18286.1|	196.8	1e-48	primo-1 [Papilio xuthus]
Unigene1449_All	1371	253	1316	16.1793	70.9099	2.1318	Up	2.4489e-136	1.7873e-134	gi|389608947|dbj|BAM18085.1|	699.5	0.0	isocitrate dehydrogenase [Papilio xuthus]
Unigene20922_All	1994	462	1339	20.3139	49.6071	1.2881	Up	4.7923e-69	2.0269e-67	gi|389608945|dbj|BAM18084.1|	271.9	7e-71	rer1 protein [Papilio xuthus]
CL3486.Contig1_All	379	333	110	77.0338	21.4408	-1.8451	Down	2.1930e-36	5.4952e-35	gi|389608633|dbj|BAM17926.1|	68.6	9e-11	cuticular protein PxutCPG19Ab [Papilio xuthus]
CL3486.Contig3_All	431	209	42	42.5153	7.1988	-2.5622	Down	1.0224e-34	2.4573e-33	gi|389608633|dbj|BAM17926.1|	68.6	9e-11	cuticular protein PxutCPG19Ab [Papilio xuthus]
CL1747.Contig1_All	3754	4336	1780	101.2678	35.0279	-1.5316	Down	0	0	gi|389608313|dbj|BAM17768.1|	981.9	0.0	paramyosin [Papilio xuthus]
Unigene271_All	1274	468	32	32.2072	1.8555	-4.1175	Down	9.8894e-118	6.4683e-116	gi|389594453|ref|XP_003722449.1|	55.5	6e-06	proteophosphoglycan 5 [Leishmania major strain Friedlin] >gi|323363677|emb|CBZ12682.1| proteophosphoglycan 5 [Leishmania major strain Friedlin]
Unigene28000_All	1795	194	41	9.4758	1.6874	-2.4894	Down	2.5099e-31	5.5005e-30	gi|389594453|ref|XP_003722449.1|	57.0	3e-06	proteophosphoglycan 5 [Leishmania major strain Friedlin] >gi|323363677|emb|CBZ12682.1| proteophosphoglycan 5 [Leishmania major strain Friedlin]
Unigene14770_All	2043	231	100	9.9133	3.6159	-1.4550	Down	1.0406e-18	1.4754e-17	gi|389594453|ref|XP_003722449.1|	57.8	2e-06	proteophosphoglycan 5 [Leishmania major strain Friedlin] >gi|323363677|emb|CBZ12682.1| proteophosphoglycan 5 [Leishmania major strain Friedlin]
Unigene33085_All	1265	67	11	4.6437	0.6424	-2.8537	Down	1.9568e-13	2.1003e-12	gi|389594453|ref|XP_003722449.1|	55.1	8e-06	proteophosphoglycan 5 [Leishmania major strain Friedlin] >gi|323363677|emb|CBZ12682.1| proteophosphoglycan 5 [Leishmania major strain Friedlin]
Unigene13789_All	467	19	62	3.5671	9.8076	1.4591	Up	3.9660e-05	1.8018e-04	gi|389594453|ref|XP_003722449.1|	52.0	9e-06	proteophosphoglycan 5 [Leishmania major strain Friedlin] >gi|323363677|emb|CBZ12682.1| proteophosphoglycan 5 [Leishmania major strain Friedlin]
CL1624.Contig1_All	1143	74	204	5.6763	13.1848	1.2159	Up	6.3538e-11	5.7224e-10	gi|389594451|ref|XP_003722448.1|	54.7	9e-06	proteophosphoglycan ppg4 [Leishmania major strain Friedlin] >gi|323363676|emb|CBZ12681.1| proteophosphoglycan ppg4 [Leishmania major strain Friedlin]
CL5821.Contig2_All	1481	11	71	0.6512	3.5415	2.4432	Up	5.5446e-10	4.6220e-09	gi|389594451|ref|XP_003722448.1|	62.0	8e-08	proteophosphoglycan ppg4 [Leishmania major strain Friedlin] >gi|323363676|emb|CBZ12681.1| proteophosphoglycan ppg4 [Leishmania major strain Friedlin]
CL3348.Contig4_All	4740	73	30	1.3503	0.4676	-1.5299	Down	2.7243e-07	1.7227e-06	gi|389594451|ref|XP_003722448.1|	60.1	1e-06	proteophosphoglycan ppg4 [Leishmania major strain Friedlin] >gi|323363676|emb|CBZ12681.1| proteophosphoglycan ppg4 [Leishmania major strain Friedlin]
Unigene6822_All	1379	382	170	24.2871	9.1069	-1.4152	Down	9.5858e-29	1.9557e-27	gi|389594449|ref|XP_003722447.1|	57.0	2e-06	putative proteophosphoglycan ppg3 [Leishmania major strain Friedlin] >gi|323363675|emb|CBZ12680.1| putative proteophosphoglycan ppg3 [Leishmania major strain Friedlin]
Unigene23654_All	486	7849	419	1415.9716	63.6892	-4.4746	Down	0	0	gi|389586105|dbj|GAB68834.1|	53.1	4e-06	hypothetical protein PCYB_142620, partial [Plasmodium cynomolgi strain B]
Unigene33641_All	419	53	0	11.0902	0.0000	-13.4370	Down	8.9336e-19	1.2707e-17	gi|389585290|dbj|GAB68021.1|	60.1	3e-08	hypothetical protein PCYB_125870 [Plasmodium cynomolgi strain B]
Unigene33535_All	466	96	4	18.0618	0.6341	-4.8321	Down	8.0041e-28	1.5901e-26	gi|389568471|gb|AFK84959.1|	252.3	4e-66	ryanodine receptor [Laodelphax striatella]
Unigene48291_All	1314	13	237	0.8674	13.3242	3.9412	Up	1.0114e-46	3.0989e-45	gi|388894364|gb|AFK81930.1|	71.6	9e-11	B-type allatostatin, partial [Amphibalanus amphitrite]
CL751.Contig1_All	1626	60	173	3.2352	7.8598	1.2806	Up	3.7834e-10	3.1950e-09	gi|388542149|gb|AFK65508.1|	612.8	1e-173	cyclin-dependent kinases 2 [Macrobrachium rosenbergii]
CL751.Contig2_All	1640	26	77	1.3900	3.4684	1.3192	Up	2.1028e-05	1.0008e-04	gi|388542149|gb|AFK65508.1|	83.2	4e-168	cyclin-dependent kinases 2 [Macrobrachium rosenbergii]
Unigene50498_All	1176	4	166	0.2982	10.4277	5.1280	Up	1.4599e-38	3.8389e-37	gi|387811963|gb|AFJ97306.1|	77.8	1e-12	hormone receptor-like 97a [Daphnia magna]
Unigene6660_All	979	99	24	8.8660	1.8110	-2.2915	Down	2.8850e-15	3.4405e-14	gi|387762414|dbj|BAM15638.1|	348.6	2e-94	dopamine/ecdysteroid receptor [Gryllus bimaculatus]
Unigene40352_All	883	5	1561	0.4965	130.5962	8.0391	Up	0	0	gi|387165442|gb|AFJ59945.1|	151.8	3e-35	C-type lectin 1 [Marsupenaeus japonicus]
CL2255.Contig1_All	1160	3	700	0.2267	44.5788	7.6194	Up	9.6038e-180	8.7194e-178	gi|387165442|gb|AFJ59945.1|	120.6	1e-25	C-type lectin 1 [Marsupenaeus japonicus]
CL2255.Contig2_All	1013	1	256	0.0865	18.6689	7.7537	Up	1.4461e-66	5.9411e-65	gi|387165442|gb|AFJ59945.1|	120.6	1e-25	C-type lectin 1 [Marsupenaeus japonicus]
CL5426.Contig1_All	1979	0	232	0.0000	8.6602	13.0802	Up	2.8617e-62	1.1206e-60	gi|387165442|gb|AFJ59945.1|	105.1	1e-20	C-type lectin 1 [Marsupenaeus japonicus]
CL5426.Contig2_All	1571	0	41	0.0000	1.9280	10.9129	Up	1.4227e-11	1.3474e-10	gi|387165442|gb|AFJ59945.1|	105.1	9e-21	C-type lectin 1 [Marsupenaeus japonicus]
Unigene33982_All	286	41	6	12.5688	1.5498	-3.0197	Down	3.7854e-09	2.9041e-08	gi|387158814|gb|AFJ54375.1|	58.9	7e-08	VERL [Tegula funebralis]
Unigene33773_All	213	71	21	29.2250	7.2833	-2.0045	Down	8.8373e-10	7.2334e-09	gi|387019815|gb|AFJ52025.1|	76.3	4e-13	Vacuolar protein sorting-associated protein VTA1-like protein [Crotalus adamanteus]
CL2386.Contig1_All	632	23	4	3.1907	0.4676	-2.7705	Down	2.8525e-05	1.3330e-04	gi|387019373|gb|AFJ51804.1|	382.1	9e-105	Transducin-like enhancer protein 1-like [Crotalus adamanteus]
CL3165.Contig2_All	979	165	1185	14.7767	89.4178	2.5972	Up	6.3111e-155	5.1387e-153	gi|387017546|gb|AFJ50891.1|	368.2	3e-100	Peptidase D [Crotalus adamanteus]
Unigene23616_All	2112	213	68	8.8422	2.3785	-1.8944	Down	1.1488e-24	2.0381e-23	gi|387016320|gb|AFJ50279.1|	734.2	0.0	Helicase SKI2W-like [Crotalus adamanteus]
Unigene47748_All	789	5	46	0.5556	4.3069	2.9545	Up	3.9562e-08	2.7493e-07	gi|387014988|gb|AFJ49613.1|	243.8	6e-63	Mitochondrial carnitine/acylcarnitine carrier protein-like [Crotalus adamanteus]
Unigene9153_All	1656	39	182	2.0648	8.1189	1.9753	Up	1.8039e-18	2.5292e-17	gi|386770317|ref|NP_001246544.1|	262.3	5e-68	glucose transporter 1, isoform M [Drosophila melanogaster] >gi|383291659|gb|AFH04215.1| glucose transporter 1, isoform M [Drosophila melanogaster]
CL39.Contig1_All	622	0	15	0.0000	1.7815	10.7989	Up	1.1329e-04	4.7153e-04	gi|386764336|ref|NP_727651.2|	53.9	5e-06	CG32642 [Drosophila melanogaster] >gi|383293363|gb|AAN09643.2| CG32642 [Drosophila melanogaster]
Unigene40687_All	434	4	197	0.8081	33.5324	5.3749	Up	1.6824e-46	5.1372e-45	gi|386083081|gb|AFI98883.1|	65.9	6e-10	glutamate decareboxylase [Tetranychus cinnabarinus]
CL4872.Contig2_All	2060	746	307	31.7503	11.0093	-1.5280	Down	5.5092e-61	2.1124e-59	gi|385724704|gb|AFI74356.1|	445.3	5e-123	cold shock Y-box protein [Cherax quadricarinatus]
Unigene27470_All	2558	2413	6389	82.7053	184.5103	1.1576	Up	6.4793e-273	8.0366e-271	gi|385654052|gb|AFI61881.1|	110.5	4e-22	serine proteinase-like protein [Macrobrachium nipponense]
Unigene13398_All	1687	1540	3672	80.0354	160.7962	1.0065	Up	3.3905e-126	2.3368e-124	gi|385654052|gb|AFI61881.1|	778.5	0.0	serine proteinase-like protein [Macrobrachium nipponense]
Unigene11315_All	612	1476	4483	211.4518	541.1349	1.3557	Up	4.8087e-245	5.4903e-243	gi|385258072|gb|AFI54986.1|	292.4	8e-78	ferritin [Macrobrachium rosenbergii]
Unigene33159_All	375	30	1	7.0140	0.1970	-5.1540	Down	1.0418e-09	8.4415e-09	gi|385048692|gb|AFI40107.1|	162.5	4e-39	scavenger 6, partial [Daphnia pulex] >gi|385048698|gb|AFI40110.1| scavenger 6, partial [Daphnia pulex]
Unigene50402_All	300	0	28	0.0000	6.8949	12.7513	Up	4.0147e-08	2.7793e-07	gi|383872627|ref|NP_001244588.1|	60.1	3e-08	retinol dehydrogenase 11 precursor [Macaca mulatta] >gi|67975207|gb|AAY84571.1| androgen-regulated short-chain dehydrogenase/reductase 1 [Macaca fascicularis] >gi|380813330|gb|AFE78539.1| retinol dehydrogenase 11 [Macaca mulatta] >gi|380813332|gb|AFE78540.1| retinol dehydrogenase 11 [Macaca mulatta] >gi|380813334|gb|AFE78541.1| retinol dehydrogenase 11 [Macaca mulatta] >gi|380813336|gb|AFE78542.1…
Unigene3375_All	1290	67	29	4.5537	1.6607	-1.4552	Down	2.1014e-06	1.1766e-05	gi|383866289|ref|XP_003708603.1|	238.0	7e-61	PREDICTED: LOW QUALITY PROTEIN: mitogen-activated protein kinase kinase kinase 15-like [Megachile rotundata]
Unigene29871_All	865	55	22	5.5747	1.8789	-1.5690	Down	5.6047e-06	2.9367e-05	gi|383866289|ref|XP_003708603.1|	94.0	9e-18	PREDICTED: LOW QUALITY PROTEIN: mitogen-activated protein kinase kinase kinase 15-like [Megachile rotundata]
Unigene30883_All	363	26	5	6.2798	1.0175	-2.6257	Down	1.4822e-05	7.2624e-05	gi|383866289|ref|XP_003708603.1|	230.7	1e-59	PREDICTED: LOW QUALITY PROTEIN: mitogen-activated protein kinase kinase kinase 15-like [Megachile rotundata]
Unigene1273_All	323	27	8	7.3289	1.8297	-2.0020	Down	1.7912e-04	7.1544e-04	gi|383866289|ref|XP_003708603.1|	194.5	1e-48	PREDICTED: LOW QUALITY PROTEIN: mitogen-activated protein kinase kinase kinase 15-like [Megachile rotundata]
CL6223.Contig1_All	1504	97	29	5.6546	1.4244	-1.9891	Down	9.5713e-13	9.8407e-12	gi|383866239|ref|XP_003708578.1|	241.1	1e-61	PREDICTED: epsilon-sarcoglycan-like [Megachile rotundata]
Unigene33871_All	707	62	7	7.6886	0.7314	-3.3940	Down	1.4281e-14	1.6410e-13	gi|383866215|ref|XP_003708566.1|	344.4	2e-93	PREDICTED: rho-related BTB domain-containing protein 1-like [Megachile rotundata]
Unigene14819_All	3086	417	187	11.8472	4.4765	-1.4041	Down	7.0514e-31	1.5226e-29	gi|383866075|ref|XP_003708497.1|	83.2	8e-14	PREDICTED: uncharacterized protein LOC100876600 [Megachile rotundata]
Unigene33482_All	687	83	17	10.5925	1.8280	-2.5347	Down	1.6832e-14	1.9277e-13	gi|383866051|ref|XP_003708485.1|	98.2	3e-19	PREDICTED: UDP-N-acetylglucosamine--peptide N-acetylglucosaminyltransferase 110 kDa subunit-like [Megachile rotundata]
Unigene48484_All	664	3	29	0.3961	3.2264	3.0260	Up	1.2773e-05	6.3120e-05	gi|383866045|ref|XP_003708482.1|	186.4	8e-46	PREDICTED: anion exchange protein 2-like [Megachile rotundata]
Unigene32068_All	372	16	0	3.7710	0.0000	-11.8807	Down	3.3433e-06	1.8135e-05	gi|383865635|ref|XP_003708278.1|	213.0	3e-54	PREDICTED: uncharacterized protein LOC100878943 [Megachile rotundata]
Unigene25284_All	765	7	235	0.8023	22.6931	4.8220	Up	1.8030e-52	6.0366e-51	gi|383865508|ref|XP_003708215.1|	249.6	1e-64	PREDICTED: uncharacterized protein LOC100879942 [Megachile rotundata]
CL1936.Contig2_All	2051	44	126	1.8809	4.5383	1.2707	Up	1.1275e-07	7.4518e-07	gi|383865502|ref|XP_003708212.1|	297.7	1e-78	PREDICTED: SET and MYND domain-containing protein 3-like [Megachile rotundata]
Unigene26968_All	660	49	19	6.5092	2.1267	-1.6139	Down	1.2306e-05	6.1056e-05	gi|383865476|ref|XP_003708199.1|	162.2	1e-38	PREDICTED: protein purity of essence-like [Megachile rotundata]
Unigene21268_All	427	293	100	60.1612	17.3006	-1.7980	Down	3.9214e-31	8.5390e-30	gi|383865279|ref|XP_003708102.1|	53.1	4e-06	PREDICTED: vigilin-like [Megachile rotundata]
CL1349.Contig1_All	1100	42	5	3.3476	0.3358	-3.3175	Down	4.3465e-10	3.6577e-09	gi|383865148|ref|XP_003708037.1|	107.1	1e-21	PREDICTED: FH1/FH2 domain-containing protein 3-like [Megachile rotundata]
CL296.Contig4_All	5563	89	19	1.4027	0.2523	-2.4750	Down	4.5699e-15	5.3935e-14	gi|383865100|ref|XP_003708013.1|	1512.7	0.0	PREDICTED: microtubule-associated serine/threonine-protein kinase 2 [Megachile rotundata]
CL296.Contig3_All	5629	92	22	1.4330	0.2887	-2.3114	Down	2.0183e-14	2.3000e-13	gi|383865100|ref|XP_003708013.1|	1531.2	0.0	PREDICTED: microtubule-associated serine/threonine-protein kinase 2 [Megachile rotundata]
CL296.Contig2_All	5677	38	10	0.5869	0.1301	-2.1735	Down	2.5587e-06	1.4173e-05	gi|383865100|ref|XP_003708013.1|	1525.4	0.0	PREDICTED: microtubule-associated serine/threonine-protein kinase 2 [Megachile rotundata]
Unigene34084_All	1166	71	14	5.3387	0.8870	-2.5895	Down	7.0881e-13	7.3380e-12	gi|383865047|ref|XP_003707987.1|	149.8	2e-34	PREDICTED: uncharacterized protein LOC100878272 [Megachile rotundata]
Unigene49127_All	1863	2	718	0.0941	28.4708	8.2411	Up	1.5679e-186	1.4643e-184	gi|383865002|ref|XP_003707966.1|	210.7	2e-52	PREDICTED: vanin-like protein 1-like [Megachile rotundata]
CL2244.Contig1_All	9288	5823	1490	54.9669	11.8509	-2.2136	Down	0	0	gi|383864755|ref|XP_003707843.1|	789.3	0.0	PREDICTED: glycogen debranching enzyme [Megachile rotundata]
Unigene3342_All	1535	96	247	5.4833	11.8871	1.1163	Up	1.7738e-11	1.6656e-10	gi|383864639|ref|XP_003707785.1|	369.0	3e-100	PREDICTED: run domain Beclin-1 interacting and cystein-rich containing protein-like [Megachile rotundata]
CL1217.Contig4_All	577	0	26	0.0000	3.3288	11.7008	Up	1.3630e-07	8.9502e-07	gi|383864612|ref|XP_003707772.1|	191.4	1e-47	PREDICTED: trifunctional enzyme subunit alpha, mitochondrial-like [Megachile rotundata]
CL1217.Contig1_All	605	0	19	0.0000	2.3200	11.1799	Up	9.8287e-06	4.9593e-05	gi|383864612|ref|XP_003707772.1|	31.2	1e-44	PREDICTED: trifunctional enzyme subunit alpha, mitochondrial-like [Megachile rotundata]
CL1217.Contig2_All	605	0	19	0.0000	2.3200	11.1799	Up	9.8287e-06	4.9590e-05	gi|383864612|ref|XP_003707772.1|	23.5	2e-42	PREDICTED: trifunctional enzyme subunit alpha, mitochondrial-like [Megachile rotundata]
CL1217.Contig3_All	577	0	14	0.0000	1.7924	10.8077	Up	2.0875e-04	8.2106e-04	gi|383864612|ref|XP_003707772.1|	183.7	3e-45	PREDICTED: trifunctional enzyme subunit alpha, mitochondrial-like [Megachile rotundata]
Unigene52887_All	400	0	15	0.0000	2.7703	11.4358	Up	1.1329e-04	4.6898e-04	gi|383864404|ref|XP_003707669.1|	80.5	2e-14	PREDICTED: venom carboxylesterase-6-like [Megachile rotundata]
CL3384.Contig2_All	4471	411	1017	8.0596	16.8037	1.0600	Up	2.7980e-39	7.4478e-38	gi|383864390|ref|XP_003707662.1|	670.2	0.0	PREDICTED: uncharacterized protein LOC100877073 [Megachile rotundata]
Unigene6378_All	1164	29	115	2.1843	7.2985	1.7404	Up	1.7128e-10	1.4860e-09	gi|383864087|ref|XP_003707511.1|	243.4	1e-62	PREDICTED: dual specificity protein phosphatase Mpk3-like [Megachile rotundata]
CL4241.Contig1_All	2205	87	244	3.4593	8.1747	1.2407	Up	3.7263e-13	3.9349e-12	gi|383863947|ref|XP_003707441.1|	303.1	3e-80	PREDICTED: scm-like with four MBT domains protein 2-like [Megachile rotundata]
Unigene21470_All	1054	35	96	2.9114	6.7285	1.2086	Up	8.7834e-06	4.4563e-05	gi|383863837|ref|XP_003707386.1|	323.2	1e-86	PREDICTED: ubiquinone biosynthesis monooxygenase COQ6-like [Megachile rotundata]
CL4632.Contig1_All	1705	114	452	5.8622	19.5840	1.7402	Up	4.7811e-37	1.2171e-35	gi|383863751|ref|XP_003707343.1|	112.8	1e-157	PREDICTED: vacuolar fusion protein MON1 homolog A-like [Megachile rotundata]
Unigene23720_All	1139	44	122	3.3869	7.9127	1.2242	Up	3.9882e-07	2.4702e-06	gi|383863286|ref|XP_003707112.1|	471.5	3e-131	PREDICTED: calpain-D-like [Megachile rotundata]
Unigene24638_All	1015	80	45	6.9104	3.2752	-1.0772	Down	4.2248e-05	1.9093e-04	gi|383863251|ref|XP_003707095.1|	112.8	2e-23	PREDICTED: uncharacterized protein LOC100877902 [Megachile rotundata]
Unigene674_All	977	16	164	1.4358	12.4005	3.1105	Up	4.2325e-27	8.1929e-26	gi|383862842|ref|XP_003706892.1|	126.3	2e-27	PREDICTED: uncharacterized protein LOC100883226 [Megachile rotundata]
CL1385.Contig1_All	1440	67	172	4.0793	8.8238	1.1131	Up	2.2595e-08	1.6076e-07	gi|383862774|ref|XP_003706858.1|	441.0	6e-122	PREDICTED: cAMP-dependent protein kinase type II regulatory subunit-like isoform 1 [Megachile rotundata]
Unigene27916_All	798	84	231	9.2290	21.3844	1.2123	Up	3.8925e-12	3.8472e-11	gi|383862229|ref|XP_003706586.1|	118.6	3e-25	PREDICTED: CDK-activating kinase assembly factor MAT1-like [Megachile rotundata]
CL7043.Contig1_All	1885	178	90	8.2791	3.5271	-1.2310	Down	9.8242e-12	9.4159e-11	gi|383862034|ref|XP_003706489.1|	193.7	2e-47	PREDICTED: monocarboxylate transporter 12-like [Megachile rotundata]
Unigene15603_All	903	85	211	8.2529	17.2617	1.0646	Up	2.2564e-09	1.7741e-08	gi|383861875|ref|XP_003706410.1|	171.0	6e-41	PREDICTED: uncharacterized protein LOC100883858 [Megachile rotundata]
CL884.Contig2_All	3168	426	153	11.7897	3.5678	-1.7244	Down	4.5425e-42	1.2773e-40	gi|383861809|ref|XP_003706377.1|	436.0	5e-120	PREDICTED: hrp65 protein-like [Megachile rotundata]
Unigene186_All	2217	300	43	11.8640	1.4328	-3.0497	Down	5.7472e-59	2.1363e-57	gi|383861771|ref|XP_003706358.1|	289.3	5e-76	PREDICTED: uncharacterized protein LOC100877669 [Megachile rotundata]
Unigene20913_All	2540	206	545	7.1107	15.8508	1.1565	Up	7.8869e-25	1.4048e-23	gi|383861662|ref|XP_003706304.1|	458.8	6e-127	PREDICTED: tricalbin-1-like [Megachile rotundata]
Unigene50839_All	444	4	33	0.7899	5.4906	2.7972	Up	7.0159e-06	3.6194e-05	gi|383861662|ref|XP_003706304.1|	89.4	5e-17	PREDICTED: tricalbin-1-like [Megachile rotundata]
CL1733.Contig1_All	1233	17	63	1.2088	3.7746	1.6427	Up	6.3270e-06	3.2840e-05	gi|383861290|ref|XP_003706119.1|	260.4	1e-67	PREDICTED: transcription initiation factor TFIID subunit 7-like [Megachile rotundata]
Unigene47521_All	403	1	62	0.2176	11.3651	5.7068	Up	1.1311e-15	1.3782e-14	gi|383861220|ref|XP_003706084.1|	112.8	4e-24	PREDICTED: sulfotransferase 4A1-like [Megachile rotundata]
Unigene30376_All	410	25	2	5.3460	0.3604	-3.8908	Down	3.4637e-07	2.1550e-06	gi|383861047|ref|XP_003705998.1|	68.6	9e-11	PREDICTED: glycine receptor subunit alpha-4-like isoform 4 [Megachile rotundata]
Unigene12533_All	702	45	17	5.6202	1.7890	-1.6515	Down	2.0648e-05	9.8360e-05	gi|383861045|ref|XP_003705997.1|	136.7	8e-31	PREDICTED: glycine receptor subunit alpha-4-like isoform 3 [Megachile rotundata]
Unigene40763_All	769	4	712	0.4560	68.3978	7.2288	Up	5.4164e-181	4.9552e-179	gi|383860878|ref|XP_003705915.1|	214.2	4e-54	PREDICTED: phosphatidylethanolamine-binding protein homolog F40A3.3-like [Megachile rotundata]
Unigene34477_All	240	17	0	6.2103	0.0000	-12.6004	Down	1.5288e-06	8.7661e-06	gi|383860436|ref|XP_003705695.1|	65.9	6e-10	PREDICTED: uncharacterized protein LOC100875645 [Megachile rotundata]
Unigene49695_All	419	0	120	0.0000	21.1571	14.3689	Up	1.5290e-32	3.4650e-31	gi|383860381|ref|XP_003705669.1|	101.7	1e-20	PREDICTED: heat shock cognate 71 kDa protein-like [Megachile rotundata]
Unigene49696_All	363	0	112	0.0000	22.7929	14.4763	Up	2.0315e-30	4.3383e-29	gi|383860381|ref|XP_003705669.1|	102.8	4e-21	PREDICTED: heat shock cognate 71 kDa protein-like [Megachile rotundata]
Unigene17905_All	767	42	106	4.8010	10.2094	1.0885	Up	1.7066e-05	8.2554e-05	gi|383860146|ref|XP_003705552.1|	172.2	2e-41	PREDICTED: uncharacterized protein LOC100876439 [Megachile rotundata]
CL118.Contig3_All	4880	1900	168	34.1358	2.5432	-3.7466	Down	0	0	gi|383859961|ref|XP_003705460.1|	61.2	5e-07	PREDICTED: uncharacterized protein LOC100875459 [Megachile rotundata]
Unigene6341_All	444	93	44	18.3644	7.3208	-1.3268	Down	1.8539e-07	1.1931e-06	gi|383859786|ref|XP_003705373.1|	157.9	1e-37	PREDICTED: uncharacterized protein LOC100874631 [Megachile rotundata]
Unigene40674_All	1036	4	111	0.3385	7.9150	4.5474	Up	1.2228e-24	2.1651e-23	gi|383859714|ref|XP_003705337.1|	94.0	1e-17	PREDICTED: uncharacterized oxidoreductase dhs-27-like [Megachile rotundata]
CL5732.Contig1_All	1709	149	439	7.6440	18.9763	1.3118	Up	2.2549e-24	3.9555e-23	gi|383859676|ref|XP_003705318.1|	731.1	0.0	PREDICTED: CDKAL1-like protein-like [Megachile rotundata]
Unigene27432_All	1326	61	156	4.0333	8.6910	1.1076	Up	1.1509e-07	7.5991e-07	gi|383859609|ref|XP_003705285.1|	320.1	1e-85	PREDICTED: general transcription factor IIF subunit 1-like [Megachile rotundata]
CL3902.Contig1_All	1944	462	119	20.8364	4.5221	-2.2040	Down	1.3488e-62	5.2931e-61	gi|383859260|ref|XP_003705113.1|	166.8	3e-39	PREDICTED: uncharacterized protein LOC100882374 [Megachile rotundata]
Unigene21061_All	985	82	35	7.2988	2.6249	-1.4754	Down	1.1217e-07	7.4145e-07	gi|383858714|ref|XP_003704844.1|	500.7	4e-140	PREDICTED: Y+L amino acid transporter 2-like [Megachile rotundata]
Unigene24379_All	899	112	278	10.9228	22.8441	1.0645	Up	6.5691e-12	6.3683e-11	gi|383858702|ref|XP_003704838.1|	129.0	2e-28	PREDICTED: lysosomal protein NCU-G1-A-like [Megachile rotundata]
Unigene14753_All	1104	73	263	5.7974	17.5985	1.6020	Up	6.2970e-20	9.3901e-19	gi|383858666|ref|XP_003704820.1|	161.4	6e-38	PREDICTED: coiled-coil domain-containing protein 22-like [Megachile rotundata]
Unigene6803_All	1492	195	589	11.4589	29.1632	1.3477	Up	1.9097e-33	4.4587e-32	gi|383858307|ref|XP_003704643.1|	262.3	4e-68	PREDICTED: uncharacterized protein LOC100874964 [Megachile rotundata]
Unigene40334_All	455	3	51	0.5781	8.2803	3.8403	Up	8.4673e-11	7.5652e-10	gi|383858199|ref|XP_003704589.1|	164.5	1e-39	PREDICTED: serine/threonine-protein kinase PAK 1 isoform 2 [Megachile rotundata]
CL3128.Contig1_All	1729	319	24	16.1760	1.0254	-3.9796	Down	8.8355e-79	4.1581e-77	gi|383858176|ref|XP_003704578.1|	57.8	1e-06	PREDICTED: collagen alpha-1(IV) chain-like [Megachile rotundata]
Unigene33125_All	2163	240	18	9.7282	0.6148	-3.9840	Down	1.0629e-59	3.9859e-58	gi|383858152|ref|XP_003704566.1|	88.2	1e-15	PREDICTED: collagen alpha-2(IV) chain-like [Megachile rotundata]
Unigene50078_All	419	4	27	0.8370	4.7603	2.5078	Up	1.3780e-04	5.6295e-04	gi|383857853|ref|XP_003704418.1|	53.5	3e-06	PREDICTED: 4-coumarate--CoA ligase 1-like [Megachile rotundata]
Unigene5924_All	4345	596	241	12.0263	4.0975	-1.5534	Down	3.0361e-50	9.8704e-49	gi|383857797|ref|XP_003704390.1|	970.7	0.0	PREDICTED: uncharacterized protein LOC100883782 [Megachile rotundata]
Unigene27467_All	875	119	23	11.9238	1.9418	-2.6184	Down	6.9424e-21	1.0754e-19	gi|383857777|ref|XP_003704380.1|	60.8	8e-08	PREDICTED: uncharacterized protein LOC100882671 [Megachile rotundata]
Unigene29072_All	583	63	33	9.4743	4.1815	-1.1800	Down	9.2826e-05	3.9411e-04	gi|383857646|ref|XP_003704315.1|	143.7	4e-33	PREDICTED: protein brunelleschi-like [Megachile rotundata]
Unigene23885_All	2034	563	1691	24.2680	61.4159	1.3396	Up	5.5561e-92	2.9689e-90	gi|383857595|ref|XP_003704290.1|	689.1	0.0	PREDICTED: probable ATP-dependent RNA helicase pitchoune-like [Megachile rotundata]
CL5018.Contig2_All	2734	243	690	7.7926	18.6440	1.2585	Up	3.5064e-35	8.5275e-34	gi|383857251|ref|XP_003704118.1|	580.9	1e-163	PREDICTED: wee1-like protein kinase-like [Megachile rotundata]
Unigene46551_All	287	0	19	0.0000	4.8906	12.2558	Up	9.8287e-06	4.9479e-05	gi|383857133|ref|XP_003704060.1|	85.1	1e-15	PREDICTED: putative inorganic phosphate cotransporter-like [Megachile rotundata]
CL6810.Contig3_All	1791	11	42	0.5385	1.7324	1.6858	Up	1.8884e-04	7.4812e-04	gi|383857126|ref|XP_003704057.1|	555.4	3e-156	PREDICTED: kynurenine--oxoglutarate transaminase 3-like [Megachile rotundata]
CL5889.Contig2_All	1526	125	74	7.1818	3.5823	-1.0035	Down	1.3502e-06	7.8269e-06	gi|383857066|ref|XP_003704027.1|	609.4	1e-172	PREDICTED: splicing factor 3B subunit 1-like [Megachile rotundata]
CL2230.Contig14_All	3084	617	256	17.5407	6.1322	-1.5162	Down	3.5009e-50	1.1351e-48	gi|383857018|ref|XP_003704003.1|	83.2	8e-14	PREDICTED: uncharacterized protein LOC100877061 [Megachile rotundata]
CL124.Contig24_All	3008	610	278	17.7799	6.8274	-1.3808	Down	2.5847e-43	7.4189e-42	gi|383857018|ref|XP_003704003.1|	60.1	7e-07	PREDICTED: uncharacterized protein LOC100877061 [Megachile rotundata]
Unigene14731_All	679	33	162	4.2611	17.6252	2.0483	Up	2.5399e-17	3.3741e-16	gi|383857018|ref|XP_003704003.1|	60.5	7e-08	PREDICTED: uncharacterized protein LOC100877061 [Megachile rotundata]
CL4889.Contig1_All	2829	486	60	15.0619	1.5668	-3.2650	Down	6.8047e-101	3.9347e-99	gi|383856772|ref|XP_003703881.1|	707.2	0.0	PREDICTED: F-box/LRR-repeat protein 7-like [Megachile rotundata]
CL4889.Contig3_All	2953	78	33	2.3158	0.8255	-1.4882	Down	1.9158e-07	1.2315e-06	gi|383856772|ref|XP_003703881.1|	703.0	0.0	PREDICTED: F-box/LRR-repeat protein 7-like [Megachile rotundata]
CL3966.Contig1_All	1143	61	25	4.6791	1.6158	-1.5340	Down	2.5316e-06	1.4038e-05	gi|383856205|ref|XP_003703600.1|	168.7	4e-40	PREDICTED: venom dipeptidyl peptidase 4-like [Megachile rotundata]
Unigene12001_All	891	34	88	3.3456	7.2961	1.1249	Up	5.8770e-05	2.5979e-04	gi|383856148|ref|XP_003703572.1|	57.0	1e-06	PREDICTED: transient receptor potential cation channel trpm-like [Megachile rotundata]
Unigene50615_All	1042	0	86	0.0000	6.0970	12.5739	Up	1.6178e-23	2.7511e-22	gi|383856022|ref|XP_003703509.1|	56.6	2e-06	PREDICTED: uncharacterized protein LOC100877322 [Megachile rotundata]
CL901.Contig2_All	2294	163	88	6.2298	2.8339	-1.1364	Down	9.8585e-10	8.0262e-09	gi|383855520|ref|XP_003703258.1|	535.0	5e-150	PREDICTED: la-related protein 1-like [Megachile rotundata]
Unigene47032_All	514	4	56	0.6823	8.0485	3.5602	Up	3.6832e-11	3.3748e-10	gi|383855324|ref|XP_003703164.1|	189.5	5e-47	PREDICTED: carboxypeptidase B-like [Megachile rotundata]
CL6480.Contig1_All	1025	74	25	6.3297	1.8018	-1.8127	Down	5.0328e-09	3.8227e-08	gi|383855270|ref|XP_003703138.1|	403.3	9e-111	PREDICTED: tyrosine-protein phosphatase non-receptor type 4 [Megachile rotundata]
CL3408.Contig1_All	1149	132	69	10.0723	4.4363	-1.1830	Down	1.3578e-08	9.8899e-08	gi|383855149|ref|XP_003703080.1|	788.5	0.0	PREDICTED: pre-mRNA-processing-splicing factor 8-like [Megachile rotundata]
CL1355.Contig4_All	2079	114	18	4.8076	0.6396	-2.9101	Down	2.5397e-22	4.1491e-21	gi|383855077|ref|XP_003703045.1|	206.1	5e-51	PREDICTED: uncharacterized protein LOC100881857 isoform 2 [Megachile rotundata]
Unigene398_All	2254	159	2575	6.1847	84.3940	3.7704	Up	0	0	gi|383855065|ref|XP_003703039.1|	436.8	2e-120	PREDICTED: alcohol dehydrogenase class-3-like [Megachile rotundata]
Unigene6772_All	1404	614	92	38.3423	4.8407	-2.9856	Down	2.0685e-116	1.3407e-114	gi|383854929|ref|XP_003702972.1|	228.4	6e-58	PREDICTED: glutamate-gated chloride channel-like isoform 1 [Megachile rotundata]
Unigene33922_All	541	50	6	8.1031	0.8193	-3.3060	Down	9.5767e-12	9.1836e-11	gi|383854846|ref|XP_003702931.1|	80.5	3e-14	PREDICTED: facilitated trehalose transporter Tret1-like [Megachile rotundata]
Unigene3430_All	1047	73	37	6.1130	2.6106	-1.2275	Down	1.4041e-05	6.8971e-05	gi|383854229|ref|XP_003702624.1|	62.8	3e-08	PREDICTED: ATP-dependent helicase brm-like [Megachile rotundata]
Unigene2431_All	1175	63	17	4.7009	1.0688	-2.1369	Down	1.7992e-09	1.4287e-08	gi|383854046|ref|XP_003702533.1|	66.6	2e-09	PREDICTED: LOW QUALITY PROTEIN: basement membrane-specific heparan sulfate proteoglycan core protein-like [Megachile rotundata]
Unigene6269_All	937	78	29	7.2985	2.2864	-1.6745	Down	1.3704e-08	9.9794e-08	gi|383853696|ref|XP_003702358.1|	405.2	2e-111	PREDICTED: serine/threonine-protein kinase minibrain-like [Megachile rotundata]
Unigene7599_All	386	27	8	6.1327	1.5311	-2.0020	Down	1.7912e-04	7.1524e-04	gi|383853622|ref|XP_003702321.1|	120.6	2e-26	PREDICTED: uncharacterized protein LOC100875741 [Megachile rotundata]
Unigene259_All	1821	63	164	3.0332	6.6531	1.1332	Up	3.0764e-08	2.1631e-07	gi|383853606|ref|XP_003702313.1|	559.7	1e-157	PREDICTED: arylsulfatase J-like [Megachile rotundata]
CL1844.Contig4_All	2483	351	1018	12.3939	30.2872	1.2891	Up	5.6335e-53	1.9102e-51	gi|383853387|ref|XP_003702204.1|	740.3	0.0	PREDICTED: protein VAC14 homolog [Megachile rotundata]
Unigene34637_All	794	50	15	5.5211	1.3956	-1.9841	Down	3.4296e-07	2.1347e-06	gi|383853168|ref|XP_003702095.1|	58.5	3e-07	PREDICTED: uncharacterized protein LOC100878514 isoform 1 [Megachile rotundata]
Unigene15059_All	2177	285	898	11.4779	30.4724	1.4086	Up	1.8199e-53	6.2208e-52	gi|383853162|ref|XP_003702092.1|	323.2	3e-86	PREDICTED: DNA replication factor Cdt1-like [Megachile rotundata]
Unigene46948_All	593	5	41	0.7393	5.1076	2.7884	Up	5.0362e-07	3.0729e-06	gi|383852774|ref|XP_003701900.1|	70.5	5e-11	PREDICTED: uncharacterized protein LOC100875150 [Megachile rotundata]
Unigene3388_All	736	46	142	5.4797	14.2528	1.3791	Up	1.9807e-09	1.5649e-08	gi|383852611|ref|XP_003701820.1|	298.1	2e-79	PREDICTED: general transcription factor IIH subunit 4-like [Megachile rotundata]
Unigene14988_All	896	185	40	18.1026	3.2979	-2.4566	Down	1.6673e-29	3.4697e-28	gi|383852386|ref|XP_003701709.1|	85.1	4e-15	PREDICTED: SET and MYND domain-containing protein 4-like [Megachile rotundata]
Unigene6971_All	873	13	143	1.3056	12.1007	3.2123	Up	1.7420e-24	3.0655e-23	gi|383851832|ref|XP_003701435.1|	388.7	1e-106	PREDICTED: catenin alpha-like [Megachile rotundata]
CL741.Contig10_All	3393	73	37	1.8863	0.8056	-1.2274	Down	1.4041e-05	6.8975e-05	gi|383851826|ref|XP_003701432.1|	85.9	1e-14	PREDICTED: uncharacterized protein LOC100877689 [Megachile rotundata]
Unigene34135_All	601	38	11	5.5435	1.3521	-2.0356	Down	6.4760e-06	3.3543e-05	gi|383851743|ref|XP_003701391.1|	355.5	8e-97	PREDICTED: uncharacterized protein LOC100882505 [Megachile rotundata]
Unigene52923_All	582	0	24	0.0000	3.0463	11.5728	Up	4.6277e-07	2.8386e-06	gi|383851707|ref|XP_003701373.1|	173.7	4e-42	PREDICTED: trans-1,2-dihydrobenzene-1,2-diol dehydrogenase-like [Megachile rotundata]
Unigene11210_All	340	48	22	12.3777	4.7800	-1.3727	Down	1.2537e-04	5.1618e-04	gi|383851685|ref|XP_003701362.1|	54.3	1e-06	PREDICTED: coagulation factor XI-like [Megachile rotundata]
Unigene28716_All	565	122	44	18.9316	5.7530	-1.7184	Down	4.4165e-13	4.6487e-12	gi|383851486|ref|XP_003701263.1|	82.8	8e-15	PREDICTED: uncharacterized protein LOC100876974, partial [Megachile rotundata]
Unigene19442_All	1008	216	635	18.7875	46.5373	1.3086	Up	2.0086e-34	4.7844e-33	gi|383851209|ref|XP_003701131.1|	350.1	9e-95	PREDICTED: dolichyl-diphosphooligosaccharide--protein glycosyltransferase 48 kDa subunit-like [Megachile rotundata]
Unigene41686_All	320	0	16	0.0000	3.6937	11.8509	Up	6.1486e-05	2.6979e-04	gi|383851160|ref|XP_003701107.1|	79.0	6e-14	PREDICTED: uncharacterized oxidoreductase yrbE-like [Megachile rotundata]
Unigene40336_All	307	1	25	0.2856	6.0158	4.3967	Up	3.2372e-06	1.7618e-05	gi|383851036|ref|XP_003701059.1|	91.7	1e-17	PREDICTED: LOW QUALITY PROTEIN: DNA replication licensing factor MCM8-like [Megachile rotundata]
Unigene28345_All	740	16	54	1.8957	5.3908	1.5078	Up	8.7661e-05	3.7373e-04	gi|383850902|ref|XP_003701013.1|	124.0	6e-27	PREDICTED: protein SZT2-like [Megachile rotundata]
CL2242.Contig1_All	1807	25	4	1.2130	0.1635	-2.8912	Down	7.9002e-06	4.0313e-05	gi|383850896|ref|XP_003701010.1|	788.1	0.0	PREDICTED: myosin heavy chain, non-muscle-like [Megachile rotundata]
Unigene11997_All	1098	65	155	5.1902	10.4284	1.0067	Up	1.0127e-06	5.9387e-06	gi|383850884|ref|XP_003701004.1|	308.9	2e-82	PREDICTED: protein FRG1 homolog [Megachile rotundata]
Unigene14809_All	1762	119	289	5.9213	12.1166	1.0330	Up	8.3228e-12	8.0090e-11	gi|383850552|ref|XP_003700859.1|	448.0	6e-124	PREDICTED: uncharacterized protein C12orf4 homolog [Megachile rotundata]
CL187.Contig2_All	746	4	39	0.4701	3.8620	3.0383	Up	3.2289e-07	2.0173e-06	gi|383850504|ref|XP_003700835.1|	102.8	1e-20	PREDICTED: U8-agatoxin-Ao1a-like isoform 2 [Megachile rotundata]
Unigene44816_All	255	0	42	0.0000	12.1674	13.5707	Up	7.7212e-12	7.4500e-11	gi|383850238|ref|XP_003700703.1|	61.2	1e-08	PREDICTED: laccase-5-like [Megachile rotundata]
Unigene33848_All	412	49	12	10.4274	2.1517	-2.2768	Down	3.5736e-08	2.4951e-07	gi|383850166|ref|XP_003700668.1|	129.8	3e-29	PREDICTED: integrin alpha-PS1-like [Megachile rotundata]
Unigene20883_All	772	77	254	8.7448	24.3055	1.4748	Up	2.7917e-17	3.7031e-16	gi|383850068|ref|XP_003700639.1|	318.2	2e-85	PREDICTED: methylthioribose-1-phosphate isomerase-like [Megachile rotundata]
CL530.Contig1_All	2139	164	404	6.7222	13.9527	1.0535	Up	2.1201e-16	2.6910e-15	gi|383849828|ref|XP_003700537.1|	136.7	4e-30	PREDICTED: INO80 complex subunit C-like [Megachile rotundata]
Unigene17282_All	722	13	107	1.5786	10.9480	2.7939	Up	1.8814e-16	2.3956e-15	gi|383849573|ref|XP_003700419.1|	88.2	3e-16	PREDICTED: synaptotagmin-1-like [Megachile rotundata]
Unigene29815_All	1155	66	16	5.0100	1.0234	-2.2914	Down	1.2422e-10	1.0934e-09	gi|383849545|ref|XP_003700405.1|	264.2	8e-69	PREDICTED: protein phosphatase 1B-like [Megachile rotundata]
CL664.Contig2_All	9331	22628	2531	212.6153	20.0379	-3.4074	Down	0	0	gi|383849519|ref|XP_003700392.1|	62.0	6e-07	PREDICTED: uncharacterized protein LOC100881888 [Megachile rotundata]
Unigene33619_All	692	158	2	20.0183	0.2135	-6.5509	Down	7.1466e-51	2.3468e-49	gi|383849519|ref|XP_003700392.1|	90.1	8e-17	PREDICTED: uncharacterized protein LOC100881888 [Megachile rotundata]
CL664.Contig1_All	945	20	2	1.8556	0.1563	-3.5695	Down	1.1759e-05	5.8519e-05	gi|383849519|ref|XP_003700392.1|	57.4	1e-06	PREDICTED: uncharacterized protein LOC100881888 [Megachile rotundata]
Unigene33188_All	586	34	5	5.0870	0.6303	-3.0127	Down	8.9347e-08	5.9828e-07	gi|383848969|ref|XP_003700119.1|	154.8	1e-36	PREDICTED: connectin-like [Megachile rotundata]
Unigene24447_All	1159	257	88	19.4413	5.6090	-1.7933	Down	2.0730e-27	4.0621e-26	gi|383848936|ref|XP_003700103.1|	82.4	4e-14	PREDICTED: uncharacterized protein LOC100876789 [Megachile rotundata]
CL5356.Contig1_All	2141	28	76	1.1466	2.6223	1.1935	Up	9.2759e-05	3.9390e-04	gi|383848622|ref|XP_003699947.1|	712.2	0.0	PREDICTED: histone-arginine methyltransferase CARMER-like isoform 1 [Megachile rotundata]
Unigene47626_All	1095	6	171	0.4804	11.5364	4.5858	Up	1.7183e-37	4.4229e-36	gi|383848620|ref|XP_003699946.1|	305.4	2e-81	PREDICTED: galactosylgalactosylxylosylprotein 3-beta-glucuronosyltransferase P-like [Megachile rotundata]
CL6546.Contig2_All	1400	206	719	12.9008	37.9393	1.5562	Up	1.0359e-49	3.3315e-48	gi|383848386|ref|XP_003699832.1|	434.1	7e-120	PREDICTED: adenosine kinase 2-like [Megachile rotundata]
CL3913.Contig1_All	1196	45	116	3.2988	7.1650	1.1190	Up	4.1801e-06	2.2371e-05	gi|383848317|ref|XP_003699798.1|	156.8	1e-36	PREDICTED: mediator of RNA polymerase II transcription subunit 16-like isoform 1 [Megachile rotundata]
Unigene22401_All	1088	132	21	10.6371	1.4259	-2.8992	Down	1.5917e-25	2.9204e-24	gi|383848163|ref|XP_003699721.1|	174.5	7e-42	PREDICTED: tyrosine-protein kinase Drl-like [Megachile rotundata]
Unigene26900_All	1075	204	592	16.6379	40.6819	1.2899	Up	1.5605e-31	3.4419e-30	gi|383847987|ref|XP_003699634.1|	249.2	2e-64	PREDICTED: transcription initiation factor TFIID subunit 8-like [Megachile rotundata]
CL2969.Contig2_All	1417	8	66	0.4950	3.4408	2.7972	Up	1.2300e-10	1.0831e-09	gi|383847619|ref|XP_003699450.1|	79.0	6e-13	PREDICTED: heterogeneous nuclear ribonucleoprotein Q-like [Megachile rotundata]
Unigene8238_All	915	10	48	0.9582	3.8753	2.0159	Up	6.4319e-06	3.3332e-05	gi|383847360|ref|XP_003699322.1|	90.9	8e-17	PREDICTED: uncharacterized protein LOC100881881 [Megachile rotundata]
Unigene34206_All	470	32	3	5.9694	0.4715	-3.6623	Down	1.5038e-08	1.0891e-07	gi|383847215|ref|XP_003699250.1|	136.0	5e-31	PREDICTED: E3 ubiquitin-protein ligase hyd-like [Megachile rotundata]
Unigene10116_All	1025	68	14	5.8165	1.0090	-2.5272	Down	4.3544e-12	4.2902e-11	gi|383412779|gb|AFH29603.1|	78.6	5e-13	NF-kappa-B inhibitor delta [Macaca mulatta]
CL990.Contig1_All	396	7	203	1.5498	37.8695	4.6109	Up	2.0750e-44	6.0800e-43	gi|38258254|sp|Q9NL83.1|ORCKA_PROCL	123.2	3e-27	RecName: Full=Orcokinin peptides type A; Contains: RecName: Full=Orcomyotropin-like peptide; Contains: RecName: Full=Orcokinin; Contains: RecName: Full=Orcokinin-like peptide 1; Contains: RecName: Full=Orcokinin-like peptide 2; Contains: RecName: Full=Orcokinin-like peptide 3; Contains: RecName: Full=Orcokinin-like peptide 4; Flags: Precursor >gi|7619887|dbj|BAA94753.1| orcokinin precursor [Proca…
Unigene44718_All	379	5	161	1.1567	31.3816	4.7618	Up	4.2363e-36	1.0516e-34	gi|38258254|sp|Q9NL83.1|ORCKA_PROCL	67.0	2e-10	RecName: Full=Orcokinin peptides type A; Contains: RecName: Full=Orcomyotropin-like peptide; Contains: RecName: Full=Orcokinin; Contains: RecName: Full=Orcokinin-like peptide 1; Contains: RecName: Full=Orcokinin-like peptide 2; Contains: RecName: Full=Orcokinin-like peptide 3; Contains: RecName: Full=Orcokinin-like peptide 4; Flags: Precursor >gi|7619887|dbj|BAA94753.1| orcokinin precursor [Proca…
Unigene21551_All	1497	184	14	10.7764	0.6909	-3.9633	Down	6.1361e-46	1.8438e-44	gi|38232323|gb|AAR14997.1|	949.9	0.0	RNA polymerase II largest subunit [Neogonodactylus oerstedii]
Unigene28701_All	774	92	18	10.4213	1.7180	-2.6007	Down	2.3584e-16	2.9866e-15	gi|38232237|gb|AAR14954.1|	467.2	3e-130	RNA polymerase II largest subunit [Armadillidium vulgare]
Unigene33538_All	362	31	4	7.5081	0.8163	-3.2013	Down	1.5162e-07	9.8729e-07	gi|38232237|gb|AAR14954.1|	201.8	7e-51	RNA polymerase II largest subunit [Armadillidium vulgare]
Unigene49626_All	213	0	19	0.0000	6.5896	12.6860	Up	9.8287e-06	4.9423e-05	gi|38146075|gb|AAR11477.1|	52.4	7e-06	cathepsin L [Litopenaeus vannamei]
Unigene49005_All	341	0	36	0.0000	7.7990	12.9291	Up	3.0217e-10	2.5727e-09	gi|381413527|gb|AFG28751.1|	68.9	7e-11	rhoptry neck protein 2, partial [Plasmodium vivax]
Unigene50461_All	388	0	160	0.0000	30.4633	14.8948	Up	3.6927e-43	1.0574e-41	gi|381413523|gb|AFG28749.1|	74.3	1e-12	rhoptry neck protein 2, partial [Plasmodium vivax] >gi|381413525|gb|AFG28750.1| rhoptry neck protein 2, partial [Plasmodium vivax]
CL6769.Contig2_All	1492	33	8437	1.9392	417.7413	7.7510	Up	0	0	gi|381145527|gb|AFF59213.1|	618.2	3e-175	chitinase [Charybdis japonica]
Unigene2770_All	1726	22	7597	1.1175	325.1543	8.1847	Up	0	0	gi|381145527|gb|AFF59213.1|	778.9	0.0	chitinase [Charybdis japonica]
CL6769.Contig1_All	266	2	642	0.6592	178.2960	8.0793	Up	1.8668e-166	1.6037e-164	gi|381145527|gb|AFF59213.1|	154.1	1e-36	chitinase [Charybdis japonica]
Unigene51411_All	313	0	18	0.0000	4.2483	12.0527	Up	1.8110e-05	8.6869e-05	gi|381145527|gb|AFF59213.1|	70.1	3e-11	chitinase [Charybdis japonica]
Unigene20017_All	435	10	41	2.0155	6.9628	1.7885	Up	1.2239e-04	5.0446e-04	gi|381145527|gb|AFF59213.1|	166.4	3e-40	chitinase [Charybdis japonica]
Unigene115_All	1116	170	526	13.3555	34.8185	1.3824	Up	3.7103e-31	8.0867e-30	gi|380855528|gb|AFE88627.1|	197.6	8e-49	thioredoxin 2 [Portunus trituberculatus] >gi|380855530|gb|AFE88628.1| thioredoxin 2 [Portunus trituberculatus]
Unigene25240_All	1228	97	511	6.9255	30.7405	2.1502	Up	1.4593e-54	5.0727e-53	gi|380853796|gb|AFE88209.1|	389.8	1e-106	protaglandin reductase 1 [Penaeus monodon]
CL1705.Contig2_All	3308	438	1134	11.6087	25.3242	1.1253	Up	7.7068e-48	2.4064e-46	gi|380743551|gb|AFE19188.1|	576.2	3e-162	plasma membrane calcium ATPase [Callinectes sapidus]
CL1705.Contig5_All	4533	86	33	1.6634	0.5378	-1.6290	Down	5.0383e-09	3.8265e-08	gi|380743551|gb|AFE19188.1|	1409.4	0.0	plasma membrane calcium ATPase [Callinectes sapidus]
Unigene45002_All	1314	4	499	0.2669	28.0539	6.7158	Up	4.5385e-125	3.1131e-123	gi|380704246|gb|AFD97011.1|	59.3	4e-07	PTPRFa.1 [Danio rerio]
Unigene22787_All	436	68558	5158	13786.3133	873.9429	-3.9796	Down	0	0	gi|380503698|dbj|BAL72726.1|	80.1	3e-14	sarcoplasmic calcium-binding protein [Marsupenaeus japonicus]
Unigene10303_All	1342	979	3673	63.9597	202.1886	1.6605	Up	2.6974e-270	3.3058e-268	gi|380307262|gb|AFD52981.1|	484.6	4e-135	glutamine synthetase 2 [Procambarus clarkii]
Unigene20369_All	528	557	1359	92.4906	190.1401	1.0397	Up	2.3257e-50	7.5712e-49	gi|380307262|gb|AFD52981.1|	255.8	6e-67	glutamine synthetase 2 [Procambarus clarkii]
Unigene11803_All	878	62	150	6.1912	12.6207	1.0275	Up	1.0057e-06	5.8994e-06	gi|380030361|ref|XP_003698817.1|	66.6	1e-32	PREDICTED: uncharacterized protein LOC100871715 [Apis florea]
CL1924.Contig9_All	3090	33	8	0.9363	0.1913	-2.2911	Down	6.1017e-06	3.1760e-05	gi|380030191|ref|XP_003698737.1|	312.4	8e-83	PREDICTED: uncharacterized protein LOC100870963 [Apis florea]
CL1924.Contig1_All	1884	19	2	0.8842	0.0784	-3.4954	Down	2.3564e-05	1.1130e-04	gi|380030191|ref|XP_003698737.1|	330.5	1e-88	PREDICTED: uncharacterized protein LOC100870963 [Apis florea]
CL1924.Contig7_All	1956	16	2	0.7172	0.0755	-3.2478	Down	1.8486e-04	7.3679e-04	gi|380030191|ref|XP_003698737.1|	320.5	1e-85	PREDICTED: uncharacterized protein LOC100870963 [Apis florea]
Unigene20669_All	2019	260	42	11.2905	1.5367	-2.8772	Down	2.0065e-48	6.3256e-47	gi|380030148|ref|XP_003698717.1|	223.8	2e-56	PREDICTED: monocarboxylate transporter 12-like [Apis florea]
Unigene34239_All	633	49	9	6.7869	1.0503	-2.6920	Down	1.2273e-09	9.8953e-09	gi|380029780|ref|XP_003698543.1|	60.5	6e-08	PREDICTED: uncharacterized protein LOC100864098 [Apis florea]
Unigene12611_All	1901	948	171	43.7223	6.6451	-2.7180	Down	7.5244e-162	6.3424e-160	gi|380029537|ref|XP_003698426.1|	709.9	0.0	PREDICTED: uncharacterized protein LOC100869084 [Apis florea]
CL3510.Contig2_All	1333	142	406	9.3397	22.5001	1.2685	Up	1.3581e-21	2.1497e-20	gi|380028862|ref|XP_003698104.1|	249.6	2e-64	PREDICTED: putative ribosomal RNA methyltransferase CG11447-like [Apis florea]
CL2520.Contig2_All	2213	507	93	20.0864	3.1045	-2.6938	Down	1.4841e-86	7.5430e-85	gi|380028752|ref|XP_003698053.1|	299.7	4e-79	PREDICTED: facilitated trehalose transporter Tret1-like [Apis florea]
Unigene44097_All	480	0	15	0.0000	2.3085	11.1727	Up	1.1329e-04	4.7074e-04	gi|380028373|ref|XP_003697878.1|	72.4	7e-12	PREDICTED: uncharacterized protein LOC100865753 [Apis florea]
Unigene10334_All	1358	221	20	14.2682	1.0880	-3.7131	Down	3.3668e-52	1.1251e-50	gi|380028205|ref|XP_003697798.1|	255.4	4e-66	PREDICTED: uncharacterized protein LOC100865280 [Apis florea]
Unigene41738_All	1492	12	203	0.7052	10.0511	3.8332	Up	2.0196e-39	5.3879e-38	gi|380027866|ref|XP_003697636.1|	167.5	1e-39	PREDICTED: serine proteinase stubble-like [Apis florea]
Unigene12314_All	601	17	53	2.4800	6.5146	1.3933	Up	2.4851e-04	9.6283e-04	gi|380027447|ref|XP_003697435.1|	359.0	7e-98	PREDICTED: tetratricopeptide repeat protein 30A-like [Apis florea]
Unigene2938_All	1282	97	27	6.6338	1.5558	-2.0922	Down	1.6134e-13	1.7387e-12	gi|380027280|ref|XP_003697356.1|	665.6	0.0	PREDICTED: uncharacterized protein LOC100866119 [Apis florea]
Unigene47540_All	258	1	23	0.3398	6.5856	4.2766	Up	1.0211e-05	5.1101e-05	gi|380027220|ref|XP_003697327.1|	115.5	6e-25	PREDICTED: arrestin homolog [Apis florea]
CL3582.Contig1_All	4317	3106	10609	63.0806	181.5435	1.5250	Up	0	0	gi|380027200|ref|XP_003697317.1|	61.6	3e-07	PREDICTED: four and a half LIM domains protein 2-like isoform 2 [Apis florea]
CL3582.Contig3_All	1220	63	2	4.5275	0.1211	-5.2244	Down	2.3158e-19	3.3817e-18	gi|380027200|ref|XP_003697317.1|	61.6	8e-08	PREDICTED: four and a half LIM domains protein 2-like isoform 2 [Apis florea]
CL4155.Contig3_All	3330	84	3	2.2116	0.0666	-5.0534	Down	4.7169e-25	8.4921e-24	gi|380027120|ref|XP_003697280.1|	527.3	1e-147	PREDICTED: uncharacterized protein LOC100866316 [Apis florea]
Unigene14194_All	952	19	108	1.7498	8.3806	2.2599	Up	2.2518e-13	2.4079e-12	gi|380026621|ref|XP_003697045.1|	144.1	9e-33	PREDICTED: uncharacterized protein LOC100865209 [Apis florea]
Unigene34012_All	398	30	9	6.6087	1.6705	-1.9841	Down	8.4549e-05	3.6166e-04	gi|380026323|ref|XP_003696901.1|	129.8	3e-29	PREDICTED: uncharacterized protein LOC100865682 isoform 2 [Apis florea]
CL4566.Contig1_All	713	130	57	15.9857	5.9057	-1.4366	Down	5.5463e-11	5.0147e-10	gi|380026182|ref|XP_003696836.1|	141.0	4e-32	PREDICTED: cAMP-responsive element-binding protein-like 2-like [Apis florea]
Unigene49691_All	908	13	113	1.2553	9.1935	2.8726	Up	9.2414e-18	1.2534e-16	gi|380026141|ref|XP_003696818.1|	60.5	1e-07	PREDICTED: LOW QUALITY PROTEIN: RNA polymerase-associated protein CTR9 homolog [Apis florea]
Unigene3084_All	1205	145	86	10.5501	5.2723	-1.0008	Down	2.0603e-07	1.3210e-06	gi|380025704|ref|XP_003696608.1|	549.7	1e-154	PREDICTED: paxillin-like isoform 1 [Apis florea]
Unigene13850_All	491	108	11	19.2850	1.6550	-3.5426	Down	2.7803e-25	5.0486e-24	gi|380025506|ref|XP_003696514.1|	282.0	6e-75	PREDICTED: actin, indirect flight muscle-like isoform 2 [Apis florea]
CL5951.Contig1_All	1541	54	27	3.0723	1.2943	-1.2471	Down	1.5771e-04	6.3965e-04	gi|380025477|ref|XP_003696500.1|	112.8	4e-23	PREDICTED: papilin-like [Apis florea]
Unigene29460_All	574	127	53	19.3985	6.8211	-1.5079	Down	1.8288e-11	1.7166e-10	gi|380024623|ref|XP_003696093.1|	68.9	1e-10	PREDICTED: polyadenylate-binding protein-interacting protein 2-like isoform 2 [Apis florea]
CL851.Contig1_All	1078	16	82	1.3013	5.6193	2.1104	Up	9.8990e-10	8.0583e-09	gi|380024527|ref|XP_003696046.1|	392.9	1e-107	PREDICTED: glycerol-3-phosphate acyltransferase 4-like isoform 1 [Apis florea]
Unigene49370_All	451	0	18	0.0000	2.9484	11.5257	Up	1.8110e-05	8.6933e-05	gi|380024527|ref|XP_003696046.1|	129.0	5e-29	PREDICTED: glycerol-3-phosphate acyltransferase 4-like isoform 1 [Apis florea]
CL5007.Contig1_All	1138	84	19	6.4716	1.2334	-2.3915	Down	8.7022e-14	9.5457e-13	gi|380024475|ref|XP_003696021.1|	291.6	4e-77	PREDICTED: rho-related BTB domain-containing protein 2-like [Apis florea]
Unigene47522_All	236	2	77	0.7430	24.1028	5.0197	Up	2.6968e-18	3.7571e-17	gi|380024197|ref|XP_003695892.1|	56.6	3e-07	PREDICTED: sulfotransferase 1C4-like [Apis florea]
CL101.Contig2_All	349	28	9	7.0341	1.9050	-1.8846	Down	2.4560e-04	9.5249e-04	gi|380024158|ref|XP_003695873.1|	60.1	3e-08	PREDICTED: uncharacterized protein LOC100866778 [Apis florea]
Unigene32448_All	202	5	1850	2.1702	676.5635	8.2843	Up	0	0	gi|380024110|ref|XP_003695849.1|	70.1	3e-11	PREDICTED: uncharacterized protein LOC100863937 [Apis florea]
CL1263.Contig2_All	204	0	61	0.0000	22.0896	14.4311	Up	6.9916e-17	9.1061e-16	gi|380024110|ref|XP_003695849.1|	71.6	1e-11	PREDICTED: uncharacterized protein LOC100863937 [Apis florea]
Unigene40912_All	293	0	173	0.0000	43.6181	15.4126	Up	1.3086e-46	4.0007e-45	gi|380023916|ref|XP_003695755.1|	57.0	2e-07	PREDICTED: uncharacterized protein LOC100871944 [Apis florea]
CL2234.Contig2_All	877	1	57	0.1000	4.8014	5.5854	Up	2.2181e-14	2.5232e-13	gi|380023916|ref|XP_003695755.1|	60.1	1e-07	PREDICTED: uncharacterized protein LOC100871944 [Apis florea]
Unigene17854_All	1273	36	122	2.4794	7.0798	1.5137	Up	2.5945e-09	2.0281e-08	gi|380023752|ref|XP_003695676.1|	521.2	4e-146	PREDICTED: integrator complex subunit 9-like isoform 2 [Apis florea]
Unigene48913_All	316	0	23	0.0000	5.3769	12.3926	Up	8.5269e-07	5.0584e-06	gi|380022046|ref|XP_003694866.1|	69.7	4e-11	PREDICTED: brefeldin A-inhibited guanine nucleotide-exchange protein 3-like [Apis florea]
Unigene33621_All	1262	122	16	8.4757	0.9366	-3.1778	Down	7.6636e-26	1.4229e-24	gi|380021898|ref|XP_003694793.1|	139.4	3e-31	PREDICTED: SET and MYND domain-containing protein 4-like [Apis florea]
Unigene11082_All	992	56	25	4.9494	1.8617	-1.4106	Down	2.3090e-05	1.0922e-04	gi|380021863|ref|XP_003694776.1|	96.3	2e-18	PREDICTED: uncharacterized protein LOC100872339 [Apis florea]
Unigene15065_All	2168	213	519	8.6138	17.6846	1.0378	Up	3.5499e-20	5.3390e-19	gi|380021546|ref|XP_003694624.1|	186.8	3e-45	PREDICTED: CCAAT/enhancer-binding protein-like [Apis florea]
CL419.Contig2_All	566	33	12	5.1118	1.5662	-1.7066	Down	1.9656e-04	7.7496e-04	gi|380021242|ref|XP_003694479.1|	53.9	4e-06	PREDICTED: uncharacterized protein LOC100863654 [Apis florea]
CL2509.Contig1_All	1078	36	92	2.9279	6.3046	1.1065	Up	5.0015e-05	2.2414e-04	gi|380020600|ref|XP_003694170.1|	302.8	1e-80	PREDICTED: sin3 histone deacetylase corepressor complex component SDS3-like [Apis florea]
Unigene50253_All	906	1	181	0.0968	14.7584	7.2523	Up	8.2952e-47	2.5469e-45	gi|380020438|ref|XP_003694091.1|	164.5	5e-39	PREDICTED: regucalcin-like [Apis florea]
Unigene44099_All	1093	2	147	0.1604	9.9354	5.9528	Up	2.4742e-36	6.1954e-35	gi|380020438|ref|XP_003694091.1|	264.2	7e-69	PREDICTED: regucalcin-like [Apis florea]
Unigene46157_All	293	0	16	0.0000	4.0340	11.9780	Up	6.1486e-05	2.6935e-04	gi|380020381|ref|XP_003694065.1|	114.0	2e-24	PREDICTED: uncharacterized oxidoreductase yrbE-like [Apis florea]
Unigene34707_All	578	32	11	4.8540	1.4059	-1.7877	Down	1.5281e-04	6.2046e-04	gi|380020280|ref|XP_003694018.1|	172.2	1e-41	PREDICTED: LOW QUALITY PROTEIN: fat-like cadherin-related tumor suppressor homolog [Apis florea]
Unigene30935_All	1003	101	10	8.8287	0.7365	-3.5834	Down	5.9582e-24	1.0288e-22	gi|380019605|ref|XP_003693694.1|	114.8	6e-24	PREDICTED: G-protein coupled receptor Mth-like [Apis florea]
Unigene33270_All	279	23	4	7.2277	1.0591	-2.7707	Down	2.8525e-05	1.3322e-04	gi|380018794|ref|XP_003693306.1|	108.2	1e-22	PREDICTED: TWiK family of potassium channels protein 18-like [Apis florea]
CL6377.Contig2_All	2248	1356	301	52.8859	9.8914	-2.4186	Down	7.6785e-202	7.5540e-200	gi|380018744|ref|XP_003693283.1|	422.9	3e-116	PREDICTED: trimeric intracellular cation channel type B-A-like [Apis florea]
CL6377.Contig1_All	2321	375	179	14.1655	5.6973	-1.3140	Down	2.2371e-25	4.0829e-24	gi|380018744|ref|XP_003693283.1|	422.9	3e-116	PREDICTED: trimeric intracellular cation channel type B-A-like [Apis florea]
Unigene10484_All	426	20	4	4.1162	0.6936	-2.5691	Down	1.8791e-04	7.4571e-04	gi|380018262|ref|XP_003693052.1|	68.9	7e-11	PREDICTED: anoctamin-8-like isoform 3 [Apis florea]
CL2971.Contig4_All	2558	92	21	3.1533	0.6065	-2.3783	Down	7.0374e-15	8.2191e-14	gi|380018197|ref|XP_003693021.1|	427.6	1e-117	PREDICTED: amphiphysin-like [Apis florea]
Unigene5958_All	1645	53	141	2.8248	6.3320	1.1645	Up	1.5766e-07	1.0230e-06	gi|380017829|ref|XP_003692847.1|	226.9	2e-57	PREDICTED: uncharacterized protein LOC100864949 [Apis florea]
Unigene7611_All	491	8	38	1.4285	5.7173	2.0008	Up	6.9289e-05	3.0072e-04	gi|380017652|ref|XP_003692763.1|	141.0	1e-32	PREDICTED: protein downstream neighbor of son homolog [Apis florea]
Unigene47648_All	986	6	424	0.5335	31.7671	5.8959	Up	2.4973e-102	1.4617e-100	gi|380017618|ref|XP_003692749.1|	197.6	7e-49	PREDICTED: solute carrier organic anion transporter family member 5A1-like [Apis florea]
Unigene49454_All	667	3	139	0.3943	15.3949	5.2870	Up	6.4798e-33	1.4882e-31	gi|380017618|ref|XP_003692749.1|	192.6	1e-47	PREDICTED: solute carrier organic anion transporter family member 5A1-like [Apis florea]
Unigene39758_All	249	0	43	0.0000	12.7573	13.6390	Up	4.1904e-12	4.1327e-11	gi|380017488|ref|XP_003692687.1|	52.0	9e-06	PREDICTED: angiotensin-converting enzyme-like [Apis florea]
Unigene45289_All	749	4	85	0.4682	8.3835	4.1624	Up	3.5197e-18	4.8638e-17	gi|380016250|ref|XP_003692100.1|	93.2	1e-17	PREDICTED: uncharacterized protein LOC100864545 [Apis florea]
Unigene40087_All	364	1	36	0.2409	7.3062	4.9226	Up	5.4146e-09	4.1001e-08	gi|380015930|ref|XP_003691947.1|	90.9	1e-17	PREDICTED: iron/zinc purple acid phosphatase-like protein-like [Apis florea]
CL6274.Contig1_All	1483	191	568	11.2919	28.2941	1.3252	Up	1.5583e-31	3.4380e-30	gi|380015904|ref|XP_003691934.1|	177.6	1e-42	PREDICTED: WD repeat-containing protein mio-B-like [Apis florea]
Unigene20623_All	2276	318	55	12.2499	1.7852	-2.7786	Down	9.0927e-57	3.2666e-55	gi|380015071|ref|XP_003691535.1|	105.1	1e-20	PREDICTED: LOW QUALITY PROTEIN: protein unc-13 homolog D-like [Apis florea]
Unigene5769_All	351	25	7	6.2447	1.4733	-2.0836	Down	2.1895e-04	8.5407e-04	gi|380014004|ref|XP_003691034.1|	135.2	8e-31	PREDICTED: formin-like protein CG32138-like [Apis florea]
Unigene8620_All	666	17	86	2.2380	9.5392	2.0917	Up	4.7924e-10	4.0179e-09	gi|380013996|ref|XP_003691030.1|	107.5	4e-22	PREDICTED: cell cycle checkpoint control protein RAD9A-like [Apis florea]
Unigene4096_All	792	8	1085	0.8856	101.2029	6.8364	Up	1.0678e-271	1.3153e-269	gi|380013382|ref|XP_003690739.1|	134.4	5e-30	PREDICTED: uncharacterized protein C5orf4 homolog [Apis florea]
Unigene28539_All	1216	135	22	9.7337	1.3365	-2.8645	Down	9.1879e-26	1.7032e-24	gi|380012099|ref|XP_003690126.1|	82.8	3e-14	PREDICTED: LOW QUALITY PROTEIN: collagen alpha-1(IV) chain-like [Apis florea]
CL2696.Contig2_All	1466	100	54	5.9806	2.7211	-1.1361	Down	1.7324e-06	9.8198e-06	gi|380011905|ref|XP_003690034.1|	206.1	3e-51	PREDICTED: excitatory amino acid transporter 2-like [Apis florea]
Unigene26666_All	1644	317	112	16.9057	5.0327	-1.7481	Down	2.5834e-32	5.8306e-31	gi|380011787|ref|XP_003689976.1|	322.8	3e-86	PREDICTED: sodium-dependent neutral amino acid transporter SLC6A17-like isoform 2 [Apis florea]
CL4504.Contig1_All	1175	246	76	18.3558	4.7782	-1.9417	Down	3.7657e-29	7.7667e-28	gi|380011709|ref|XP_003689940.1|	582.8	1e-164	PREDICTED: LOW QUALITY PROTEIN: heterogeneous nuclear ribonucleoprotein Q-like [Apis florea]
Unigene33843_All	294	37	14	11.0339	3.5178	-1.6492	Down	1.1733e-04	4.8464e-04	gi|380011535|ref|XP_003689857.1|	84.7	1e-15	PREDICTED: probable Dol-P-Man:Man(7)GlcNAc(2)-PP-Dol alpha-1,6-mannosyltransferase-like [Apis florea]
CL2955.Contig4_All	1646	2620	551	139.5558	24.7292	-2.4966	Down	0	0	gi|380011276|ref|XP_003689736.1|	456.8	1e-126	PREDICTED: LOW QUALITY PROTEIN: troponin T-like [Apis florea]
CL4124.Contig1_All	2465	56	1330	1.9918	39.8587	4.3227	Up	4.2308e-272	5.2296e-270	gi|380010980|ref|XP_003689593.1|	292.7	5e-77	PREDICTED: prothrombin-like [Apis florea]
Unigene29164_All	657	212	23478	28.2909	2639.8786	6.5440	Up	0	0	gi|380005623|gb|AFD29289.1|	219.9	6e-56	fatty acid binding protein 10 [Macrobrachium nipponense]
Unigene8417_All	579	1289	168	195.1870	21.4348	-3.1868	Down	1.4419e-258	1.7145e-256	gi|379135490|gb|AFC93433.1|	214.2	2e-54	anti-lipopolysaccharide factor [Macrobrachium rosenbergii]
CL379.Contig5_All	291	4	42	1.2052	10.6621	3.1451	Up	6.7258e-08	4.5615e-07	gi|379054800|gb|AFC88795.1|	206.1	3e-52	phosphoenolpyruvate carboxykinase, partial [Macrobrachium rosenbergii]
Unigene33782_All	336	72	0	18.7875	0.0000	-14.1975	Down	3.1228e-25	5.6562e-24	gi|379046831|gb|AFC88033.1|	94.0	2e-18	beta-actin [Scylla paramamosain]
Unigene33777_All	305	54	2	15.5228	0.4844	-5.0020	Down	1.9790e-16	2.5160e-15	gi|379046831|gb|AFC88033.1|	99.4	5e-20	beta-actin [Scylla paramamosain]
Unigene12565_All	1427	271	122	16.6503	6.3157	-1.3985	Down	1.6498e-20	2.5129e-19	gi|378830428|gb|AFC61248.1|	352.4	3e-95	serine proteinase 1 [Portunus trituberculatus]
CL3412.Contig1_All	1479	5	1320	0.2964	65.9317	7.7973	Up	0	0	gi|378828696|gb|AFC60662.1|	682.6	0.0	chitinase [Pandalopsis japonica]
Unigene20408_All	1326	10	2522	0.6612	140.5044	7.7313	Up	0	0	gi|378828696|gb|AFC60662.1|	717.2	0.0	chitinase [Pandalopsis japonica]
Unigene2650_All	741	44	9317	5.2061	928.8511	7.4791	Up	0	0	gi|378828696|gb|AFC60662.1|	280.8	4e-74	chitinase [Pandalopsis japonica]
CL3412.Contig2_All	1230	2	331	0.1426	19.8798	7.1232	Up	1.7702e-84	8.8344e-83	gi|378828696|gb|AFC60662.1|	568.2	2e-160	chitinase [Pandalopsis japonica]
Unigene48511_All	306	0	82	0.0000	19.7961	14.2729	Up	1.8648e-22	3.0603e-21	gi|378828696|gb|AFC60662.1|	146.4	3e-34	chitinase [Pandalopsis japonica]
CL3492.Contig1_All	1530	32	6113	1.8337	295.1557	7.3306	Up	0	0	gi|378828694|gb|AFC60661.1|	607.4	5e-172	chitinase [Pandalopsis japonica]
CL3492.Contig2_All	1653	76	17821	4.0310	796.4297	7.6263	Up	0	0	gi|378828694|gb|AFC60661.1|	776.5	0.0	chitinase [Pandalopsis japonica]
Unigene18228_All	1679	24	8606	1.2532	378.6508	8.2391	Up	0	0	gi|378828694|gb|AFC60661.1|	695.3	0.0	chitinase [Pandalopsis japonica]
Unigene50436_All	475	6	1135	1.1075	176.5186	7.3164	Up	1.6718e-288	2.1287e-286	gi|378828694|gb|AFC60661.1|	248.4	7e-65	chitinase [Pandalopsis japonica]
CL3492.Contig3_All	322	0	85	0.0000	19.5007	14.2512	Up	2.9809e-23	5.0358e-22	gi|378828694|gb|AFC60661.1|	190.7	1e-47	chitinase [Pandalopsis japonica]
Unigene48883_All	479	0	67	0.0000	10.3330	13.3350	Up	1.7866e-18	2.5079e-17	gi|378828694|gb|AFC60661.1|	224.2	1e-57	chitinase [Pandalopsis japonica]
Unigene16488_All	926	758	3811	71.7686	304.0298	2.0828	Up	0	0	gi|378828692|gb|AFC60660.1|	451.4	2e-125	chitinase [Pandalopsis japonica]
Unigene3888_All	943	800	18864	74.3798	1477.7818	4.3124	Up	0	0	gi|378828692|gb|AFC60660.1|	313.5	8e-84	chitinase [Pandalopsis japonica]
Unigene48882_All	796	3	410	0.3304	38.0504	6.8476	Up	1.8395e-103	1.0891e-101	gi|378828692|gb|AFC60660.1|	375.2	1e-102	chitinase [Pandalopsis japonica]
Unigene50178_All	552	1	261	0.1588	34.9293	7.7811	Up	6.9399e-68	2.8876e-66	gi|378828692|gb|AFC60660.1|	240.3	3e-62	chitinase [Pandalopsis japonica]
Unigene50181_All	676	0	152	0.0000	16.6106	14.0198	Up	4.9063e-41	1.3500e-39	gi|378828692|gb|AFC60660.1|	319.7	6e-86	chitinase [Pandalopsis japonica]
Unigene12081_All	1636	47	13449	2.5188	607.2883	7.9135	Up	0	0	gi|378828690|gb|AFC60659.1|	640.6	0.0	chitinase [Pandalopsis japonica]
Unigene49224_All	541	0	78	0.0000	10.6509	13.3787	Up	2.1494e-21	3.3837e-20	gi|378828688|gb|AFC60658.1|	169.9	4e-41	chitinase [Pandalopsis japonica]
Unigene46861_All	380	0	39	0.0000	7.5817	12.8883	Up	4.8302e-11	4.3949e-10	gi|378828688|gb|AFC60658.1|	116.3	3e-25	chitinase [Pandalopsis japonica]
Unigene51116_All	329	0	19	0.0000	4.2662	12.0587	Up	9.8287e-06	4.9406e-05	gi|378828688|gb|AFC60658.1|	99.4	5e-20	chitinase [Pandalopsis japonica]
CL4154.Contig2_All	1039	35	13	2.9534	0.9243	-1.6759	Down	1.5207e-04	6.1782e-04	gi|378747923|gb|AFC36877.1|	491.5	2e-137	14-3-3 epsilon-like transcript variant 1 [Litopenaeus vannamei]
Unigene1828_All	785	6	87	0.6701	8.1872	3.6109	Up	7.0957e-17	9.2283e-16	gi|378558198|gb|AFC17977.1|	436.4	6e-121	chitinase-like protein, partial [Pandalopsis japonica]
Unigene6172_All	1055	41	1090	3.4073	76.3242	4.4854	Up	1.4887e-228	1.6224e-226	gi|378556263|gb|AFC17961.1|	357.8	4e-97	O-methyltransferase [Litopenaeus vannamei]
CL5593.Contig1_All	1207	23221	11828	1686.7478	723.9228	-1.2203	Down	0	0	gi|37703953|gb|AAR01298.1|	788.9	0.0	elongation factor-2 [Libinia emarginata]
CL811.Contig1_All	297	11	0	3.2472	0.0000	-11.6650	Down	1.6721e-04	6.7529e-04	gi|37700013|dbj|BAC99073.1|	102.1	7e-21	alpha2-macroglobulin homolog [Marsupenaeus japonicus]
Unigene3250_All	1546	977	73	55.4066	3.4882	-3.9895	Down	2.6850e-238	3.0129e-236	gi|375173476|gb|AFA42361.1|	321.2	8e-86	clip domain serine proteinase 3 [Portunus trituberculatus]
Unigene33417_All	449	46	7	8.9823	1.1517	-2.9633	Down	5.9650e-10	4.9449e-09	gi|375173474|gb|AFA42360.1|	179.1	4e-44	clip domain serine proteinase 2 [Portunus trituberculatus]
Unigene28285_All	1595	376	101	20.6682	4.6779	-2.1435	Down	1.5572e-49	5.0015e-48	gi|375173472|gb|AFA42359.1|	287.3	1e-75	clip domain serine proteinase 1 [Portunus trituberculatus]
CL3954.Contig1_All	1472	297	100	17.6899	5.0186	-1.8176	Down	5.4548e-32	1.2211e-30	gi|375173472|gb|AFA42359.1|	353.2	1e-95	clip domain serine proteinase 1 [Portunus trituberculatus]
Unigene17900_All	1124	199	115	15.5226	7.5582	-1.0383	Down	3.5099e-10	2.9711e-09	gi|375173472|gb|AFA42359.1|	59.3	3e-07	clip domain serine proteinase 1 [Portunus trituberculatus]
Unigene23380_All	748	109	28	12.7762	2.7653	-2.2080	Down	5.5818e-16	6.9281e-15	gi|375173426|gb|AFA42336.1|	104.0	6e-21	anti-lipopolysaccharide factor isoform 4, partial [Portunus trituberculatus]
Unigene18557_All	1256	250	90	17.4513	5.2935	-1.7210	Down	2.7076e-25	4.9228e-24	gi|375157305|gb|ACY66494.3|	226.5	2e-57	serine protease [Scylla paramamosain]
CL1253.Contig3_All	2026	77	3	3.3322	0.1094	-4.9288	Down	8.7944e-23	1.4596e-21	gi|375157305|gb|ACY66494.3|	187.2	2e-45	serine protease [Scylla paramamosain]
CL1253.Contig5_All	2076	91	8	3.8432	0.2847	-3.7548	Down	1.6470e-22	2.7098e-21	gi|375157305|gb|ACY66494.3|	187.2	2e-45	serine protease [Scylla paramamosain]
CL2763.Contig2_All	1162	148	58	11.1669	3.6873	-1.5986	Down	3.5888e-14	4.0340e-13	gi|375157305|gb|ACY66494.3|	205.3	4e-51	serine protease [Scylla paramamosain]
CL1253.Contig4_All	1814	34	1	1.6433	0.0407	-5.3354	Down	5.1101e-11	4.6337e-10	gi|375157305|gb|ACY66494.3|	187.2	2e-45	serine protease [Scylla paramamosain]
Unigene513_All	1106	100	37	7.9272	2.4714	-1.6815	Down	1.0999e-10	9.7196e-10	gi|375157305|gb|ACY66494.3|	89.4	3e-16	serine protease [Scylla paramamosain]
Unigene8398_All	1418	96	41	5.9357	2.1360	-1.4745	Down	9.4088e-09	6.9639e-08	gi|375157305|gb|ACY66494.3|	190.7	1e-46	serine protease [Scylla paramamosain]
Unigene34852_All	204	11	0	4.7276	0.0000	-12.2069	Down	1.6721e-04	6.7412e-04	gi|375157305|gb|ACY66494.3|	65.5	8e-10	serine protease [Scylla paramamosain]
CL3214.Contig4_All	915	110	47	10.5402	3.7946	-1.4739	Down	7.9686e-10	6.5470e-09	gi|375153528|gb|AFA36654.1|	327.0	7e-88	elongation factor 1-delta protein [Eriocheir sinensis]
Unigene25605_All	2267	22	1708	0.8508	55.6576	6.0316	Up	0	0	gi|374923109|gb|AFA26603.1|	567	1e-159	cytochrome P450 V20 [Macrobrachium nipponense]
Unigene3644_All	1742	8	810	0.4026	34.3499	6.4148	Up	1.0292e-199	1.0056e-197	gi|374923109|gb|AFA26603.1|	782.3	0.0	cytochrome P450 V20 [Macrobrachium nipponense]
Unigene14925_All	880	23	170	2.2915	14.2710	2.6387	Up	6.1512e-24	1.0617e-22	gi|374923109|gb|AFA26603.1|	225.7	2e-57	cytochrome P450 V20 [Macrobrachium nipponense]
CL1226.Contig1_All	1279	1	63	0.0685	3.6388	5.7312	Up	6.2328e-16	7.7188e-15	gi|374923109|gb|AFA26603.1|	692.6	0.0	cytochrome P450 V20 [Macrobrachium nipponense]
CL1143.Contig1_All	528	2	28	0.3321	3.9175	3.5602	Up	4.2244e-06	2.2600e-05	gi|374923109|gb|AFA26603.1|	250.8	2e-65	cytochrome P450 V20 [Macrobrachium nipponense]
CL1226.Contig2_All	1058	0	14	0.0000	0.9775	9.9330	Up	2.0875e-04	8.2101e-04	gi|374923109|gb|AFA26603.1|	426.4	1e-117	cytochrome P450 V20 [Macrobrachium nipponense]
CL2065.Contig1_All	389	0	121	0.0000	22.9786	14.4880	Up	8.2982e-33	1.9015e-31	gi|374718481|gb|AEZ67032.1|	264.2	1e-69	eukaryotic translation elongation factor a alpha [Strongyloides papillosus]
Unigene46037_All	333	1	22	0.2633	4.8805	4.2122	Up	1.8096e-05	8.7307e-05	gi|374533842|gb|AEZ53834.1|	95.1	9e-19	pancreatic triacylglycerol lipase-like protein, partial [Spea multiplicata]
Unigene61_All	718	26	95	3.1749	9.7743	1.6223	Up	3.4633e-08	2.4199e-07	gi|374428452|dbj|BAL49600.1|	196.4	9e-49	NADPH oxidase [Marsupenaeus japonicus]
Unigene9649_All	1028	30	82	2.5586	5.8926	1.2035	Up	4.3164e-05	1.9495e-04	gi|374428452|dbj|BAL49600.1|	73.9	1e-11	NADPH oxidase [Marsupenaeus japonicus]
Unigene6173_All	2201	622	59	24.7769	1.9803	-3.6452	Down	7.9673e-142	6.0230e-140	gi|374095292|gb|AEY84936.1|	79.0	1e-12	voltage-dependent L-type calcium channel alpha-1 subunit, partial [Cancer borealis]
CL6784.Contig1_All	2277	703	98	27.0688	3.1794	-3.0898	Down	1.1569e-137	8.5042e-136	gi|374095292|gb|AEY84936.1|	107.8	2e-21	voltage-dependent L-type calcium channel alpha-1 subunit, partial [Cancer borealis]
Unigene39786_All	227	1	30	0.3862	9.7630	4.6599	Up	1.7946e-07	1.1594e-06	gi|374094668|gb|AEY84719.1|	154.1	1e-36	phosphoenolpyruvate carboxykinase, partial [Pandalus platyceros]
Unigene14922_All	961	79	446	7.2074	34.2846	2.2500	Up	1.7256e-50	5.6306e-49	gi|373940165|gb|AEY80035.1|	142.1	3e-32	glutathione S-transferase m [Laodelphax striatella]
Unigene12748_All	204	1416	4770	608.5687	1727.3344	1.5051	Up	2.0000e-304	2.6747e-302	gi|373402879|gb|AEY68535.1|	98.2	1e-19	beta-actin [Exopalaemon carinicauda]
CL5514.Contig1_All	246	455	1412	162.1634	424.0214	1.3867	Up	3.6667e-81	1.7602e-79	gi|373402879|gb|AEY68535.1|	98.2	1e-19	beta-actin [Exopalaemon carinicauda]
Unigene14492_All	549	25	134	3.9925	18.0310	2.1751	Up	1.3533e-15	1.6412e-14	gi|373402879|gb|AEY68535.1|	283.9	2e-75	beta-actin [Exopalaemon carinicauda]
Unigene34219_All	214	20	3	8.1939	1.0356	-2.9841	Down	5.3145e-05	2.3697e-04	gi|372001247|gb|AEX65813.1|	140.6	1e-32	actin, partial [Gammarus lacustris]
Unigene27923_All	561	11	1823	1.7191	240.0557	7.1256	Up	0	0	gi|371929005|gb|AEX59149.1|	156.0	8e-37	ecdysteroid regulated-like protein [Litopenaeus vannamei]
Unigene29305_All	528	22	295	3.6531	41.2740	3.4980	Up	9.5145e-53	3.2094e-51	gi|370987917|dbj|BAL43431.1|	65.1	1e-09	beta-D-mannosidase [Aplysia kurodai]
Unigene23625_All	1700	120	335	6.1888	14.5574	1.2340	Up	2.1848e-17	2.9105e-16	gi|363745660|ref|XP_003643367.1|	375.6	4e-102	PREDICTED: tRNA (uracil-5-)-methyltransferase homolog [Gallus gallus]
Unigene3902_All	977	131	53	11.7558	4.0075	-1.5526	Down	3.0794e-12	3.0592e-11	gi|363743929|ref|XP_001233902.2|	97.1	1e-18	PREDICTED: R3H domain-containing protein C19orf22 homolog [Gallus gallus]
CL1773.Contig1_All	1145	178	61	13.6298	3.9356	-1.7921	Down	1.9225e-19	2.8153e-18	gi|363743396|ref|XP_418071.3|	62.0	5e-08	PREDICTED: C-type mannose receptor 2 [Gallus gallus]
Unigene48908_All	279	3	25	0.9427	6.6195	2.8119	Up	1.0035e-04	4.2252e-04	gi|363741136|ref|XP_003642453.1|	70.9	1e-11	PREDICTED: solute carrier family 13 member 2 isoform 1 [Gallus gallus]
Unigene46511_All	289	3	26	0.9101	6.6461	2.8684	Up	6.0218e-05	2.6533e-04	gi|363741018|ref|XP_425392.3|	111.7	1e-23	PREDICTED: frizzled-9 [Gallus gallus]
CL984.Contig2_All	5045	221	743	3.8407	10.8797	1.5022	Up	8.0386e-49	2.5612e-47	gi|363740578|ref|XP_415419.3|	109.0	2e-21	PREDICTED: protein transport protein Sec16A [Gallus gallus]
Unigene50666_All	317	1	29	0.2766	6.7581	4.6107	Up	3.2070e-07	2.0057e-06	gi|363739172|ref|XP_414625.3|	100.1	2e-20	PREDICTED: solute carrier family 25 member 48 [Gallus gallus]
Unigene3481_All	685	14	53	1.7919	5.7158	1.6735	Up	2.8258e-05	1.3213e-04	gi|363737686|ref|XP_413780.3|	63.9	6e-09	PREDICTED: thrombospondin type-1 domain-containing protein 4 [Gallus gallus]
Unigene5225_All	989	71	21	6.2942	1.5686	-2.0045	Down	8.8373e-10	7.2326e-09	gi|363734774|ref|XP_421227.3|	515.8	1e-144	PREDICTED: E3 ubiquitin-protein ligase HECTD1 [Gallus gallus]
Unigene48786_All	680	1	100	0.1289	10.8637	6.3971	Up	1.4681e-25	2.6985e-24	gi|363729674|ref|XP_418614.3|	83.2	1e-14	PREDICTED: MAM and LDL-receptor class A domain-containing protein C10orf112 [Gallus gallus]
Unigene28780_All	564	1415	54	219.9651	7.0730	-4.9588	Down	0	0	gi|363498188|gb|AEW24506.1|	65.1	1e-09	Kazal-type protease inhibitor [Eriocheir sinensis]
CL4486.Contig1_All	307	3294	1202	940.7229	289.2373	-1.7015	Down	4.0000e-307	5.3896e-305	gi|363498188|gb|AEW24506.1|	59.3	5e-08	Kazal-type protease inhibitor [Eriocheir sinensis]
CL4486.Contig3_All	468	18	1014	3.3721	160.0591	5.5688	Up	1.4734e-237	1.6482e-235	gi|363498188|gb|AEW24506.1|	61.2	1e-08	Kazal-type protease inhibitor [Eriocheir sinensis]
CL4486.Contig2_All	694	3173	1669	400.8548	177.6581	-1.1740	Down	4.9677e-169	4.3035e-167	gi|363498188|gb|AEW24506.1|	58.5	2e-07	Kazal-type protease inhibitor [Eriocheir sinensis]
Unigene30759_All	496	57	6	10.0756	0.8936	-3.4951	Down	8.1726e-14	8.9813e-13	gi|363498188|gb|AEW24506.1|	54.3	2e-06	Kazal-type protease inhibitor [Eriocheir sinensis]
CL1490.Contig1_All	922	30	1	2.8528	0.0801	-5.1544	Down	1.0418e-09	8.4434e-09	gi|363498188|gb|AEW24506.1|	55.1	5e-06	Kazal-type protease inhibitor [Eriocheir sinensis]
Unigene48928_All	381	1	71	0.2301	13.7664	5.9027	Up	5.2581e-18	7.2215e-17	gi|359828674|gb|AEV76946.1|	34.7	2e-06	putative juvenile hormone-inducible protein [Phyllotreta striolata]
CL6558.Contig1_All	953	328	47515	30.1757	3683.2064	6.9314	Up	0	0	gi|359372820|gb|AEV42254.1|	277.7	5e-73	ferritin [Exopalaemon carinicauda]
CL6558.Contig2_All	1039	72	24461	6.0757	1739.1894	8.1611	Up	0	0	gi|359372820|gb|AEV42254.1|	315.8	2e-84	ferritin [Exopalaemon carinicauda]
Unigene17104_All	616	14	49	1.9926	5.8763	1.5603	Up	1.3047e-04	5.3516e-04	gi|359323251|ref|XP_003640046.1|	79.3	1e-13	PREDICTED: coiled-coil domain-containing protein 147 [Canis lupus familiaris]
CL4256.Contig2_All	2504	225	116	7.8782	3.4223	-1.2029	Down	5.5516e-14	6.1670e-13	gi|359321890|ref|XP_540775.4|	68.6	1e-09	PREDICTED: uncharacterized protein LOC483654 [Canis lupus familiaris]
Unigene34596_All	803	34	10	3.7123	0.9200	-2.0126	Down	2.3352e-05	1.1035e-04	gi|359319190|ref|XP_003434419.2|	83.6	1e-14	PREDICTED: iduronidase, alpha-L- [Canis lupus familiaris]
Unigene5222_All	335	5	39	1.3086	8.6002	2.7163	Up	1.3718e-06	7.9434e-06	gi|359300957|gb|AEV22117.1|	62.0	8e-09	chitinase [Spodoptera exigua]
Unigene15686_All	924	74	404	7.0216	32.2996	2.2016	Up	1.0065e-44	2.9708e-43	gi|359081338|ref|XP_002699455.2|	58.5	4e-07	PREDICTED: uncharacterized protein LOC789858 [Bos taurus]
CL3503.Contig4_All	3432	4713	399	120.4000	8.5884	-3.8093	Down	0	0	gi|358640269|dbj|BAL21566.1|	57.0	7e-06	shell matrix protein [Pinctada maxima]
CL3503.Contig3_All	2105	39	2	1.6244	0.0702	-4.5323	Down	1.3503e-11	1.2817e-10	gi|358640269|dbj|BAL21566.1|	57.0	4e-06	shell matrix protein [Pinctada maxima]
Unigene16307_All	1939	301	846	13.6102	32.2315	1.2438	Up	5.1517e-42	1.4458e-40	gi|358442122|gb|AEU11366.1|	443.0	2e-122	Broad-complex protein isoform 4 [Penaeus monodon]
CL4984.Contig1_All	1670	78	241	4.0950	10.6608	1.3804	Up	4.6149e-15	5.4457e-14	gi|358442120|gb|AEU11365.1|	217.6	1e-54	Broad-complex protein isoform 6 variant 2 [Penaeus monodon]
CL3733.Contig3_All	931	0	14	0.0000	1.1109	10.1175	Up	2.0875e-04	8.2079e-04	gi|358442118|gb|AEU11364.1|	58.9	3e-07	Broad-complex protein isoform 6 variant 1 [Penaeus monodon]
CL5823.Contig2_All	978	637	43	57.1054	3.2480	-4.1360	Down	3.6901e-160	3.0566e-158	gi|358420873|ref|XP_003584752.1|	25.8	3e-07	PREDICTED: LOW QUALITY PROTEIN: uncharacterized protein LOC789503 [Bos taurus]
Unigene26460_All	925	21	7841	1.9905	626.2070	8.2974	Up	0	0	gi|358357317|gb|AEU08498.1|	235.7	2e-60	selenium-dependent glutathione peroxidase [Procambarus clarkii]
Unigene9020_All	2618	629	85	21.0648	2.3985	-3.1346	Down	4.1260e-125	2.8328e-123	gi|358339569|dbj|GAA47606.1|	66.6	7e-09	hypothetical protein CLF_100574 [Clonorchis sinensis]
CL634.Contig3_All	3569	502	61	12.3320	1.2626	-3.2879	Down	7.7593e-105	4.6321e-103	gi|358339569|dbj|GAA47606.1|	75.5	2e-11	hypothetical protein CLF_100574 [Clonorchis sinensis]
CL1777.Contig2_All	374	179	2	41.9622	0.3950	-6.7311	Down	6.6721e-58	2.4410e-56	gi|358339569|dbj|GAA47606.1|	54.3	1e-06	hypothetical protein CLF_100574 [Clonorchis sinensis]
CL634.Contig2_All	3322	164	21	4.3283	0.4670	-3.2123	Down	1.4069e-34	3.3735e-33	gi|358339569|dbj|GAA47606.1|	75.5	1e-11	hypothetical protein CLF_100574 [Clonorchis sinensis]
Unigene9059_All	2668	281	87	9.2342	2.4089	-1.9386	Down	5.2958e-33	1.2209e-31	gi|358339569|dbj|GAA47606.1|	73.2	7e-11	hypothetical protein CLF_100574 [Clonorchis sinensis]
Unigene42443_All	792	0	105	0.0000	9.7938	13.2577	Up	1.4649e-28	2.9693e-27	gi|358339569|dbj|GAA47606.1|	54.7	5e-06	hypothetical protein CLF_100574 [Clonorchis sinensis]
Unigene23986_All	1016	26	181	2.2437	13.1605	2.5523	Up	1.5614e-24	2.7524e-23	gi|358339569|dbj|GAA47606.1|	58.2	7e-07	hypothetical protein CLF_100574 [Clonorchis sinensis]
Unigene29947_All	1160	78	3	5.8954	0.1911	-4.9472	Down	4.1725e-23	7.0111e-22	gi|358339569|dbj|GAA47606.1|	62.4	4e-08	hypothetical protein CLF_100574 [Clonorchis sinensis]
CL5954.Contig1_All	946	39	185	3.6145	14.4467	1.9989	Up	5.0920e-19	7.3094e-18	gi|358339569|dbj|GAA47606.1|	55.8	3e-06	hypothetical protein CLF_100574 [Clonorchis sinensis]
Unigene3859_All	1194	179	63	13.1439	3.8978	-1.7537	Down	5.2757e-19	7.5669e-18	gi|358339569|dbj|GAA47606.1|	63.5	2e-08	hypothetical protein CLF_100574 [Clonorchis sinensis]
Unigene426_All	1111	155	57	12.2319	3.7901	-1.6903	Down	6.9134e-16	8.5323e-15	gi|358339569|dbj|GAA47606.1|	64.7	8e-09	hypothetical protein CLF_100574 [Clonorchis sinensis]
Unigene33065_All	448	42	0	8.2195	0.0000	-13.0048	Down	4.8864e-15	5.7575e-14	gi|358339569|dbj|GAA47606.1|	52.0	9e-06	hypothetical protein CLF_100574 [Clonorchis sinensis]
CL5821.Contig1_All	1402	9	86	0.5628	4.5315	3.0093	Up	2.0826e-14	2.3714e-13	gi|358339569|dbj|GAA47606.1|	72.8	4e-11	hypothetical protein CLF_100574 [Clonorchis sinensis]
Unigene44859_All	621	2	56	0.2824	6.6617	4.5601	Up	5.5347e-13	5.7849e-12	gi|358339569|dbj|GAA47606.1|	53.9	5e-06	hypothetical protein CLF_100574 [Clonorchis sinensis]
Unigene45200_All	474	6	59	1.1098	9.1952	3.0506	Up	2.2260e-10	1.9143e-09	gi|358339569|dbj|GAA47606.1|	53.1	4e-06	hypothetical protein CLF_100574 [Clonorchis sinensis]
Unigene6624_All	689	31	116	3.9447	12.4373	1.6567	Up	5.8151e-10	4.8251e-09	gi|358339569|dbj|GAA47606.1|	53.5	9e-06	hypothetical protein CLF_100574 [Clonorchis sinensis]
Unigene18989_All	1041	49	11	4.1269	0.7806	-2.4024	Down	1.2497e-08	9.1317e-08	gi|358339569|dbj|GAA47606.1|	56.2	2e-06	hypothetical protein CLF_100574 [Clonorchis sinensis]
Unigene48281_All	364	3	37	0.7226	7.5091	3.3774	Up	1.8335e-07	1.1812e-06	gi|358339569|dbj|GAA47606.1|	52.0	9e-06	hypothetical protein CLF_100574 [Clonorchis sinensis]
CL2496.Contig1_All	715	84	38	10.3003	3.9261	-1.3915	Down	2.7774e-07	1.7555e-06	gi|358339569|dbj|GAA47606.1|	53.9	7e-06	hypothetical protein CLF_100574 [Clonorchis sinensis]
Unigene44549_All	283	0	22	0.0000	5.7428	12.4875	Up	1.5711e-06	8.9707e-06	gi|358339569|dbj|GAA47606.1|	52.8	5e-06	hypothetical protein CLF_100574 [Clonorchis sinensis]
Unigene26855_All	1215	27	83	1.9483	5.0465	1.3731	Up	5.2197e-06	2.7543e-05	gi|358339569|dbj|GAA47606.1|	56.2	3e-06	hypothetical protein CLF_100574 [Clonorchis sinensis]
CL634.Contig1_All	3402	18	2	0.4639	0.0434	-3.4180	Down	4.7032e-05	2.1154e-04	gi|358339569|dbj|GAA47606.1|	75.5	2e-11	hypothetical protein CLF_100574 [Clonorchis sinensis]
Unigene51222_All	427	3	26	0.6160	4.4981	2.8683	Up	6.0218e-05	2.6514e-04	gi|358339569|dbj|GAA47606.1|	52.0	9e-06	hypothetical protein CLF_100574 [Clonorchis sinensis]
Unigene33874_All	522	43	18	7.2223	2.5474	-1.5034	Down	1.0219e-04	4.2960e-04	gi|358339569|dbj|GAA47606.1|	53.9	3e-06	hypothetical protein CLF_100574 [Clonorchis sinensis]
Unigene385_All	1681	88	214	4.5898	9.4045	1.0349	Up	4.0083e-09	3.0709e-08	gi|358334702|dbj|GAA53165.1|	76.6	3e-12	retrovirus-related Pol polyprotein from transposon 17.6 [Clonorchis sinensis]
Unigene23218_All	622	65	175	9.1622	20.7843	1.1817	Up	3.3121e-09	2.5612e-08	gi|358031580|ref|NP_001239601.1|	246.1	7e-64	LIM and SH3 domain protein Lasp [Bombyx mori] >gi|355525891|gb|AET05797.1| lasp [Bombyx mori]
CL543.Contig1_All	770	55	9	6.2625	0.8635	-2.8585	Down	2.8056e-11	2.5931e-10	gi|357631774|gb|EHJ79243.1|	55.8	2e-06	hypothetical protein KGM_15411 [Danaus plexippus]
Unigene26760_All	1175	76	226	5.6709	14.2088	1.3251	Up	1.9008e-13	2.0423e-12	gi|357631743|gb|EHJ79212.1|	129.4	3e-28	hypothetical protein KGM_15640 [Danaus plexippus]
CL639.Contig32_All	3470	92	38	2.3245	0.8090	-1.5227	Down	8.6125e-09	6.3942e-08	gi|357631635|gb|EHJ79104.1|	215.3	1e-53	hypothetical protein KGM_15578 [Danaus plexippus]
CL639.Contig36_All	3476	90	38	2.2701	0.8076	-1.4910	Down	2.0914e-08	1.4990e-07	gi|357631635|gb|EHJ79104.1|	210.3	5e-52	hypothetical protein KGM_15578 [Danaus plexippus]
CL639.Contig30_All	3221	90	40	2.4498	0.9174	-1.4170	Down	6.9106e-08	4.6811e-07	gi|357631635|gb|EHJ79104.1|	215.3	1e-53	hypothetical protein KGM_15578 [Danaus plexippus]
CL639.Contig29_All	3350	86	38	2.2508	0.8380	-1.4254	Down	1.1882e-07	7.8388e-07	gi|357631635|gb|EHJ79104.1|	215.3	1e-53	hypothetical protein KGM_15578 [Danaus plexippus]
CL639.Contig34_All	3287	86	38	2.2939	0.8540	-1.4255	Down	1.1882e-07	7.8380e-07	gi|357631635|gb|EHJ79104.1|	210.3	5e-52	hypothetical protein KGM_15578 [Danaus plexippus]
CL639.Contig35_All	3227	86	38	2.3366	0.8699	-1.4255	Down	1.1882e-07	7.8373e-07	gi|357631635|gb|EHJ79104.1|	210.3	4e-52	hypothetical protein KGM_15578 [Danaus plexippus]
Unigene29095_All	560	33	12	5.1666	1.5830	-1.7066	Down	1.9656e-04	7.7488e-04	gi|357631280|gb|EHJ78870.1|	160.6	3e-38	hypothetical protein KGM_10291 [Danaus plexippus]
Unigene50212_All	1079	1	265	0.0813	18.1431	7.8019	Up	6.1118e-69	2.5789e-67	gi|357628969|gb|EHJ78046.1|	323.9	7e-87	hypothetical protein KGM_13066 [Danaus plexippus]
CL2183.Contig2_All	1654	42	14	2.2263	0.6253	-1.8320	Down	9.7700e-06	4.9311e-05	gi|357628846|gb|EHJ78005.1|	361.7	6e-98	hypothetical protein KGM_22628 [Danaus plexippus]
CL2183.Contig4_All	1854	40	14	1.8916	0.5578	-1.7618	Down	2.6863e-05	1.2610e-04	gi|357628846|gb|EHJ78005.1|	374.0	1e-101	hypothetical protein KGM_22628 [Danaus plexippus]
CL2183.Contig5_All	1828	40	14	1.9185	0.5658	-1.7616	Down	2.6863e-05	1.2609e-04	gi|357628846|gb|EHJ78005.1|	374.0	1e-101	hypothetical protein KGM_22628 [Danaus plexippus]
Unigene49281_All	359	2	28	0.4884	5.7617	3.5604	Up	4.2244e-06	2.2563e-05	gi|357628236|gb|EHJ77626.1|	167.9	1e-40	hypothetical protein KGM_04642 [Danaus plexippus]
Unigene43526_All	254	0	15	0.0000	4.3626	12.0910	Up	1.1329e-04	4.7085e-04	gi|357628236|gb|EHJ77626.1|	101.3	1e-20	hypothetical protein KGM_04642 [Danaus plexippus]
CL3927.Contig1_All	2963	742	323	21.9558	8.0530	-1.4470	Down	4.7813e-56	1.6949e-54	gi|357627999|gb|EHJ77487.1|	125.6	1e-26	hypothetical protein KGM_16487 [Danaus plexippus]
Unigene32636_All	485	28	5	5.0617	0.7616	-2.7325	Down	4.2367e-06	2.2585e-05	gi|357627753|gb|EHJ77338.1|	136.0	5e-31	hypothetical protein KGM_07338 [Danaus plexippus]
Unigene51303_All	330	0	19	0.0000	4.2533	12.0544	Up	9.8287e-06	4.9399e-05	gi|357627626|gb|EHJ77264.1|	171.4	1e-41	hypothetical protein KGM_03083 [Danaus plexippus]
Unigene34025_All	514	30	4	5.1172	0.5749	-3.1540	Down	2.9571e-07	1.8639e-06	gi|357627511|gb|EHJ77186.1|	97.8	2e-19	hypothetical protein KGM_12139 [Danaus plexippus]
Unigene47620_All	638	1	62	0.1374	7.1789	5.7073	Up	1.1311e-15	1.3780e-14	gi|357627499|gb|EHJ77178.1|	67.8	3e-10	hypothetical protein KGM_05858 [Danaus plexippus]
Unigene50368_All	260	0	30	0.0000	8.5239	13.0573	Up	1.1825e-08	8.6630e-08	gi|357627158|gb|EHJ76938.1|	73.2	3e-12	antennal esterase CXE13 [Danaus plexippus]
Unigene49365_All	1026	4	68	0.3418	4.8961	3.8404	Up	4.9438e-14	5.5165e-13	gi|357626564|gb|EHJ76616.1|	336.3	1e-90	hypothetical protein KGM_03310 [Danaus plexippus]
Unigene18515_All	807	44	192	4.7803	17.5758	1.8784	Up	2.9529e-18	4.1010e-17	gi|357626496|gb|EHJ76569.1|	111.3	4e-23	chondroitin 4-sulfotransferase [Danaus plexippus]
Unigene8923_All	1754	120	290	5.9983	12.2140	1.0259	Up	1.0013e-11	9.5763e-11	gi|357626297|gb|EHJ76432.1|	181.8	9e-44	hypothetical protein KGM_01213 [Danaus plexippus]
Unigene2387_All	429	37	98	7.5617	16.8755	1.1581	Up	1.4050e-05	6.9007e-05	gi|357625516|gb|EHJ75937.1|	161.0	1e-38	hypothetical protein KGM_01130 [Danaus plexippus]
Unigene26541_All	1755	1002	136	50.0573	5.7247	-3.1283	Down	7.8908e-198	7.6787e-196	gi|357625425|gb|EHJ75880.1|	39.3	8e-41	hypothetical protein KGM_06150 [Danaus plexippus]
Unigene26536_All	1190	353	85	26.0078	5.2767	-2.3012	Down	8.3062e-51	2.7201e-49	gi|357625425|gb|EHJ75880.1|	43.1	3e-42	hypothetical protein KGM_06150 [Danaus plexippus]
Unigene26537_All	1383	243	79	15.4050	4.2198	-1.8682	Down	2.0112e-27	3.9442e-26	gi|357625425|gb|EHJ75880.1|	39.3	6e-41	hypothetical protein KGM_06150 [Danaus plexippus]
Unigene47650_All	376	2	25	0.4664	4.9118	3.3966	Up	2.1671e-05	1.0279e-04	gi|357625332|gb|EHJ75812.1|	86.3	4e-16	hypothetical protein KGM_07586 [Danaus plexippus]
CL4018.Contig2_All	670	25	7	3.2715	0.7718	-2.0837	Down	2.1895e-04	8.5430e-04	gi|357625250|gb|EHJ75755.1|	54.7	3e-06	hypothetical protein KGM_01391 [Danaus plexippus]
Unigene30921_All	542	50	2	8.0881	0.2726	-4.8909	Down	3.9168e-15	4.6379e-14	gi|357624432|gb|EHJ75214.1|	119.0	9e-26	hypothetical protein KGM_13903 [Danaus plexippus]
Unigene33929_All	271	26	7	8.4116	1.9082	-2.1402	Down	1.2497e-04	5.1465e-04	gi|357624415|gb|EHJ75198.1|	151.4	1e-35	high-affinity choline transporter [Danaus plexippus]
CL2330.Contig1_All	1574	507	110	28.2410	5.1627	-2.4516	Down	7.7010e-78	3.5773e-76	gi|357624294|gb|EHJ75129.1|	199.9	2e-49	putative Rho-associated protein kinase [Danaus plexippus]
CL4854.Contig1_All	618	34	7	4.8236	0.8368	-2.5272	Down	1.1368e-06	6.6252e-06	gi|357624224|gb|EHJ75084.1|	84.0	4e-15	endonuclease-reverse transcriptase HmRTE-e01 [Danaus plexippus]
Unigene23970_All	642	32	95	4.3701	10.9314	1.3227	Up	2.1118e-06	1.1823e-05	gi|357623317|gb|EHJ74520.1|	69.3	1e-10	hypothetical protein KGM_08247 [Danaus plexippus]
CL6148.Contig2_All	1565	276	783	15.4622	36.9603	1.2572	Up	1.2202e-39	3.2686e-38	gi|357622932|gb|EHJ74279.1|	260.8	1e-67	hypothetical protein KGM_21044 [Danaus plexippus]
Unigene15411_All	1149	67	10	5.1125	0.6429	-2.9914	Down	4.9521e-14	5.5241e-13	gi|357622199|gb|EHJ73763.1|	104.8	8e-21	hypothetical protein KGM_09820 [Danaus plexippus]
Unigene46976_All	329	0	19	0.0000	4.2662	12.0587	Up	9.8287e-06	4.9465e-05	gi|357622191|gb|EHJ73758.1|	92.4	6e-18	hypothetical protein KGM_01883 [Danaus plexippus]
CL2884.Contig2_All	617	4	29	0.5684	3.4722	2.6109	Up	5.1759e-05	2.3158e-04	gi|357622041|gb|EHJ73661.1|	109.8	8e-23	putative f-box/lrr protein [Danaus plexippus]
CL4695.Contig2_All	238	163	23	60.0464	7.1390	-3.0723	Down	5.5932e-33	1.2883e-31	gi|357621911|gb|EHJ73569.1|	94.0	2e-18	T-complex protein 1 subunit gamma [Danaus plexippus]
Unigene6272_All	1598	281	131	15.4172	6.0560	-1.3481	Down	3.9310e-20	5.9048e-19	gi|357620843|gb|EHJ72884.1|	379.8	2e-103	hypothetical protein KGM_13875 [Danaus plexippus]
Unigene35039_All	523	25	3	4.1910	0.4237	-3.3062	Down	1.8771e-06	1.0577e-05	gi|357620843|gb|EHJ72884.1|	101.7	1e-20	hypothetical protein KGM_13875 [Danaus plexippus]
Unigene26770_All	864	59	250	5.9871	21.3754	1.8360	Up	1.1334e-22	1.8755e-21	gi|357620298|gb|EHJ72539.1|	85.9	2e-15	putative peptidyl-glycine alpha-amidating monooxygenase [Danaus plexippus]
Unigene21151_All	723	26	74	3.1529	7.5610	1.2619	Up	5.6240e-05	2.4998e-04	gi|357620206|gb|EHJ72486.1|	114.4	4e-24	hypothetical protein KGM_03691 [Danaus plexippus]
Unigene33147_All	837	78	14	8.1704	1.2356	-2.7252	Down	9.5307e-15	1.1038e-13	gi|357619261|gb|EHJ71905.1|	75.9	2e-12	haywire, isoform A [Danaus plexippus]
Unigene40926_All	326	1	36	0.2689	8.1578	4.9230	Up	5.4146e-09	4.0997e-08	gi|357619049|gb|EHJ71785.1|	104.4	1e-21	adenosine deaminase-related growth factor-like protein [Danaus plexippus]
CL2267.Contig4_All	1080	312	151	25.3284	10.3286	-1.2941	Down	6.5063e-21	1.0090e-19	gi|357618832|gb|EHJ71649.1|	80.1	1e-13	hypothetical protein KGM_08503 [Danaus plexippus]
Unigene29772_All	324	17	0	4.6002	0.0000	-12.1675	Down	1.5288e-06	8.7759e-06	gi|357618575|gb|EHJ71507.1|	96.7	3e-19	endonuclease-reverse transcriptase HmRTE-e01 [Danaus plexippus]
CL5902.Contig1_All	595	35	10	5.1574	1.2416	-2.0544	Down	1.3543e-05	6.6665e-05	gi|357618575|gb|EHJ71507.1|	51.2	1e-20	endonuclease-reverse transcriptase HmRTE-e01 [Danaus plexippus]
Unigene12650_All	977	60	178	5.3843	13.4590	1.3217	Up	7.5309e-11	6.7580e-10	gi|357617274|gb|EHJ70692.1|	126.3	2e-27	mitochondrial transcription termination factor [Danaus plexippus]
CL1670.Contig1_All	1520	95	232	5.4797	11.2754	1.0410	Up	7.4024e-10	6.0964e-09	gi|357617084|gb|EHJ70575.1|	349.7	2e-94	hypothetical protein KGM_10717 [Danaus plexippus]
Unigene34023_All	785	57	2	6.3662	0.1882	-5.0801	Down	2.0955e-17	2.7941e-16	gi|357615935|gb|EHJ69911.1|	58.9	2e-07	hypothetical protein KGM_16142 [Danaus plexippus]
Unigene6006_All	873	47	132	4.7202	11.1699	1.2427	Up	9.4162e-08	6.2765e-07	gi|357615514|gb|EHJ69700.1|	156.8	1e-36	hypothetical protein KGM_05567 [Danaus plexippus]
Unigene21368_All	1002	101	398	8.8375	29.3429	1.7313	Up	1.3676e-32	3.1082e-31	gi|357615202|gb|EHJ69525.1|	129.4	2e-28	hypothetical protein KGM_15810 [Danaus plexippus]
Unigene31046_All	543	31	11	5.0054	1.4965	-1.7419	Down	2.5319e-04	9.7922e-04	gi|357614785|gb|EHJ69273.1|	56.6	6e-07	hypothetical protein KGM_15351 [Danaus plexippus]
Unigene29715_All	239	16	2	5.8695	0.6182	-3.2471	Down	1.8486e-04	7.3659e-04	gi|357614081|gb|EHJ68893.1|	146.4	3e-34	guanine nucleotide-binding protein G(o) subunit alpha 1 [Danaus plexippus]
Unigene50582_All	380	3	44	0.6922	8.5538	3.6273	Up	4.0675e-09	3.1128e-08	gi|357613633|gb|EHJ68629.1|	53.5	3e-06	hypothetical protein KGM_04789 [Danaus plexippus]
Unigene33602_All	1620	366	14	19.8081	0.6384	-4.9555	Down	9.4335e-104	5.6036e-102	gi|357613439|gb|EHJ68503.1|	56.6	4e-06	hypothetical protein KGM_09095 [Danaus plexippus]
Unigene17869_All	1596	130	456	7.1415	21.1067	1.5634	Up	2.4927e-32	5.6295e-31	gi|357613265|gb|EHJ68411.1|	107.8	1e-21	tbp-associated factor [Danaus plexippus]
Unigene42074_All	572	7	84	1.0729	10.8485	3.3379	Up	2.2232e-15	2.6695e-14	gi|357613072|gb|EHJ68299.1|	154.5	2e-36	putative glycerol kinase [Danaus plexippus]
Unigene26547_All	1853	3796	215	179.6087	8.5714	-4.3892	Down	0	0	gi|357613030|gb|EHJ68279.1|	85.1	1e-14	uncoordinated protein [Danaus plexippus]
Unigene566_All	827	68	38	7.2091	3.3944	-1.0867	Down	1.4427e-04	5.8865e-04	gi|357612970|gb|EHJ68254.1|	67.4	8e-10	putative Optineurin [Danaus plexippus]
Unigene19473_All	1074	75	260	6.1226	17.8837	1.5464	Up	8.1638e-19	1.1640e-17	gi|357612776|gb|EHJ68165.1|	70.1	2e-10	cubilin [Danaus plexippus]
CL1400.Contig1_All	1854	25	3	1.1822	0.1195	-3.3064	Down	1.8771e-06	1.0585e-05	gi|357612395|gb|EHJ67964.1|	652.9	0.0	putative RNA-binding region-containing protein [Danaus plexippus]
Unigene3816_All	1093	39	98	3.1284	6.6236	1.0822	Up	3.9016e-05	1.7750e-04	gi|357612382|gb|EHJ67952.1|	186.8	1e-45	hypothetical protein KGM_11350 [Danaus plexippus]
Unigene50231_All	784	0	225	0.0000	21.2009	14.3718	Up	2.0635e-60	7.8452e-59	gi|357612216|gb|EHJ67870.1|	295.4	1e-78	hypothetical protein KGM_19172 [Danaus plexippus]
CL1196.Contig4_All	360	16	97	3.8967	19.9048	2.3528	Up	1.1310e-12	1.1585e-11	gi|357612016|gb|EHJ67760.1|	224.2	1e-57	tubulin, beta 2C [Danaus plexippus]
CL973.Contig1_All	932	189	23	17.7796	1.8231	-3.2858	Down	1.9177e-40	5.2069e-39	gi|357611899|gb|EHJ67706.1|	184.5	5e-45	laccase 1 [Danaus plexippus]
Unigene10632_All	1026	84	257	7.1781	18.5044	1.3662	Up	9.6405e-16	1.1795e-14	gi|357610921|gb|EHJ67214.1|	333.2	1e-89	hypothetical protein KGM_13809 [Danaus plexippus]
Unigene20596_All	1078	129	55	10.4917	3.7691	-1.4770	Down	2.5933e-11	2.4137e-10	gi|357610730|gb|EHJ67121.1|	190.3	1e-46	hypothetical protein KGM_22524 [Danaus plexippus]
Unigene34544_All	374	23	5	5.3918	0.9876	-2.4488	Down	9.3210e-05	3.9532e-04	gi|357610674|gb|EHJ67088.1|	59.3	5e-08	putative spalt-like protein [Danaus plexippus]
Unigene39643_All	440	5	66	0.9963	11.0810	3.4754	Up	1.0071e-12	1.0339e-11	gi|357610409|gb|EHJ66967.1|	33.1	4e-10	endonuclease-reverse transcriptase HmRTE-e01 [Danaus plexippus]
Unigene6349_All	1439	345	40	21.0201	2.0535	-3.3556	Down	6.2365e-74	2.8027e-72	gi|357610390|gb|EHJ66959.1|	152.9	3e-35	putative MRAS2 [Danaus plexippus]
Unigene13391_All	2200	261	3590	10.4015	120.5480	3.5347	Up	0	0	gi|357609144|gb|EHJ66319.1|	99.4	7e-19	peritrophin type-A domain protein 3 [Danaus plexippus]
Unigene18548_All	1370	69	196	4.4158	10.5688	1.2591	Up	4.6428e-11	4.2340e-10	gi|357609002|gb|EHJ66246.1|	109.0	5e-22	hypothetical protein KGM_00267 [Danaus plexippus]
Unigene48840_All	668	0	139	0.0000	15.3719	13.9080	Up	1.3845e-37	3.5715e-36	gi|357608828|gb|EHJ66174.1|	216.1	9e-55	hypothetical protein KGM_13697 [Danaus plexippus]
CL553.Contig1_All	993	20	59	1.7659	4.3893	1.3136	Up	2.1459e-04	8.3821e-04	gi|357608658|gb|EHJ66083.1|	231.5	4e-59	hypothetical protein KGM_00604 [Danaus plexippus]
CL5913.Contig2_All	1601	3	344	0.1643	15.8729	6.5941	Up	3.6034e-86	1.8263e-84	gi|357608124|gb|EHJ65837.1|	90.9	1e-16	hypothetical protein KGM_08711 [Danaus plexippus]
CL4482.Contig3_All	2821	256	923	7.9563	24.1706	1.6031	Up	5.0912e-66	2.0786e-64	gi|357608073|gb|EHJ65810.1|	61.6	2e-07	hypothetical protein KGM_13854 [Danaus plexippus]
Unigene31720_All	709	33	0	4.0808	0.0000	-11.9946	Down	5.5889e-12	5.4527e-11	gi|357607922|gb|EHJ65741.1|	84.3	5e-15	chitinase-related protein 1 [Danaus plexippus]
Unigene47788_All	443	2	39	0.3958	6.5035	4.0384	Up	9.2141e-09	6.8225e-08	gi|357607922|gb|EHJ65741.1|	52.0	9e-06	chitinase-related protein 1 [Danaus plexippus]
Unigene32100_All	398	17	0	3.7449	0.0000	-11.8707	Down	1.5288e-06	8.7717e-06	gi|357607264|gb|EHJ65419.1|	75.1	1e-12	putative otopetrin [Danaus plexippus]
CL5467.Contig2_All	2530	102	296	3.5347	8.6429	1.2899	Up	1.5655e-16	1.9998e-15	gi|357607075|gb|EHJ65345.1|	504.2	1e-140	hypothetical protein KGM_03830 [Danaus plexippus]
CL5467.Contig1_All	2419	30	88	1.0873	2.6874	1.3055	Up	6.3064e-06	3.2743e-05	gi|357607075|gb|EHJ65345.1|	485.3	5e-135	hypothetical protein KGM_03830 [Danaus plexippus]
CL4012.Contig2_All	562	38	12	5.9282	1.5774	-1.9100	Down	1.5334e-05	7.4940e-05	gi|357606743|gb|EHJ65195.1|	20.8	4e-09	endonuclease-reverse transcriptase HmRTE-e01 [Danaus plexippus]
CL119.Contig5_All	1893	412	186	19.0820	7.2586	-1.3944	Down	3.1773e-30	6.7369e-29	gi|357606073|gb|EHJ64905.1|	233.0	3e-59	endonuclease-reverse transcriptase HmRTE-e01 [Danaus plexippus]
Unigene18700_All	846	7	70	0.7254	6.1125	3.0749	Up	3.5572e-12	3.5227e-11	gi|357605903|gb|EHJ64827.1|	117.1	9e-25	putative beta-PAK [Danaus plexippus]
CL863.Contig1_All	996	236	692	20.7744	51.3257	1.3049	Up	3.2853e-37	8.3994e-36	gi|357605075|gb|EHJ64456.1|	308.9	2e-82	transcription initiation factor IIE subunit beta [Danaus plexippus]
Unigene33390_All	459	140	485	26.7419	78.0580	1.5454	Up	9.6541e-34	2.2687e-32	gi|357604267|gb|EHJ64117.1|	68.9	7e-11	hypothetical protein KGM_08958 [Danaus plexippus]
Unigene13692_All	493	53	129	9.4255	19.3300	1.0362	Up	5.0383e-06	2.6615e-05	gi|357602588|gb|EHJ63460.1|	129.4	5e-29	hypothetical protein KGM_02929 [Danaus plexippus]
Unigene50191_All	502	0	90	0.0000	13.2442	13.6931	Up	1.4035e-24	2.4801e-23	gi|357602538|gb|EHJ63444.1|	69.7	5e-11	hypothetical protein KGM_16597 [Danaus plexippus]
CL4959.Contig2_All	1372	499	108	31.8877	5.8151	-2.4551	Down	9.1044e-77	4.1832e-75	gi|357602431|gb|EHJ63397.1|	85.1	8e-15	hypothetical protein KGM_06711 [Danaus plexippus]
CL770.Contig1_All	477	15	0	2.7571	0.0000	-11.4289	Down	7.3113e-06	3.7561e-05	gi|357580577|emb|CCC55948.1|	56.6	4e-07	kruppel homologue 1 [Blattella germanica]
Unigene6106_All	1524	176	56	10.1252	2.7145	-1.8992	Down	1.0288e-20	1.5807e-19	gi|357431152|gb|AET79205.1|	546.2	1e-153	sterile-alpha and armadillo motif containing protein [Litopenaeus vannamei]
CL3043.Contig1_All	2159	66	421	2.6802	14.4051	2.4262	Up	4.4773e-52	1.4914e-50	gi|356713486|gb|AET36897.1|	264.2	1e-68	troponin C2 [Litopenaeus vannamei]
CL3043.Contig2_All	1797	18	175	0.8782	7.1941	3.0342	Up	3.5111e-28	7.0335e-27	gi|356713486|gb|AET36897.1|	262.3	5e-68	troponin C2 [Litopenaeus vannamei]
CL3564.Contig1_All	1770	231	1097	11.4423	45.7848	2.0005	Up	3.4602e-105	2.0726e-103	gi|356651198|gb|AET34916.1|	977.2	0.0	catalase [Macrobrachium rosenbergii]
CL1012.Contig1_All	2699	9999	1334	324.8106	36.5125	-3.1531	Down	0	0	gi|356651196|gb|AET34915.1|	94.4	3e-17	heat shock protein 21 [Macrobrachium rosenbergii]
CL1083.Contig1_All	3233	3682	1056	99.8515	24.1294	-2.0490	Down	0	0	gi|356651196|gb|AET34915.1|	127.1	5e-27	heat shock protein 21 [Macrobrachium rosenbergii]
CL2398.Contig1_All	2181	1764	86	70.9119	2.9129	-4.6055	Down	0	0	gi|356651196|gb|AET34915.1|	58.2	2e-06	heat shock protein 21 [Macrobrachium rosenbergii]
CL2429.Contig2_All	2377	1070	3858	39.4667	119.9006	1.6031	Up	4.9164e-270	6.0150e-268	gi|356651196|gb|AET34915.1|	103.2	6e-20	heat shock protein 21 [Macrobrachium rosenbergii]
CL2362.Contig1_All	2015	1055	81	45.9044	2.9696	-3.9503	Down	2.9610e-255	3.4975e-253	gi|356651196|gb|AET34915.1|	55.8	9e-06	heat shock protein 21 [Macrobrachium rosenbergii]
Unigene9760_All	2779	2140	621	67.5152	16.5079	-2.0321	Down	4.0568e-255	4.7840e-253	gi|356651196|gb|AET34915.1|	96.7	6e-18	heat shock protein 21 [Macrobrachium rosenbergii]
CL1220.Contig1_All	3150	1349	206	37.5472	4.8311	-2.9583	Down	3.6901e-251	4.2882e-249	gi|356651196|gb|AET34915.1|	91.7	2e-16	heat shock protein 21 [Macrobrachium rosenbergii]
Unigene9671_All	1228	1464	324	104.5248	19.4910	-2.4230	Down	3.1879e-218	3.3373e-216	gi|356651196|gb|AET34915.1|	267.3	1e-69	heat shock protein 21 [Macrobrachium rosenbergii]
CL36.Contig3_All	1139	620	168	47.7248	10.8962	-2.1309	Down	5.8628e-80	2.7810e-78	gi|356651196|gb|AET34915.1|	61.6	7e-08	heat shock protein 21 [Macrobrachium rosenbergii]
Unigene12900_All	1087	590	157	47.5882	10.6699	-2.1571	Down	2.3758e-77	1.0980e-75	gi|356651196|gb|AET34915.1|	269.2	2e-70	heat shock protein 21 [Macrobrachium rosenbergii]
CL2429.Contig1_All	1716	345	1150	17.6270	49.5072	1.4899	Up	9.7788e-74	4.3755e-72	gi|356651196|gb|AET34915.1|	112.5	6e-23	heat shock protein 21 [Macrobrachium rosenbergii]
CL2362.Contig2_All	2043	310	33	13.3036	1.1933	-3.4788	Down	9.5286e-69	4.0135e-67	gi|356651196|gb|AET34915.1|	85.1	1e-14	heat shock protein 21 [Macrobrachium rosenbergii]
CL1987.Contig2_All	2895	965	490	29.2250	12.5036	-1.2249	Down	2.7905e-56	9.9355e-55	gi|356651196|gb|AET34915.1|	120.6	4e-25	heat shock protein 21 [Macrobrachium rosenbergii]
CL3712.Contig2_All	1365	589	253	37.8320	13.6923	-1.4662	Down	1.0185e-45	3.0504e-44	gi|356651196|gb|AET34915.1|	120.2	2e-25	heat shock protein 21 [Macrobrachium rosenbergii]
CL36.Contig1_All	987	249	59	22.1187	4.4159	-2.3245	Down	9.4450e-37	2.3884e-35	gi|356651196|gb|AET34915.1|	57.4	1e-06	heat shock protein 21 [Macrobrachium rosenbergii]
CL3712.Contig1_All	1164	318	135	23.9525	8.5678	-1.4832	Down	7.3795e-26	1.3719e-24	gi|356651196|gb|AET34915.1|	119.0	4e-25	heat shock protein 21 [Macrobrachium rosenbergii]
CL36.Contig2_All	532	292	131	48.1224	18.1906	-1.4035	Down	4.3421e-22	7.0249e-21	gi|356651196|gb|AET34915.1|	60.1	5e-08	heat shock protein 21 [Macrobrachium rosenbergii]
CL1752.Contig2_All	1104	112	343	8.8946	22.9516	1.3676	Up	1.5170e-20	2.3140e-19	gi|356651196|gb|AET34915.1|	89.7	2e-16	heat shock protein 21 [Macrobrachium rosenbergii]
Unigene30466_All	1258	69	7	4.8089	0.4111	-3.5481	Down	1.1863e-16	1.5239e-15	gi|356651196|gb|AET34915.1|	80.9	1e-13	heat shock protein 21 [Macrobrachium rosenbergii]
CL1752.Contig1_All	440	29	129	5.7786	21.6583	1.9061	Up	6.0704e-13	6.3245e-12	gi|356651196|gb|AET34915.1|	94.7	1e-18	heat shock protein 21 [Macrobrachium rosenbergii]
CL5450.Contig2_All	3218	78	22	2.1251	0.5050	-2.0732	Down	5.0178e-11	4.5529e-10	gi|356651196|gb|AET34915.1|	110.5	5e-22	heat shock protein 21 [Macrobrachium rosenbergii]
CL2362.Contig3_All	754	36	3	4.1861	0.2939	-3.8322	Down	9.0265e-10	7.3782e-09	gi|356651196|gb|AET34915.1|	74.3	5e-12	heat shock protein 21 [Macrobrachium rosenbergii]
Unigene32194_All	340	40	8	10.3147	1.7382	-2.5690	Down	9.4013e-08	6.2689e-07	gi|356651196|gb|AET34915.1|	83.6	2e-15	heat shock protein 21 [Macrobrachium rosenbergii]
CL1752.Contig3_All	441	34	85	6.7595	14.2386	1.0748	Up	1.4152e-04	5.7761e-04	gi|356651196|gb|AET34915.1|	80.1	3e-14	heat shock protein 21 [Macrobrachium rosenbergii]
CL7031.Contig1_All	1130	382	66	29.6389	4.3147	-2.7802	Down	6.7635e-68	2.8158e-66	gi|356651194|gb|AET34914.1|	424.1	5e-117	prophenoloxide activating enzyme III [Macrobrachium rosenbergii]
CL7031.Contig2_All	430	74	5	15.0883	0.8590	-4.1346	Down	7.8194e-20	1.1612e-18	gi|356651194|gb|AET34914.1|	157.9	1e-37	prophenoloxide activating enzyme III [Macrobrachium rosenbergii]
Unigene2210_All	834	113	55	11.8792	4.8717	-1.2859	Down	2.0136e-08	1.4444e-07	gi|356651194|gb|AET34914.1|	248.8	2e-64	prophenoloxide activating enzyme III [Macrobrachium rosenbergii]
CL860.Contig1_All	399	13	0	2.8566	0.0000	-11.4801	Down	3.4964e-05	1.6046e-04	gi|356651194|gb|AET34914.1|	125.6	6e-28	prophenoloxide activating enzyme III [Macrobrachium rosenbergii]
Unigene32664_All	344	18	2	4.5877	0.4295	-3.4170	Down	4.7032e-05	2.1145e-04	gi|356651194|gb|AET34914.1|	119.4	4e-26	prophenoloxide activating enzyme III [Macrobrachium rosenbergii]
CL882.Contig3_All	1159	29	113	2.1938	7.2025	1.7151	Up	3.7411e-10	3.1601e-09	gi|356483015|emb|CCE46010.1|	233.8	1e-59	putative DEAD-box ATP-dependent RNA helicase [Cancer pagurus]
CL882.Contig1_All	633	13	66	1.8006	7.7024	2.0968	Up	5.0930e-08	3.4937e-07	gi|356483015|emb|CCE46010.1|	233.8	4e-60	putative DEAD-box ATP-dependent RNA helicase [Cancer pagurus]
CL882.Contig2_All	1879	17	74	0.7932	2.9093	1.8749	Up	7.8799e-08	5.2978e-07	gi|356483015|emb|CCE46010.1|	229.6	4e-58	putative DEAD-box ATP-dependent RNA helicase [Cancer pagurus]
Unigene22505_All	660	30	82	3.9852	9.1782	1.2036	Up	4.3164e-05	1.9499e-04	gi|355755773|gb|EHH59520.1|	112.1	1e-23	hypothetical protein EGM_09652, partial [Macaca fascicularis]
Unigene14760_All	3332	10059	1619	264.6832	35.8947	-2.8824	Down	0	0	gi|355754753|gb|EHH58654.1|	58.2	3e-06	hypothetical protein EGM_08557, partial [Macaca fascicularis]
Unigene45813_All	256	0	14	0.0000	4.0400	11.9801	Up	2.0875e-04	8.1873e-04	gi|355754753|gb|EHH58654.1|	52.4	7e-06	hypothetical protein EGM_08557, partial [Macaca fascicularis]
CL5128.Contig2_All	2323	123	46	4.6423	1.4628	-1.6661	Down	1.1361e-12	1.1636e-11	gi|355745428|gb|EHH50053.1|	96.3	7e-18	hypothetical protein EGM_00816 [Macaca fascicularis]
CL5128.Contig1_All	2196	116	44	4.6313	1.4802	-1.6456	Down	7.6194e-12	7.3568e-11	gi|355745428|gb|EHH50053.1|	96.3	6e-18	hypothetical protein EGM_00816 [Macaca fascicularis]
Unigene17798_All	2086	273	132	11.4743	4.6746	-1.2955	Down	1.6077e-18	2.2616e-17	gi|355734101|gb|AES11238.1|	88.2	1e-15	hypothetical protein [Mustela putorius furo]
Unigene17578_All	318	130	27	35.8420	6.2723	-2.5146	Down	1.0071e-21	1.6062e-20	gi|355704594|gb|EHH30519.1|	53.5	3e-06	hypothetical protein EGK_20240, partial [Macaca mulatta]
CL5842.Contig2_All	1286	942	274	64.2224	15.7397	-2.0287	Down	3.7846e-113	2.3800e-111	gi|355694025|gb|AER99530.1|	321.6	4e-86	glycogenin 1 [Mustela putorius furo]
Unigene30422_All	299	23	3	6.7442	0.7412	-3.1857	Down	7.2411e-06	3.7318e-05	gi|355687298|gb|EHH25882.1|	56.2	4e-07	hypothetical protein EGK_15737, partial [Macaca mulatta]
Unigene45975_All	394	4	26	0.8901	4.8749	2.4533	Up	2.2355e-04	8.7136e-04	gi|355560546|gb|EHH17232.1|	60.5	2e-08	hypothetical protein EGK_13580, partial [Macaca mulatta]
CL5898.Contig2_All	573	0	133	0.0000	17.1469	14.0657	Up	5.4183e-36	1.3404e-34	gi|354549517|gb|AER27815.1|	104.4	2e-21	cuticular proteinRR-2 motif 126 [Antheraea yamamai]
Unigene28806_All	582	84	28	12.6541	3.5540	-1.8321	Down	3.4350e-10	2.9101e-09	gi|354542525|ref|NP_001121305.2|	128.3	1e-28	uncharacterized protein LOC100158389 [Xenopus laevis]
Unigene18578_All	1098	1751	133	139.8171	8.9482	-3.9658	Down	0	0	gi|354481857|ref|XP_003503117.1|	56.6	2e-06	PREDICTED: hypothetical protein LOC100763491 [Cricetulus griseus]
Unigene48508_All	646	1	378	0.1357	43.2262	8.3153	Up	8.8240e-99	5.0016e-97	gi|354467110|ref|XP_003496014.1|	27.7	7e-06	PREDICTED: low-density lipoprotein receptor-related protein 2-like [Cricetulus griseus]
Unigene30339_All	218	15	0	6.0327	0.0000	-12.5586	Down	7.3113e-06	3.7558e-05	gi|353678104|sp|P0DJ13.1|RL7_TETTH	110.5	2e-23	RecName: Full=60S ribosomal protein L7 >gi|358440107|pdb|4A17|V Chain V, T.Thermophila 60s Ribosomal Subunit In Complex With Initiation Factor 6. This File Contains 5s Rrna, 5.8s Rrna And Proteins Of Molecule 2. >gi|358440153|pdb|4A1A|V Chain V, T.Thermophila 60s Ribosomal Subunit In Complex With Initiation Factor 6. This File Contains 5s Rrna, 5.8s Rrna And Proteins Of Molecule 3. >gi|358440199|…
CL3970.Contig1_All	1425	40495	6025	2491.5123	312.3420	-2.9958	Down	0	0	gi|353558882|sp|P86704.1|TPM_PANBO	524.6	4e-147	RecName: Full=Tropomyosin >gi|125995161|dbj|BAF47264.1| tropomyosin fast isoform [Pandalus eous] >gi|312831088|emb|CBY17558.1| tropomyosin, allergen Pan b 1 [Pandalus borealis]
Unigene46897_All	214	0	16	0.0000	5.5232	12.4313	Up	6.1486e-05	2.6923e-04	gi|353233035|emb|CCD80390.1|	153.7	2e-36	unnamed protein product [Schistosoma mansoni]
Unigene8154_All	691	38	92	4.8215	9.8355	1.0285	Up	1.3232e-04	5.4227e-04	gi|351714068|gb|EHB16987.1|	176.4	9e-43	WD repeat-containing protein 36, partial [Heterocephalus glaber]
Unigene17558_All	659	5	92	0.6652	10.3131	3.9545	Up	5.9861e-19	8.5756e-18	gi|351712782|gb|EHB15701.1|	63.9	6e-09	Radixin [Heterocephalus glaber]
Unigene20780_All	760	33	126	3.8069	12.2474	1.6858	Up	6.1572e-11	5.5523e-10	gi|351712782|gb|EHB15701.1|	67.8	5e-10	Radixin [Heterocephalus glaber]
Unigene8250_All	522	18	58	3.0233	8.2082	1.4409	Up	8.3289e-05	3.5653e-04	gi|351712640|gb|EHB15559.1|	163.7	3e-39	Putative tRNA pseudouridine synthase Pus10 [Heterocephalus glaber]
Unigene32609_All	584	26	2	3.9033	0.2530	-3.9475	Down	1.6975e-07	1.0987e-06	gi|351710858|gb|EHB13777.1|	59.7	8e-08	Cation channel sperm-associated protein 1 [Heterocephalus glaber]
Unigene33949_All	481	35	2	6.3797	0.3072	-4.3762	Down	2.5325e-10	2.1722e-09	gi|351708936|gb|EHB11855.1|	53.5	3e-06	Integrator complex subunit 4 [Heterocephalus glaber]
Unigene9783_All	1027	66	168	5.6344	12.0845	1.1008	Up	4.3505e-08	3.0039e-07	gi|351708626|gb|EHB11545.1|	179.9	1e-43	Conserved oligomeric Golgi complex subunit 2 [Heterocephalus glaber]
Unigene49415_All	472	1	49	0.1858	7.6691	5.3672	Up	2.5553e-12	2.5495e-11	gi|351705082|gb|EHB08001.1|	30.4	3e-06	Macrophage mannose receptor 1-like protein 1 [Heterocephalus glaber]
Unigene33292_All	688	48	7	6.1169	0.7516	-3.0248	Down	1.6247e-10	1.4155e-09	gi|351704453|gb|EHB07372.1|	58.2	3e-07	Chromodomain-helicase-DNA-binding protein 1 [Heterocephalus glaber]
Unigene34983_All	550	21	2	3.3476	0.2686	-3.6396	Down	5.8466e-06	3.0508e-05	gi|351701035|gb|EHB03954.1|	145.2	1e-33	ATP-binding cassette sub-family A member 13 [Heterocephalus glaber]
Unigene32158_All	570	56	13	8.6137	1.6848	-2.3541	Down	1.7630e-09	1.4009e-08	gi|351698774|gb|EHB01693.1|	59.3	1e-07	Glioma pathogenesis-related protein 1 [Heterocephalus glaber]
Unigene2644_All	837	116	308	12.1509	27.1840	1.1617	Up	8.8327e-15	1.0263e-13	gi|351698416|gb|EHB01335.1|	79.3	2e-13	hypothetical protein GW7_00159, partial [Heterocephalus glaber]
Unigene18333_All	522	36	91	6.0466	12.8783	1.0907	Up	6.6977e-05	2.9134e-04	gi|351698416|gb|EHB01335.1|	62.4	9e-09	hypothetical protein GW7_00159, partial [Heterocephalus glaber]
Unigene4120_All	433	10	51	2.0248	8.7010	2.1034	Up	1.7315e-06	9.8161e-06	gi|351697650|gb|EHB00569.1|	58.2	1e-07	Folliculin-interacting protein 1 [Heterocephalus glaber]
Unigene49336_All	1038	0	143	0.0000	10.1772	13.3131	Up	1.2011e-38	3.1656e-37	gi|351697185|gb|EHB00104.1|	214.5	6e-54	Arylsulfatase B, partial [Heterocephalus glaber]
Unigene230_All	720	159	75	19.3616	7.6951	-1.3312	Down	7.8562e-12	7.5681e-11	gi|351581711|gb|AEQ49435.1|	55.8	1e-06	resilin isoform B [Ctenocephalides felis]
Unigene3280_All	1260	36	217	2.5050	12.7226	2.3445	Up	1.4805e-26	2.8129e-25	gi|350586755|ref|XP_001925100.4|	227.3	1e-57	PREDICTED: long-chain-fatty-acid--CoA ligase ACSBG1-like [Sus scrofa]
Unigene50496_All	512	0	76	0.0000	10.9656	13.4207	Up	7.2976e-21	1.1280e-19	gi|350586181|ref|XP_003128031.3|	58.2	1e-07	PREDICTED: doublesex- and mab-3-related transcription factor B1-like [Sus scrofa]
Unigene17759_All	1513	214	642	12.4008	31.3462	1.3379	Up	6.3426e-36	1.5653e-34	gi|350579105|ref|XP_001924229.4|	200.3	2e-49	PREDICTED: WD repeat and HMG-box DNA-binding protein 1 [Sus scrofa]
CL5595.Contig1_All	557	1134	495	178.4984	65.6505	-1.4430	Down	2.3511e-84	1.1717e-82	gi|350538863|ref|NP_001232350.1|	251.9	1e-65	putative ribosomal protein S16 [Taeniopygia guttata] >gi|50728374|ref|XP_416113.1| PREDICTED: 40S ribosomal protein S16 [Gallus gallus] >gi|326911615|ref|XP_003202153.1| PREDICTED: 40S ribosomal protein S16-like isoform 1 [Meleagris gallopavo] >gi|326911617|ref|XP_003202154.1| PREDICTED: 40S ribosomal protein S16-like isoform 2 [Meleagris gallopavo] >gi|197127318|gb|ACH43816.1| putative ribosomal…
Unigene18508_All	1571	733	2176	40.9076	102.3224	1.3227	Up	1.3334e-115	8.5882e-114	gi|350537601|ref|NP_001233283.1|	119.8	3e-25	E3 ubiquitin ligase MARCH3 [Oncorhynchus mykiss] >gi|329771347|emb|CCA64454.1| E3 ubiquitin ligase MARCH3 [Oncorhynchus mykiss]
Unigene26637_All	732	18	57	2.1559	5.7524	1.4159	Up	1.1858e-04	4.8953e-04	gi|350535829|ref|NP_001233024.1|	152.9	1e-35	uncharacterized protein LOC100169088 [Acyrthosiphon pisum] >gi|239792091|dbj|BAH72426.1| ACYPI009739 [Acyrthosiphon pisum]
Unigene30304_All	395	27	4	5.9930	0.7481	-3.0020	Down	2.1482e-06	1.2019e-05	gi|350426832|ref|XP_003494557.1|	186.4	3e-46	PREDICTED: chaperone protein DnaK-like [Bombus impatiens]
CL4570.Contig1_All	2447	335	110	12.0029	3.3208	-1.8538	Down	8.0676e-37	2.0459e-35	gi|350426451|ref|XP_003494441.1|	135.6	1e-29	PREDICTED: hypothetical protein LOC100740517 [Bombus impatiens]
Unigene22137_All	531	49	10	8.0906	1.3912	-2.5399	Down	4.0729e-09	3.1160e-08	gi|350426403|ref|XP_003494427.1|	194.5	1e-48	PREDICTED: ras-related protein M-Ras-like [Bombus impatiens]
CL2618.Contig1_All	1564	100	44	5.6058	2.0783	-1.4315	Down	9.9915e-09	7.3776e-08	gi|350425262|ref|XP_003494064.1|	713.8	0.0	PREDICTED: sodium-driven chloride bicarbonate exchanger-like [Bombus impatiens]
CL6434.Contig1_All	855	57	8	5.8450	0.6912	-3.0800	Down	1.9022e-12	1.9149e-11	gi|350424721|ref|XP_003493890.1|	347.8	3e-94	PREDICTED: calcium-binding mitochondrial carrier protein Aralar1-like [Bombus impatiens]
CL2659.Contig4_All	2361	477	176	17.7133	5.5069	-1.6855	Down	1.8696e-45	5.5781e-44	gi|350424325|ref|XP_003493758.1|	1022.3	0.0	PREDICTED: putative glycogen [starch] synthase-like [Bombus impatiens]
Unigene6751_All	1593	217	50	11.9432	2.3187	-2.3648	Down	7.0124e-33	1.6074e-31	gi|350424206|ref|XP_003493721.1|	249.2	4e-64	PREDICTED: organic cation transporter protein-like [Bombus impatiens]
Unigene29894_All	543	58	3	9.3649	0.4081	-4.5203	Down	1.1267e-16	1.4485e-15	gi|350423047|ref|XP_003493368.1|	151.4	1e-35	PREDICTED: gamma-aminobutyric acid receptor subunit beta-like [Bombus impatiens]
CL1120.Contig2_All	2480	25	80	0.8838	2.3830	1.4310	Up	3.9819e-06	2.1371e-05	gi|350422689|ref|XP_003493250.1|	860.5	0.0	PREDICTED: echinoderm microtubule-associated protein-like 2-like isoform 1 [Bombus impatiens]
Unigene19694_All	337	857	100	222.9602	21.9209	-3.3464	Down	1.2093e-180	1.1049e-178	gi|350422599|ref|XP_003493223.1|	115.5	6e-25	PREDICTED: hypothetical protein LOC100742354 [Bombus impatiens]
Unigene30748_All	1091	121	8	9.7238	0.5417	-4.1660	Down	9.0182e-32	2.0064e-30	gi|350422599|ref|XP_003493223.1|	58.9	4e-07	PREDICTED: hypothetical protein LOC100742354 [Bombus impatiens]
CL870.Contig3_All	740	159	34	18.8383	3.3942	-2.4725	Down	9.3432e-26	1.7307e-24	gi|350422599|ref|XP_003493223.1|	56.6	1e-06	PREDICTED: hypothetical protein LOC100742354 [Bombus impatiens]
CL4258.Contig2_All	10308	15189	3441	129.1907	24.6603	-2.3892	Down	0	0	gi|350422387|ref|XP_003493149.1|	58.5	8e-06	PREDICTED: hypothetical protein LOC100743398 [Bombus impatiens]
Unigene32166_All	384	19	2	4.3381	0.3848	-3.4949	Down	2.3564e-05	1.1126e-04	gi|350422357|ref|XP_003493139.1|	62.8	5e-09	PREDICTED: LOW QUALITY PROTEIN: papilin-like [Bombus impatiens]
Unigene14101_All	691	56	25	7.1054	2.6727	-1.4106	Down	2.3090e-05	1.0921e-04	gi|350421197|ref|XP_003492766.1|	87.0	7e-16	PREDICTED: paxillin-like [Bombus impatiens]
CL4476.Contig1_All	796	104	1	11.4550	0.0928	-6.9476	Down	2.4198e-34	5.7506e-33	gi|350421176|ref|XP_003492760.1|	134.8	4e-30	PREDICTED: hypothetical protein LOC100745708 [Bombus impatiens]
Unigene30687_All	480	21	1	3.8358	0.1539	-4.6395	Down	8.6503e-07	5.1227e-06	gi|350420673|ref|XP_003492586.1|	58.9	8e-08	PREDICTED: hypothetical protein LOC100745028 [Bombus impatiens]
Unigene2983_All	3319	206	502	5.4417	11.1734	1.0379	Up	1.4337e-19	2.1098e-18	gi|350420608|ref|XP_003492564.1|	1170.6	0.0	PREDICTED: mediator of RNA polymerase II transcription subunit 23-like [Bombus impatiens]
Unigene40168_All	218	0	14	0.0000	4.7442	12.2119	Up	2.0875e-04	8.2039e-04	gi|350419140|ref|XP_003492084.1|	58.5	9e-08	PREDICTED: facilitated trehalose transporter Tret1-like [Bombus impatiens]
CL2172.Contig2_All	1952	274	743	12.3069	28.1188	1.1921	Up	8.0440e-35	1.9385e-33	gi|350419063|ref|XP_003492058.1|	921.4	0.0	PREDICTED: dynein heavy chain, cytoplasmic-like [Bombus impatiens]
CL215.Contig2_All	1847	13	46	0.6171	1.8398	1.5760	Up	1.9137e-04	7.5665e-04	gi|350418986|ref|XP_003492033.1|	468.4	5e-130	PREDICTED: FCH domain only protein 2-like isoform 2 [Bombus impatiens]
Unigene138_All	818	60	151	6.4309	13.6368	1.0844	Up	2.9486e-07	1.8595e-06	gi|350417408|ref|XP_003491408.1|	55.1	4e-06	PREDICTED: hypothetical protein LOC100742436 [Bombus impatiens]
CL1763.Contig2_All	2709	60	173	1.9419	4.7176	1.2806	Up	3.7834e-10	3.1954e-09	gi|350417073|ref|XP_003491243.1|	221.5	1e-55	PREDICTED: protein lap4-like isoform 1 [Bombus impatiens]
Unigene14885_All	1457	99	319	5.9573	16.1741	1.4410	Up	1.1802e-20	1.8099e-19	gi|350417067|ref|XP_003491240.1|	458.0	5e-127	PREDICTED: cell division cycle protein 16 homolog [Bombus impatiens]
Unigene29546_All	366	77	40	18.4453	8.0736	-1.1920	Down	1.3090e-05	6.4581e-05	gi|350416455|ref|XP_003490954.1|	67.0	2e-10	PREDICTED: hypothetical protein LOC100746980 [Bombus impatiens]
Unigene806_All	904	67	195	6.4980	15.9351	1.2941	Up	1.9992e-11	1.8723e-10	gi|350416108|ref|XP_003490843.1|	320.9	4e-86	PREDICTED: ribosomal RNA small subunit methyltransferase NEP1-like [Bombus impatiens]
Unigene17667_All	740	26	73	3.0805	7.2875	1.2423	Up	7.7585e-05	3.3358e-04	gi|350416106|ref|XP_003490842.1|	84.0	7e-15	PREDICTED: homeotic protein female sterile-like isoform 2 [Bombus impatiens]
CL2388.Contig1_All	3428	459	103	11.7395	2.2197	-2.4029	Down	5.2594e-69	2.2231e-67	gi|350415482|ref|XP_003490654.1|	142.1	1e-31	PREDICTED: hypothetical protein LOC100741310 [Bombus impatiens]
Unigene909_All	1219	55	196	3.9558	11.8779	1.5862	Up	5.0140e-15	5.9031e-14	gi|350414565|ref|XP_003490355.1|	133.3	2e-29	PREDICTED: DNA-binding protein K10-like [Bombus impatiens]
CL2134.Contig1_All	724	50	141	6.0549	14.3870	1.2486	Up	3.0453e-08	2.1449e-07	gi|350414380|ref|XP_003490299.1|	310.5	4e-83	PREDICTED: cyclin-dependent kinase 7-like [Bombus impatiens]
CL969.Contig2_All	3558	688	1984	16.9535	41.1930	1.2808	Up	1.4641e-100	8.4521e-99	gi|350414279|ref|XP_003490265.1|	348.2	1e-93	PREDICTED: hypothetical protein LOC100744615 [Bombus impatiens]
CL4039.Contig1_All	2347	85	7	3.1753	0.2203	-3.8494	Down	1.6812e-21	2.6565e-20	gi|350413806|ref|XP_003490120.1|	112.5	9e-23	PREDICTED: voltage-dependent calcium channel type D subunit alpha-1-like, partial [Bombus impatiens]
CL4039.Contig2_All	2446	84	15	3.0109	0.4530	-2.7326	Down	8.0748e-16	9.9247e-15	gi|350413806|ref|XP_003490120.1|	124.0	3e-26	PREDICTED: voltage-dependent calcium channel type D subunit alpha-1-like, partial [Bombus impatiens]
Unigene32523_All	644	33	7	4.4927	0.8030	-2.4841	Down	2.0825e-06	1.1663e-05	gi|350413702|ref|XP_003490079.1|	63.5	7e-09	PREDICTED: hypothetical protein LOC100741428 [Bombus impatiens]
CL6419.Contig1_All	1389	56	150	3.5348	7.9777	1.1743	Up	5.1544e-08	3.5345e-07	gi|350413485|ref|XP_003490006.1|	370.2	1e-100	PREDICTED: zinc finger protein DPF3-like [Bombus impatiens]
Unigene26663_All	1381	157	81	9.9674	4.3329	-1.2019	Down	3.5317e-10	2.9874e-09	gi|350412786|ref|XP_003489762.1|	69.7	3e-10	PREDICTED: protein FAM98A-like [Bombus impatiens]
Unigene18346_All	1983	40	169	1.7685	6.2958	1.8319	Up	9.4930e-16	1.1616e-14	gi|350412731|ref|XP_003489743.1|	631.7	3e-179	PREDICTED: protein white-like [Bombus impatiens]
Unigene47829_All	747	1	64	0.1174	6.3292	5.7525	Up	3.4338e-16	4.3006e-15	gi|350412452|ref|XP_003489650.1|	148.3	3e-34	PREDICTED: neuropeptide Y receptor-like [Bombus impatiens]
Unigene49651_All	1551	2	431	0.1131	20.5283	7.5039	Up	8.5591e-111	5.3173e-109	gi|350412026|ref|XP_003489520.1|	407.9	6e-112	PREDICTED: dipeptidase 1-like [Bombus impatiens]
Unigene4894_All	609	34	13	4.8948	1.5769	-1.6342	Down	2.4690e-04	9.5690e-04	gi|350410969|ref|XP_003489196.1|	114.0	4e-24	PREDICTED: autophagy-related protein 2 homolog A-like [Bombus impatiens]
CL3874.Contig1_All	1044	37	96	3.1073	6.7930	1.1284	Up	2.5578e-05	1.2043e-04	gi|350410624|ref|XP_003489094.1|	141.4	6e-32	PREDICTED: protein-cysteine N-palmitoyltransferase Rasp-like [Bombus impatiens]
Unigene49014_All	489	5	51	0.8965	7.7046	3.1033	Up	2.9639e-09	2.3014e-08	gi|350410576|ref|XP_003489081.1|	53.1	4e-06	PREDICTED: major facilitator superfamily domain-containing protein 8-like [Bombus impatiens]
Unigene11914_All	1916	70	949	3.2032	36.5897	3.5139	Up	7.4047e-167	6.3838e-165	gi|350410061|ref|XP_003488933.1|	214.5	1e-53	PREDICTED: ceramide synthase 6-like [Bombus impatiens]
CL1488.Contig1_All	2105	419	156	17.4517	5.4747	-1.6725	Down	1.0420e-39	2.7934e-38	gi|350409711|ref|XP_003488822.1|	719.2	0.0	PREDICTED: F-box/WD repeat-containing protein 5-like [Bombus impatiens]
CL2542.Contig2_All	732	31	89	3.7130	8.9819	1.2744	Up	8.2580e-06	4.1986e-05	gi|350408056|ref|XP_003488287.1|	204.1	4e-51	PREDICTED: troponin C-like [Bombus impatiens]
Unigene40762_All	955	4	94	0.3672	7.2713	4.3076	Up	2.1070e-20	3.1923e-19	gi|350407614|ref|XP_003488143.1|	317.8	4e-85	PREDICTED: ras-specific guanine nucleotide-releasing factor 1-like [Bombus impatiens]
CL5801.Contig2_All	801	2	88	0.2189	8.1159	5.2124	Up	4.1892e-21	6.5346e-20	gi|350407240|ref|XP_003488030.1|	87.4	3e-40	PREDICTED: carbohydrate sulfotransferase 11-like [Bombus impatiens]
Unigene51220_All	494	1	26	0.1775	3.8881	4.4532	Up	1.8192e-06	1.0269e-05	gi|350407209|ref|XP_003488017.1|	112.8	5e-24	PREDICTED: patched domain-containing protein 3-like [Bombus impatiens]
CL2841.Contig2_All	1314	18	2	1.2010	0.1124	-3.4175	Down	4.7032e-05	2.1157e-04	gi|350405381|ref|XP_003487418.1|	99.0	5e-19	PREDICTED: hypothetical protein LOC100742088 [Bombus impatiens]
Unigene945_All	1392	197	571	12.4080	30.3030	1.2882	Up	2.0631e-30	4.4044e-29	gi|350405053|ref|XP_003487309.1|	57.8	1e-06	PREDICTED: hypothetical protein LOC100748719 [Bombus impatiens]
Unigene10944_All	933	24	69	2.2553	5.4633	1.2765	Up	8.7937e-05	3.7475e-04	gi|350404336|ref|XP_003487073.1|	134.4	7e-30	PREDICTED: peptidyl-prolyl cis-trans isomerase FKBP8-like [Bombus impatiens]
CL6136.Contig1_All	535	0	17	0.0000	2.3474	11.1968	Up	3.3370e-05	1.5436e-04	gi|350404127|ref|XP_003487011.1|	147.1	3e-34	PREDICTED: hypothetical protein LOC100743933 [Bombus impatiens]
Unigene47813_All	804	6	90	0.6543	8.2694	3.6598	Up	1.3728e-17	1.8477e-16	gi|350403510|ref|XP_003486822.1|	67.4	8e-10	PREDICTED: slit homolog 1 protein-like [Bombus impatiens]
Unigene27430_All	1351	196	36	12.7197	1.9685	-2.6919	Down	1.9465e-34	4.6396e-33	gi|350403176|ref|XP_003486719.1|	446.8	1e-123	PREDICTED: sodium-dependent neutral amino acid transporter SLC6A17-like isoform 2 [Bombus impatiens]
Unigene26502_All	544	33	136	5.3185	18.4684	1.7960	Up	1.2253e-12	1.2514e-11	gi|350402953|ref|XP_003486655.1|	110.2	4e-23	PREDICTED: hypothetical protein LOC100741094, partial [Bombus impatiens]
Unigene47514_All	456	7	45	1.3459	7.2901	2.4374	Up	9.5973e-07	5.6439e-06	gi|350402606|ref|XP_003486541.1|	94.7	1e-18	PREDICTED: protein lin-37 homolog [Bombus impatiens]
CL1924.Contig5_All	1803	66	9	3.2094	0.3688	-3.1214	Down	2.2328e-14	2.5376e-13	gi|350402482|ref|XP_003486502.1|	319.3	3e-85	PREDICTED: hypothetical protein LOC100742774 [Bombus impatiens]
Unigene22392_All	1184	214	531	15.8467	33.1307	1.0640	Up	2.1431e-21	3.3752e-20	gi|350402387|ref|XP_003486466.1|	448.7	2e-124	PREDICTED: E3 ubiquitin-protein ligase Bre1-like [Bombus impatiens]
Unigene7743_All	966	144	40	13.0696	3.0589	-2.0951	Down	2.0962e-19	3.0672e-18	gi|350402135|ref|XP_003486378.1|	82.4	3e-14	PREDICTED: hemocytin-like [Bombus impatiens]
Unigene1857_All	1270	353	1631	24.3695	94.8721	1.9609	Up	1.5812e-151	1.2660e-149	gi|350402088|ref|XP_003486364.1|	359.4	2e-97	PREDICTED: probable enoyl-CoA hydratase, mitochondrial-like [Bombus impatiens]
CL4695.Contig1_All	1760	1039	257	51.7582	10.7872	-2.2625	Down	4.3597e-143	3.3202e-141	gi|350402034|ref|XP_003486345.1|	741.5	0.0	PREDICTED: T-complex protein 1 subunit gamma-like [Bombus impatiens]
Unigene26645_All	1364	182	493	11.6986	26.7006	1.1905	Up	1.3480e-23	2.3023e-22	gi|350400813|ref|XP_003485969.1|	314.3	8e-84	PREDICTED: ubiquitin-conjugating enzyme E2 S-like [Bombus impatiens]
Unigene14974_All	1185	33	166	2.4416	10.3485	2.0835	Up	4.5273e-18	6.2345e-17	gi|350400427|ref|XP_003485831.1|	260.0	1e-67	PREDICTED: glutathione S-transferase theta-1-like [Bombus impatiens]
CL2663.Contig3_All	2662	278	77	9.1562	2.1368	-2.0993	Down	4.0887e-36	1.0160e-34	gi|350399883|ref|XP_003485670.1|	80.1	6e-13	PREDICTED: hypothetical protein LOC100743696 [Bombus impatiens]
Unigene26875_All	2809	312	64	9.7382	1.6831	-2.5325	Down	2.2417e-50	7.3044e-49	gi|350398558|ref|XP_003485231.1|	324.7	1e-86	PREDICTED: bestrophin-3-like [Bombus impatiens]
Unigene30493_All	240	17	0	6.2103	0.0000	-12.6004	Down	1.5288e-06	8.7738e-06	gi|350397731|ref|XP_003484974.1|	80.5	2e-14	PREDICTED: LOW QUALITY PROTEIN: piggyBac transposable element-derived protein 4-like [Bombus impatiens]
Unigene13933_All	410	29	78	6.2014	14.0540	1.1803	Up	8.6265e-05	3.6788e-04	gi|350397056|ref|XP_003484756.1|	141.4	1e-32	PREDICTED: phosphatidate phosphatase PPAPDC1A-like [Bombus impatiens]
Unigene8996_All	1848	120	309	5.6932	12.3522	1.1175	Up	5.0481e-14	5.6276e-13	gi|350396718|ref|XP_003484639.1|	526.9	1e-147	PREDICTED: tRNA-dihydrouridine synthase 1-like [Bombus impatiens]
Unigene42655_All	812	6	44	0.6478	4.0030	2.6275	Up	4.4056e-07	2.7182e-06	gi|350396672|ref|XP_003484627.1|	270.0	8e-71	PREDICTED: anoctamin-8-like isoform 3 [Bombus impatiens]
Unigene23829_All	3479	1192	70	30.0399	1.4864	-4.3370	Down	2.0000e-308	2.7049e-306	gi|350396439|ref|XP_003484552.1|	65.9	1e-08	PREDICTED: ryanodine receptor 44F-like [Bombus impatiens]
CL759.Contig3_All	927	25	7	2.3645	0.5578	-2.0837	Down	2.1895e-04	8.5425e-04	gi|349806887|gb|AEQ19570.1|	425.6	1e-117	PL10-like protein [Macrobrachium nipponense]
Unigene13455_All	552	16	186	2.5413	24.8921	3.2920	Up	4.0822e-32	9.1786e-31	gi|34979807|gb|AAQ83892.1|	70.1	5e-11	interferon gamma-inducible protein 30 [Branchiostoma belcheri tsingtauense]
Unigene11785_All	557	623	1842	98.0639	244.2995	1.3169	Up	1.6972e-97	9.5225e-96	gi|349502993|gb|AEP84099.1|	143.3	5e-33	acyl-CoA-binding protein [Penaeus monodon]
Unigene49397_All	595	0	79	0.0000	9.8084	13.2598	Up	1.1665e-21	1.8551e-20	gi|349502991|gb|AEP84098.1|	143.7	4e-33	O-methyltransferase [Penaeus monodon]
Unigene34642_All	805	38	4	4.1387	0.3671	-3.4949	Down	1.3037e-09	1.0480e-08	gi|348587938|ref|XP_003479724.1|	133.7	9e-30	PREDICTED: neuronal acetylcholine receptor subunit alpha-2 [Cavia porcellus]
Unigene33559_All	1461	411	2	24.6643	0.1011	-7.9305	Down	5.0134e-136	3.6516e-134	gi|348586267|ref|XP_003478890.1|	64.3	1e-08	PREDICTED: E3 ubiquitin-protein ligase TRIM32-like [Cavia porcellus]
CL1141.Contig1_All	1113	57	160	4.4901	10.6197	1.2419	Up	4.1259e-09	3.1545e-08	gi|348585018|ref|XP_003478269.1|	69.7	2e-10	PREDICTED: NFATC2-interacting protein-like [Cavia porcellus]
Unigene52353_All	288	0	14	0.0000	3.5911	11.8102	Up	2.0875e-04	8.1637e-04	gi|348584852|ref|XP_003478186.1|	52.4	7e-06	PREDICTED: zinc finger protein 597-like [Cavia porcellus]
Unigene47082_All	300	3	27	0.8768	6.6486	2.9227	Up	3.6020e-05	1.6455e-04	gi|348571000|ref|XP_003471284.1|	72.0	8e-12	PREDICTED: espin-like [Cavia porcellus]
Unigene43943_All	433	0	34	0.0000	5.8007	12.5020	Up	1.0259e-09	8.3352e-09	gi|348570050|ref|XP_003470810.1|	82.4	6e-15	PREDICTED: solute carrier family 2, facilitated glucose transporter member 8-like [Cavia porcellus]
Unigene48131_All	589	0	44	0.0000	5.5186	12.4301	Up	2.2742e-12	2.2779e-11	gi|348567152|ref|XP_003469365.1|	102.1	1e-20	PREDICTED: LOW QUALITY PROTEIN: lipase member I-like [Cavia porcellus]
Unigene15025_All	1001	55	164	4.8173	12.1031	1.3291	Up	3.5427e-10	2.9964e-09	gi|348565358|ref|XP_003468470.1|	188.0	5e-46	PREDICTED: UPF0364 protein C6orf211 homolog [Cavia porcellus]
Unigene24816_All	665	37	96	4.8782	10.6644	1.1284	Up	2.5578e-05	1.2041e-04	gi|348564109|ref|XP_003467848.1|	203.8	4e-51	PREDICTED: TP53-regulating kinase-like [Cavia porcellus]
Unigene50103_All	293	0	33	0.0000	8.3202	13.0224	Up	1.8903e-09	1.4956e-08	gi|348558476|ref|XP_003465044.1|	62.0	9e-09	PREDICTED: gamma-butyrobetaine dioxygenase [Cavia porcellus]
Unigene11581_All	579	21	74	3.1799	9.4415	1.5700	Up	2.0811e-06	1.1660e-05	gi|348551951|ref|XP_003461792.1|	315.8	6e-85	PREDICTED: DNA-directed RNA polymerase III subunit RPC2-like [Cavia porcellus]
Unigene47537_All	537	7	48	1.1429	6.6032	2.5305	Up	2.2810e-07	1.4564e-06	gi|348545930|ref|XP_003460432.1|	69.7	6e-11	PREDICTED: zinc finger MYM-type protein 1-like [Oreochromis niloticus]
Unigene33519_All	424	22	5	4.5492	0.8711	-2.3847	Down	1.6998e-04	6.8396e-04	gi|348545049|ref|XP_003459993.1|	67.8	1e-10	PREDICTED: CD209 antigen-like protein A-like [Oreochromis niloticus]
Unigene21267_All	1668	444	37	23.3380	1.6387	-3.8321	Down	6.4892e-106	3.8998e-104	gi|348543045|ref|XP_003458994.1|	268.1	9e-70	PREDICTED: hypothetical protein LOC100702146 [Oreochromis niloticus]
CL1592.Contig1_All	767	3	80	0.3429	7.7052	4.4900	Up	6.0260e-18	8.2494e-17	gi|348542888|ref|XP_003458916.1|	55.1	3e-06	PREDICTED: RING finger protein 222-like [Oreochromis niloticus]
Unigene49950_All	323	0	15	0.0000	3.4307	11.7443	Up	1.1329e-04	4.6976e-04	gi|348542888|ref|XP_003458916.1|	53.1	4e-06	PREDICTED: RING finger protein 222-like [Oreochromis niloticus]
CL5439.Contig1_All	1317	27	130	1.7974	7.2920	2.0204	Up	5.9842e-14	6.6229e-13	gi|348542830|ref|XP_003458887.1|	417.9	5e-115	PREDICTED: 3-hydroxyisobutyryl-CoA hydrolase, mitochondrial-like [Oreochromis niloticus]
CL4008.Contig1_All	1452	121	288	7.3063	14.6526	1.0039	Up	2.6754e-11	2.4805e-10	gi|348542596|ref|XP_003458770.1|	318.9	3e-85	PREDICTED: NIF3-like protein 1-like [Oreochromis niloticus]
CL6111.Contig1_All	1691	0	62	0.0000	2.7085	11.4033	Up	3.7945e-17	5.0028e-16	gi|348542592|ref|XP_003458768.1|	277.7	1e-72	PREDICTED: probable proline dehydrogenase 2-like [Oreochromis niloticus]
Unigene1387_All	885	18	91	1.7832	7.5960	2.0908	Up	1.4992e-10	1.3107e-09	gi|348542158|ref|XP_003458553.1|	96.3	1e-18	PREDICTED: solute carrier family 22 member 6-B-like [Oreochromis niloticus]
Unigene20657_All	1905	83	201	3.8200	7.7945	1.0289	Up	1.3948e-08	1.0146e-07	gi|348542038|ref|XP_003458493.1|	371.7	7e-101	PREDICTED: cyclin-D-binding Myb-like transcription factor 1-like [Oreochromis niloticus]
Unigene18601_All	1187	48	123	3.5454	7.6550	1.1105	Up	2.4595e-06	1.3662e-05	gi|348541855|ref|XP_003458402.1|	352.4	2e-95	PREDICTED: LOW QUALITY PROTEIN: asparagine synthetase domain-containing protein 1-like [Oreochromis niloticus]
Unigene44285_All	912	2	43	0.1923	3.4831	4.1789	Up	9.5599e-10	7.7920e-09	gi|348541797|ref|XP_003458373.1|	172.6	2e-41	PREDICTED: peroxisomal sarcosine oxidase-like [Oreochromis niloticus]
CL3921.Contig1_All	1056	49	175	4.0683	12.2423	1.5894	Up	1.3336e-13	1.4432e-12	gi|348541197|ref|XP_003458073.1|	106.3	2e-21	PREDICTED: sphingomyelin phosphodiesterase 4-like [Oreochromis niloticus]
CL5928.Contig3_All	1292	281	122	19.0687	6.9757	-1.4508	Down	2.4716e-22	4.0396e-21	gi|348540738|ref|XP_003457844.1|	124.0	1e-26	PREDICTED: hypothetical protein LOC100707942, partial [Oreochromis niloticus]
Unigene19258_All	1492	215	538	12.6342	26.6380	1.0762	Up	4.9689e-22	8.0262e-21	gi|348539694|ref|XP_003457324.1|	134.8	1e-29	PREDICTED: DNA-directed RNA polymerase I subunit RPA43-like [Oreochromis niloticus]
Unigene6762_All	1575	176	509	9.7973	23.8740	1.2850	Up	3.4863e-27	6.7649e-26	gi|348539500|ref|XP_003457227.1|	458.0	5e-127	PREDICTED: enoyl-CoA delta isomerase 2, mitochondrial-like [Oreochromis niloticus]
CL3833.Contig1_All	1110	34	100	2.6855	6.6553	1.3093	Up	1.3698e-06	7.9388e-06	gi|348539500|ref|XP_003457227.1|	261.5	4e-68	PREDICTED: enoyl-CoA delta isomerase 2, mitochondrial-like [Oreochromis niloticus]
Unigene12260_All	915	57	26	5.4617	2.0991	-1.3796	Down	2.6820e-05	1.2591e-04	gi|348538539|ref|XP_003456748.1|	361.7	2e-98	PREDICTED: CAD protein-like [Oreochromis niloticus]
CL4363.Contig2_All	1092	3	41	0.2409	2.7736	3.5253	Up	2.0991e-08	1.5037e-07	gi|348537439|ref|XP_003456202.1|	288.9	2e-76	PREDICTED: dehydrogenase/reductase SDR family member 11-like [Oreochromis niloticus]
Unigene2873_All	1215	30	115	2.1648	6.9921	1.6915	Up	3.8655e-10	3.2621e-09	gi|348537076|ref|XP_003456021.1|	91.3	1e-16	PREDICTED: carbohydrate sulfotransferase 12-like [Oreochromis niloticus]
Unigene48915_All	590	1	51	0.1486	6.3857	5.4253	Up	7.8149e-13	8.0695e-12	gi|348536355|ref|XP_003455662.1|	75.9	1e-12	PREDICTED: neuronal acetylcholine receptor subunit alpha-2-like [Oreochromis niloticus]
Unigene48380_All	832	0	102	0.0000	9.0566	13.1448	Up	9.1641e-28	1.8135e-26	gi|348535658|ref|XP_003455316.1|	195.3	2e-48	PREDICTED: lysosome membrane protein 2-like [Oreochromis niloticus]
CL5629.Contig2_All	327	10	73	2.6812	16.4916	2.6208	Up	5.9644e-11	5.3811e-10	gi|348533375|ref|XP_003454181.1|	151.0	1e-35	PREDICTED: probable 4-hydroxy-2-oxoglutarate aldolase, mitochondrial-like [Oreochromis niloticus]
Unigene40515_All	1390	2	108	0.1262	5.7398	5.5072	Up	3.0546e-26	5.7426e-25	gi|348533007|ref|XP_003453997.1|	65.1	9e-09	PREDICTED: hypothetical protein LOC100710874 [Oreochromis niloticus]
Unigene37317_All	377	11	0	2.5582	0.0000	-11.3209	Down	1.6721e-04	6.7329e-04	gi|348532129|ref|XP_003453559.1|	132.9	4e-30	PREDICTED: xylose isomerase-like [Oreochromis niloticus]
CL2148.Contig1_All	432	66	34	13.3948	5.8141	-1.2040	Down	4.7842e-05	2.1475e-04	gi|348531900|ref|XP_003453446.1|	127.5	1e-28	PREDICTED: leucine-rich repeat-containing protein 59-like [Oreochromis niloticus]
Unigene23592_All	1648	619	140	32.9314	6.2757	-2.3916	Down	6.2618e-92	3.3410e-90	gi|348530668|ref|XP_003452832.1|	450.7	9e-125	PREDICTED: hypothetical protein LOC100704369 [Oreochromis niloticus]
Unigene364_All	1395	103	277	6.4735	14.6688	1.1801	Up	9.7006e-14	1.0608e-12	gi|348530662|ref|XP_003452829.1|	77.0	2e-12	PREDICTED: zinc finger protein 234-like [Oreochromis niloticus]
CL7099.Contig1_All	1530	0	76	0.0000	3.6695	11.8414	Up	7.2976e-21	1.1297e-19	gi|348530170|ref|XP_003452584.1|	315.5	4e-84	PREDICTED: di-N-acetylchitobiase-like [Oreochromis niloticus]
Unigene33142_All	468	28	9	5.2455	1.4206	-1.8846	Down	2.4560e-04	9.5218e-04	gi|348529386|ref|XP_003452194.1|	55.5	8e-07	PREDICTED: proteasome-associated protein ECM29 homolog [Oreochromis niloticus]
Unigene29791_All	644	86	2	11.7082	0.2294	-5.6735	Down	6.4186e-27	1.2322e-25	gi|348527660|ref|XP_003451337.1|	55.1	2e-06	PREDICTED: thimet oligopeptidase-like [Oreochromis niloticus]
Unigene3051_All	2046	64	709	2.7425	25.5993	3.2225	Up	5.7742e-116	3.7358e-114	gi|348527206|ref|XP_003451110.1|	731.5	0.0	PREDICTED: peroxisomal multifunctional enzyme type 2 [Oreochromis niloticus]
Unigene11974_All	1430	84	264	5.1501	13.6382	1.4050	Up	9.2194e-17	1.1919e-15	gi|348527000|ref|XP_003451007.1|	466.1	1e-129	PREDICTED: alpha-1,3/1,6-mannosyltransferase ALG2-like [Oreochromis niloticus]
Unigene50106_All	323	1	135	0.2714	30.8759	6.8299	Up	1.0085e-34	2.4246e-33	gi|348526624|ref|XP_003450819.1|	72.8	5e-12	PREDICTED: gamma-butyrobetaine dioxygenase-like [Oreochromis niloticus]
Unigene48598_All	709	2	44	0.2473	4.5845	4.2124	Up	5.4127e-10	4.5195e-09	gi|348525739|ref|XP_003450379.1|	67.8	4e-10	PREDICTED: major facilitator superfamily domain-containing protein 8-like [Oreochromis niloticus]
CL624.Contig1_All	1261	0	190	0.0000	11.1308	13.4423	Up	4.0230e-51	1.3259e-49	gi|348524398|ref|XP_003449710.1|	467.6	5e-130	PREDICTED: beta-hexosaminidase subunit beta-like isoform 2 [Oreochromis niloticus]
Unigene3216_All	1277	140	53	9.6120	3.0660	-1.6485	Down	4.9611e-14	5.5332e-13	gi|348523602|ref|XP_003449312.1|	409.5	1e-112	PREDICTED: NAD-dependent deacetylase sirtuin-2-like [Oreochromis niloticus]
Unigene26602_All	1371	20	163	1.2790	8.7829	2.7797	Up	3.0661e-24	5.3498e-23	gi|348523383|ref|XP_003449203.1|	470.3	9e-131	PREDICTED: proton myo-inositol cotransporter-like [Oreochromis niloticus]
CL5760.Contig2_All	1134	242	1088	18.7102	70.8768	1.9215	Up	4.7372e-99	2.6958e-97	gi|348523051|ref|XP_003449037.1|	119.8	2e-25	PREDICTED: zinc finger protein 36, C3H1 type-like 1-like [Oreochromis niloticus]
Unigene42909_All	249	0	14	0.0000	4.1535	12.0201	Up	2.0875e-04	8.1949e-04	gi|348521844|ref|XP_003448436.1|	68.2	1e-10	PREDICTED: hyaluronidase-1-like [Oreochromis niloticus]
Unigene40257_All	1299	1	219	0.0675	12.4544	7.5276	Up	8.2050e-57	2.9536e-55	gi|348521049|ref|XP_003448039.1|	68.9	5e-10	PREDICTED: CD209 antigen-like [Oreochromis niloticus]
CL2739.Contig1_All	639	57	147	7.8208	16.9944	1.1197	Up	2.1065e-07	1.3499e-06	gi|348520648|ref|XP_003447839.1|	124.0	4e-27	PREDICTED: UPF0671 protein C14orf153 homolog [Oreochromis niloticus]
CL1929.Contig1_All	1323	1	32	0.0663	1.7868	4.7522	Up	5.6042e-08	3.8349e-07	gi|348519835|ref|XP_003447435.1|	57.0	2e-06	PREDICTED: hypothetical protein LOC100698142 [Oreochromis niloticus]
CL3677.Contig2_All	679	21	3	2.7116	0.3264	-3.0544	Down	2.7475e-05	1.2884e-04	gi|348519675|ref|XP_003447355.1|	56.2	1e-06	PREDICTED: cyclic AMP-dependent transcription factor ATF-2-like isoform 2 [Oreochromis niloticus]
Unigene49525_All	751	5	95	0.5837	9.3448	4.0009	Up	1.1138e-19	1.6445e-18	gi|348518960|ref|XP_003446999.1|	118.2	3e-25	PREDICTED: cationic amino acid transporter 3 [Oreochromis niloticus]
Unigene41323_All	365	2	47	0.4804	9.5125	4.3075	Up	9.7742e-11	8.6713e-10	gi|348518582|ref|XP_003446810.1|	88.2	1e-16	PREDICTED: solute carrier family 22 member 6-like [Oreochromis niloticus]
Unigene7969_All	402	9	58	1.9629	10.6584	2.4409	Up	2.2801e-08	1.6212e-07	gi|348518229|ref|XP_003446634.1|	132.5	5e-30	PREDICTED: origin recognition complex subunit 4 [Oreochromis niloticus]
CL1301.Contig7_All	1733	12	0	0.6071	0.0000	-9.2458	Down	7.6460e-05	3.2972e-04	gi|348517674|ref|XP_003446358.1|	67.0	3e-09	PREDICTED: pumilio homolog 2 isoform 2 [Oreochromis niloticus]
Unigene11861_All	1440	269	689	16.3782	35.3464	1.1098	Up	4.2291e-29	8.7201e-28	gi|348517304|ref|XP_003446174.1|	355.5	3e-96	PREDICTED: geranylgeranyl transferase type-1 subunit beta-like [Oreochromis niloticus]
Unigene9747_All	1314	168	405	11.2096	22.7692	1.0223	Up	1.0072e-15	1.2308e-14	gi|348517284|ref|XP_003446164.1|	102.1	6e-20	PREDICTED: recQ-mediated genome instability protein 1-like [Oreochromis niloticus]
Unigene46548_All	373	2	37	0.4701	7.3279	3.9624	Up	2.8424e-08	2.0062e-07	gi|348516088|ref|XP_003445571.1|	93.2	3e-18	PREDICTED: molybdenum cofactor biosynthesis protein 1-like [Oreochromis niloticus]
Unigene46768_All	369	5	29	1.1880	5.8058	2.2890	Up	1.7299e-04	6.9516e-04	gi|348515531|ref|XP_003445293.1|	52.0	9e-06	PREDICTED: integrin alpha-6-like [Oreochromis niloticus]
Unigene44834_All	2256	2	451	0.0777	14.7681	7.5704	Up	4.6022e-116	2.9803e-114	gi|348515221|ref|XP_003445138.1|	378.3	9e-103	PREDICTED: sodium-coupled monocarboxylate transporter 1 [Oreochromis niloticus]
Unigene12630_All	1268	573	1835	39.6198	106.9067	1.4321	Up	4.9779e-110	3.0686e-108	gi|348514674|ref|XP_003444865.1|	330.1	1e-88	PREDICTED: glutathione S-transferase Mu 3-like [Oreochromis niloticus]
Unigene932_All	763	77	257	8.8480	24.8827	1.4917	Up	9.7347e-18	1.3183e-16	gi|348510825|ref|XP_003442945.1|	166.4	1e-39	PREDICTED: trifunctional enzyme subunit alpha, mitochondrial-like [Oreochromis niloticus]
Unigene5365_All	1099	28	354	2.2338	23.7954	3.4131	Up	1.0193e-61	3.9698e-60	gi|348510427|ref|XP_003442747.1|	224.9	5e-57	PREDICTED: neuroendocrine convertase 1 [Oreochromis niloticus]
CL3879.Contig1_All	1683	163	6484	8.4914	284.6080	5.0668	Up	0	0	gi|348509960|ref|XP_003442514.1|	179.9	3e-43	PREDICTED: transmembrane protease serine 9-like [Oreochromis niloticus]
Unigene1724_All	1030	63	195	5.3627	13.9857	1.3829	Up	1.7309e-12	1.7469e-11	gi|348509724|ref|XP_003442397.1|	110.9	9e-23	PREDICTED: meiosis-specific nuclear structural protein 1-like [Oreochromis niloticus]
Unigene9691_All	1007	70	184	6.0946	13.4982	1.1472	Up	3.1151e-09	2.4125e-08	gi|348507715|ref|XP_003441401.1|	211.8	3e-53	PREDICTED: syntaxin-16-like [Oreochromis niloticus]
Unigene20882_All	1077	71	237	5.7799	16.2563	1.4919	Up	1.7911e-16	2.2839e-15	gi|348507461|ref|XP_003441274.1|	383.6	8e-105	PREDICTED: sphingosine-1-phosphate lyase 1 [Oreochromis niloticus]
Unigene47821_All	238	0	29	0.0000	9.0014	13.1359	Up	2.1789e-08	1.5551e-07	gi|348506856|ref|XP_003440973.1|	71.2	1e-11	PREDICTED: metalloreductase STEAP3-like [Oreochromis niloticus]
Unigene34027_All	558	45	19	7.0706	2.5154	-1.4910	Down	7.7723e-05	3.3414e-04	gi|348505617|ref|XP_003440357.1|	83.2	6e-15	PREDICTED: alpha-mannosidase 2C1-like [Oreochromis niloticus]
CL5829.Contig2_All	1440	77	16	4.6882	0.8208	-2.5139	Down	1.9514e-13	2.0951e-12	gi|348505554|ref|XP_003440326.1|	280.8	1e-73	PREDICTED: dehydrogenase/reductase SDR family member 11-like [Oreochromis niloticus]
Unigene48306_All	1030	12	81	1.0215	5.8095	2.5077	Up	1.6496e-11	1.5516e-10	gi|348505312|ref|XP_003440205.1|	160.6	1e-37	PREDICTED: protein zer-1 homolog [Oreochromis niloticus]
Unigene2806_All	296	27	117	7.9974	29.2000	1.8684	Up	1.3723e-11	1.3012e-10	gi|348503594|ref|XP_003439349.1|	104.0	2e-21	PREDICTED: gamma-glutamyl hydrolase-like [Oreochromis niloticus]
Unigene50440_All	726	3	728	0.3623	74.0769	7.6757	Up	3.9930e-187	3.7387e-185	gi|348503343|ref|XP_003439224.1|	112.1	2e-23	PREDICTED: apolipoprotein D-like [Oreochromis niloticus]
Unigene150_All	1765	94	288	4.6694	12.0541	1.3682	Up	1.6806e-17	2.2551e-16	gi|348502056|ref|XP_003438585.1|	40.8	3e-99	PREDICTED: UPF0505 protein C16orf62 homolog [Oreochromis niloticus]
Unigene21489_All	1377	70	226	4.4570	12.1245	1.4438	Up	4.2316e-15	5.0015e-14	gi|348500034|ref|XP_003437578.1|	341.7	5e-92	PREDICTED: trans-1,2-dihydrobenzene-1,2-diol dehydrogenase-like [Oreochromis niloticus]
Unigene34931_All	271	15	0	4.8529	0.0000	-12.2446	Down	7.3113e-06	3.7505e-05	gi|34809469|gb|AAQ82662.1|	132.1	6e-30	arrestin 112 [Metapenaeus ensis]
Unigene27052_All	787	7	35	0.7798	3.2853	2.0748	Up	9.5557e-05	4.0456e-04	gi|347971189|ref|XP_309629.5|	68.2	4e-10	AGAP004078-PA [Anopheles gambiae str. PEST] >gi|333466628|gb|EAA05377.5| AGAP004078-PA [Anopheles gambiae str. PEST]
CL6533.Contig2_All	515	34	101	5.7883	14.4878	1.3236	Up	9.8547e-07	5.7868e-06	gi|347970760|ref|XP_310410.3|	102.8	6e-21	AGAP003851-PA [Anopheles gambiae str. PEST] >gi|333466819|gb|EAA06113.4| AGAP003851-PA [Anopheles gambiae str. PEST]
CL6455.Contig1_All	1612	2	94	0.1088	4.3078	5.3072	Up	1.2151e-22	2.0079e-21	gi|347969965|ref|XP_560023.4|	296.6	2e-78	AGAP003482-PA [Anopheles gambiae str. PEST] >gi|333466678|gb|EAL41501.4| AGAP003482-PA [Anopheles gambiae str. PEST]
Unigene43689_All	547	8	40	1.2823	5.4021	2.0748	Up	2.8884e-05	1.3465e-04	gi|347969830|ref|XP_311685.5|	182.6	7e-45	AGAP003400-PA [Anopheles gambiae str. PEST] >gi|333467610|gb|EAA07303.6| AGAP003400-PA [Anopheles gambiae str. PEST]
Unigene48414_All	712	1	44	0.1231	4.5652	5.2128	Up	4.9072e-11	4.4604e-10	gi|347969120|ref|XP_311836.5|	108.2	3e-22	AGAP003039-PA [Anopheles gambiae str. PEST] >gi|333467689|gb|EAA07935.5| AGAP003039-PA [Anopheles gambiae str. PEST]
Unigene24313_All	982	36	8802	3.2142	662.1526	7.6866	Up	0	0	gi|347968549|ref|XP_312135.5|	253.8	8e-66	AGAP002784-PA [Anopheles gambiae str. PEST] >gi|333467953|gb|EAA07896.5| AGAP002784-PA [Anopheles gambiae str. PEST]
CL3937.Contig1_All	4758	1981	509	36.5037	7.9028	-2.2076	Down	7.5301e-263	9.0131e-261	gi|347968463|ref|XP_312188.5|	110.2	1e-21	AGAP002737-PA [Anopheles gambiae str. PEST] >gi|333467991|gb|EAA07771.5| AGAP002737-PA [Anopheles gambiae str. PEST]
CL3012.Contig1_All	2390	749	92	27.4764	2.8437	-3.2724	Down	7.2436e-155	5.8913e-153	gi|347968463|ref|XP_312188.5|	77.4	3e-12	AGAP002737-PA [Anopheles gambiae str. PEST] >gi|333467991|gb|EAA07771.5| AGAP002737-PA [Anopheles gambiae str. PEST]
CL5102.Contig1_All	1436	117	296	7.1434	15.2274	1.0920	Up	4.6773e-13	4.9145e-12	gi|347968463|ref|XP_312188.5|	56.2	4e-06	AGAP002737-PA [Anopheles gambiae str. PEST] >gi|333467991|gb|EAA07771.5| AGAP002737-PA [Anopheles gambiae str. PEST]
CL114.Contig1_All	733	42	112	5.0237	11.2876	1.1679	Up	2.8950e-06	1.5878e-05	gi|347968463|ref|XP_312188.5|	53.9	7e-06	AGAP002737-PA [Anopheles gambiae str. PEST] >gi|333467991|gb|EAA07771.5| AGAP002737-PA [Anopheles gambiae str. PEST]
Unigene47153_All	748	2	45	0.2344	4.4443	4.2449	Up	3.0620e-10	2.6036e-09	gi|347967888|ref|XP_312497.5|	99.4	1e-19	AGAP002449-PA [Anopheles gambiae str. PEST] >gi|333468258|gb|EAA08100.5| AGAP002449-PA [Anopheles gambiae str. PEST]
Unigene23594_All	1271	977	526	67.3947	30.5723	-1.1404	Down	5.4103e-51	1.7782e-49	gi|347967525|ref|XP_001687826.2|	55.5	6e-06	AGAP002273-PA [Anopheles gambiae str. PEST] >gi|333466254|gb|EDO64813.2| AGAP002273-PA [Anopheles gambiae str. PEST]
Unigene857_All	997	98	38	8.6180	2.8156	-1.6139	Down	5.6111e-10	4.6618e-09	gi|347967408|ref|XP_307970.5|	480.7	4e-134	AGAP002215-PA [Anopheles gambiae str. PEST] >gi|333466309|gb|EAA45525.5| AGAP002215-PA [Anopheles gambiae str. PEST]
Unigene26805_All	846	30	206	3.1090	17.9881	2.5325	Up	1.7002e-27	3.3406e-26	gi|347966916|ref|XP_321085.4|	55.8	2e-06	AGAP001979-PA [Anopheles gambiae str. PEST] >gi|333469843|gb|EAA01163.4| AGAP001979-PA [Anopheles gambiae str. PEST]
CL1401.Contig1_All	3613	1991	265	48.3148	5.4183	-3.1566	Down	0	0	gi|347965719|ref|XP_321827.5|	362.5	8e-98	AGAP001319-PA [Anopheles gambiae str. PEST] >gi|333470381|gb|EAA01774.5| AGAP001319-PA [Anopheles gambiae str. PEST]
CL639.Contig37_All	3530	257	79	6.3831	1.6533	-1.9489	Down	1.5802e-30	3.3846e-29	gi|347965510|ref|XP_321942.5|	58.2	3e-06	AGAP001213-PA [Anopheles gambiae str. PEST] >gi|333470478|gb|EAA01720.6| AGAP001213-PA [Anopheles gambiae str. PEST]
CL639.Contig33_All	3308	92	38	2.4384	0.8486	-1.5228	Down	8.6125e-09	6.3936e-08	gi|347965510|ref|XP_321942.5|	210.3	5e-52	AGAP001213-PA [Anopheles gambiae str. PEST] >gi|333470478|gb|EAA01720.6| AGAP001213-PA [Anopheles gambiae str. PEST]
CL639.Contig39_All	3369	86	38	2.2381	0.8332	-1.4255	Down	1.1882e-07	7.8366e-07	gi|347965510|ref|XP_321942.5|	210.3	5e-52	AGAP001213-PA [Anopheles gambiae str. PEST] >gi|333470478|gb|EAA01720.6| AGAP001213-PA [Anopheles gambiae str. PEST]
Unigene29631_All	648	614	156	83.0749	17.7843	-2.2238	Down	1.5805e-83	7.7902e-82	gi|347964721|ref|XP_316883.5|	212.6	1e-53	AGAP000906-PA [Anopheles gambiae str. PEST] >gi|333469478|gb|EAA12124.6| AGAP000906-PA [Anopheles gambiae str. PEST]
Unigene33044_All	387	68	1	15.4055	0.1909	-6.3345	Down	2.7458e-22	4.4796e-21	gi|347964700|ref|XP_316869.3|	64.3	1e-09	AGAP000892-PA [Anopheles gambiae str. PEST] >gi|333469468|gb|EAA12105.4| AGAP000892-PA [Anopheles gambiae str. PEST]
CL1204.Contig1_All	210	12	0	5.0100	0.0000	-12.2906	Down	7.6460e-05	3.2975e-04	gi|347964618|ref|XP_003437118.1|	119.0	6e-26	AGAP000847-PC [Anopheles gambiae str. PEST] >gi|333469431|gb|EGK97301.1| AGAP000847-PC [Anopheles gambiae str. PEST]
Unigene11968_All	3819	2873	362	65.9572	7.0024	-3.2356	Down	0	0	gi|347964535|ref|XP_311341.5|	953.0	0.0	AGAP000801-PA [Anopheles gambiae str. PEST] >gi|333467576|gb|EAA06836.6| AGAP000801-PA [Anopheles gambiae str. PEST]
Unigene6000_All	3448	1299	100	33.0307	2.1425	-3.9464	Down	0	0	gi|347964533|ref|XP_003437104.1|	1013.1	0.0	AGAP000801-PB [Anopheles gambiae str. PEST] >gi|333467577|gb|EGK96607.1| AGAP000801-PB [Anopheles gambiae str. PEST]
Unigene43880_All	318	0	15	0.0000	3.4846	11.7668	Up	1.1329e-04	4.7079e-04	gi|347964105|ref|XP_310493.5|	54.3	1e-06	AGAP000579-PA [Anopheles gambiae str. PEST] >gi|333466886|gb|EAA06340.6| AGAP000579-PA [Anopheles gambiae str. PEST]
CL5304.Contig2_All	1743	169	95	8.5009	4.0264	-1.0781	Down	2.4780e-09	1.9402e-08	gi|347963969|ref|XP_310575.5|	694.1	0.0	AGAP000519-PA [Anopheles gambiae str. PEST] >gi|333466950|gb|EAA06452.5| AGAP000519-PA [Anopheles gambiae str. PEST]
CL7049.Contig1_All	905	70	30	6.7815	2.4488	-1.4695	Down	1.0346e-06	6.0548e-06	gi|347963702|ref|XP_003436978.1|	222.2	2e-56	AGAP000380-PB [Anopheles gambiae str. PEST] >gi|333467074|gb|EGK96468.1| AGAP000380-PB [Anopheles gambiae str. PEST]
CL563.Contig1_All	506	22	0	3.8120	0.0000	-11.8963	Down	3.0569e-08	2.1523e-07	gi|347963311|ref|XP_310961.4|	58.9	9e-08	AGAP000175-PA [Anopheles gambiae str. PEST] >gi|333467260|gb|EAA06485.4| AGAP000175-PA [Anopheles gambiae str. PEST]
Unigene6315_All	1807	299	27	14.5074	1.1038	-3.7162	Down	3.9863e-70	1.7061e-68	gi|347963038|ref|XP_311123.3|	557.0	1e-156	AGAP000038-PA [Anopheles gambiae str. PEST] >gi|333467389|gb|EAA06524.3| AGAP000038-PA [Anopheles gambiae str. PEST]
Unigene21375_All	1456	1155	2829	69.5500	143.5357	1.0453	Up	9.0686e-104	5.3913e-102	gi|347596010|gb|AEP13982.1|	55.8	6e-06	lipid storage droplet protein [Penaeus monodon]
Unigene320_All	1743	78	12	3.9235	0.5086	-2.9475	Down	6.7203e-16	8.3025e-15	gi|347443388|emb|CCA89751.1|	152.9	4e-35	nautilus [Glomeris marginata]
Unigene380_All	793	150	52	16.5842	4.8442	-1.7755	Down	2.0096e-16	2.5544e-15	gi|346654995|gb|AEO44887.1|	95.9	2e-76	shaggy [Tribolium castaneum]
CL6724.Contig2_All	462	41	12	7.7807	1.9188	-2.0197	Down	3.1010e-06	1.6901e-05	gi|346474160|gb|AEO36924.1|	148.3	9e-35	hypothetical protein [Amblyomma maculatum]
CL4629.Contig1_All	460	4	125	0.7624	20.0743	4.7187	Up	3.7131e-28	7.4340e-27	gi|346474092|gb|AEO36890.1|	59.7	4e-08	hypothetical protein [Amblyomma maculatum]
Unigene18710_All	1000	1059	2661	92.8480	196.5772	1.0822	Up	2.9202e-103	1.7218e-101	gi|346474058|gb|AEO36873.1|	101.7	5e-20	hypothetical protein [Amblyomma maculatum]
Unigene32121_All	245	18	2	6.4414	0.6030	-3.4171	Down	4.7032e-05	2.1146e-04	gi|346473639|gb|AEO36664.1|	89.7	3e-17	hypothetical protein [Amblyomma maculatum]
Unigene50056_All	441	0	46	0.0000	7.7056	12.9117	Up	6.6985e-13	6.9528e-12	gi|346473121|gb|AEO36405.1|	60.8	1e-08	hypothetical protein [Amblyomma maculatum]
CL6709.Contig2_All	634	8	94	1.1063	10.9528	3.3075	Up	6.1330e-17	8.0082e-16	gi|346473013|gb|AEO36351.1|	70.9	4e-11	hypothetical protein [Amblyomma maculatum]
Unigene49680_All	390	3	45	0.6744	8.5239	3.6598	Up	2.3475e-09	1.8421e-08	gi|346473013|gb|AEO36351.1|	68.6	9e-11	hypothetical protein [Amblyomma maculatum]
CL3154.Contig1_All	1032	169	474	14.3577	33.9302	1.2407	Up	3.6600e-24	6.3644e-23	gi|346472845|gb|AEO36267.1|	186.4	1e-45	hypothetical protein [Amblyomma maculatum]
CL1371.Contig2_All	968	68	9	6.1590	0.6868	-3.1647	Down	5.9557e-15	6.9797e-14	gi|346472791|gb|AEO36240.1|	166.0	2e-39	hypothetical protein [Amblyomma maculatum]
Unigene11409_All	384	17	57	3.8815	10.9656	1.4983	Up	5.9681e-05	2.6346e-04	gi|346472287|gb|AEO35988.1|	52.4	7e-06	hypothetical protein [Amblyomma maculatum]
Unigene51725_All	314	0	16	0.0000	3.7643	11.8782	Up	6.1486e-05	2.6877e-04	gi|346471987|gb|AEO35838.1|	93.2	3e-18	hypothetical protein [Amblyomma maculatum]
Unigene15094_All	1457	128	332	7.7024	16.8332	1.1279	Up	3.6723e-15	4.3563e-14	gi|346471963|gb|AEO35826.1|	391.0	7e-107	hypothetical protein [Amblyomma maculatum]
CL2038.Contig2_All	1821	16	61	0.7703	2.4746	1.6837	Up	6.2113e-06	3.2298e-05	gi|346471377|gb|AEO35533.1|	302.0	6e-80	hypothetical protein [Amblyomma maculatum]
Unigene3885_All	1122	487	7369	38.0551	485.1812	3.6724	Up	0	0	gi|346471319|gb|AEO35504.1|	85.9	3e-15	hypothetical protein [Amblyomma maculatum]
Unigene48556_All	1146	1	775	0.0765	49.9580	9.3510	Up	7.6075e-204	7.5776e-202	gi|346471319|gb|AEO35504.1|	82.8	3e-14	hypothetical protein [Amblyomma maculatum]
Unigene6695_All	652	49	135	6.5891	15.2959	1.2150	Up	1.1317e-07	7.4787e-07	gi|346471167|gb|AEO35428.1|	200.7	4e-50	hypothetical protein [Amblyomma maculatum]
Unigene11047_All	457	55	25	10.5517	4.0412	-1.3846	Down	3.5421e-05	1.6201e-04	gi|346470365|gb|AEO35027.1|	243.8	1e-63	hypothetical protein [Amblyomma maculatum]
Unigene19991_All	788	26	80	2.8928	7.4998	1.3744	Up	7.6566e-06	3.9148e-05	gi|346470245|gb|AEO34967.1|	153.7	8e-36	hypothetical protein [Amblyomma maculatum]
Unigene5554_All	783	221	530	24.7461	50.0037	1.0148	Up	6.8690e-20	1.0226e-18	gi|346469711|gb|AEO34700.1|	219.6	1e-55	hypothetical protein [Amblyomma maculatum]
CL6491.Contig2_All	952	3	26	0.2763	2.0176	2.8683	Up	6.0218e-05	2.6559e-04	gi|346469615|gb|AEO34652.1|	334.7	3e-90	hypothetical protein [Amblyomma maculatum]
Unigene17928_All	903	47	121	4.5634	9.8989	1.1172	Up	2.6627e-06	1.4720e-05	gi|346469455|gb|AEO34572.1|	289.7	1e-76	hypothetical protein [Amblyomma maculatum]
Unigene6219_All	1174	78	226	5.8251	14.2209	1.2877	Up	6.2407e-13	6.4992e-12	gi|346469371|gb|AEO34530.1|	54.3	3e-49	hypothetical protein [Amblyomma maculatum]
CL7120.Contig2_All	670	2	24	0.2617	2.6462	3.3379	Up	3.7203e-05	1.6979e-04	gi|346469279|gb|AEO34484.1|	60.1	8e-08	hypothetical protein [Amblyomma maculatum]
Unigene45891_All	258	0	17	0.0000	4.8676	12.2490	Up	3.3370e-05	1.5398e-04	gi|346469187|gb|AEO34438.1|	96.7	3e-19	hypothetical protein [Amblyomma maculatum]
CL958.Contig2_All	1411	46	115	2.8583	6.0209	1.0748	Up	9.1768e-06	4.6431e-05	gi|346469181|gb|AEO34435.1|	591.3	3e-167	hypothetical protein [Amblyomma maculatum]
CL1418.Contig1_All	727	0	45	0.0000	4.5726	12.1588	Up	1.2343e-12	1.2603e-11	gi|346469027|gb|AEO34358.1|	103.2	1e-20	hypothetical protein [Amblyomma maculatum]
Unigene27677_All	1046	16	154	1.3411	10.8762	3.0197	Up	7.4401e-25	1.3282e-23	gi|346468981|gb|AEO34335.1|	398.3	3e-109	hypothetical protein [Amblyomma maculatum]
Unigene22783_All	593	24	78	3.5484	9.7169	1.4533	Up	4.1012e-06	2.1983e-05	gi|346468673|gb|AEO34181.1|	56.2	9e-07	hypothetical protein [Amblyomma maculatum]
Unigene11378_All	381	13	49	2.9915	9.5008	1.6672	Up	6.0480e-05	2.6624e-04	gi|346468609|gb|AEO34149.1|	66.6	3e-10	hypothetical protein [Amblyomma maculatum]
Unigene16860_All	540	36	102	5.8450	13.9539	1.2554	Up	2.3340e-06	1.2994e-05	gi|346468549|gb|AEO34119.1|	170.2	3e-41	hypothetical protein [Amblyomma maculatum]
CL4805.Contig2_All	1075	126	41	10.2763	2.8175	-1.8668	Down	6.2503e-15	7.3190e-14	gi|346468179|gb|AEO33934.1|	136.7	1e-30	hypothetical protein [Amblyomma maculatum]
CL1869.Contig2_All	1268	42	123	2.9041	7.1660	1.3031	Up	9.1237e-08	6.1014e-07	gi|346468125|gb|AEO33907.1|	458.4	3e-127	hypothetical protein [Amblyomma maculatum]
Unigene18245_All	365	351	2608	84.3123	527.8408	2.6463	Up	0	0	gi|346468021|gb|AEO33855.1|	207.6	1e-52	hypothetical protein [Amblyomma maculatum]
Unigene49162_All	1818	13	223	0.6269	9.0615	3.8534	Up	2.4574e-43	7.0592e-42	gi|346467323|gb|AEO33506.1|	248.4	8e-64	hypothetical protein [Amblyomma maculatum]
Unigene13907_All	381	22	77	5.0626	14.9298	1.5602	Up	1.4314e-06	8.2490e-06	gi|346466903|gb|AEO33296.1|	103.6	2e-21	hypothetical protein [Amblyomma maculatum]
Unigene28002_All	587	42	5	6.2732	0.6292	-3.3176	Down	4.3465e-10	3.6573e-09	gi|346466515|gb|AEO33102.1|	79.3	1e-13	hypothetical protein [Amblyomma maculatum]
Unigene8338_All	352	32	144	7.9705	30.2209	1.9228	Up	1.9389e-14	2.2106e-13	gi|346466461|gb|AEO33075.1|	122.9	4e-27	hypothetical protein [Amblyomma maculatum]
CL1965.Contig2_All	1154	31	98	2.3552	6.2735	1.4134	Up	4.0623e-07	2.5139e-06	gi|346466187|gb|AEO32938.1|	242.7	2e-62	hypothetical protein [Amblyomma maculatum]
CL2666.Contig2_All	2432	992	2741	35.7622	83.2595	1.2192	Up	3.9454e-128	2.7376e-126	gi|346466171|gb|AEO32930.1|	928.7	0.0	hypothetical protein [Amblyomma maculatum]
Unigene4691_All	491	9	44	1.6071	6.6200	2.0424	Up	1.3625e-05	6.7027e-05	gi|346465939|gb|AEO32814.1|	56.6	4e-07	hypothetical protein [Amblyomma maculatum]
CL2472.Contig1_All	937	2	73	0.1871	5.7553	4.9430	Up	2.8081e-17	3.7242e-16	gi|346465519|gb|AEO32604.1|	261.5	3e-68	hypothetical protein [Amblyomma maculatum]
Unigene20655_All	1107	82	224	6.4945	14.9482	1.2027	Up	1.1081e-11	1.0571e-10	gi|346465405|gb|AEO32547.1|	205.7	3e-51	hypothetical protein [Amblyomma maculatum]
Unigene17698_All	2464	85	468	3.0245	14.0312	2.2139	Up	6.7895e-52	2.2563e-50	gi|346421419|ref|NP_001231084.1|	295.8	6e-78	lysosome membrane protein 2 precursor [Sus scrofa]
Unigene5329_All	742	64	18	7.5623	1.7921	-2.0772	Down	2.6283e-09	2.0532e-08	gi|345799725|ref|XP_546507.3|	64.3	5e-09	PREDICTED: centrosomal protein of 164 kDa [Canis lupus familiaris]
Unigene21002_All	722	26	8320	3.1573	851.2838	8.0748	Up	0	0	gi|34576191|gb|AAQ75589.1|	97.8	4e-19	PMAV [Penaeus monodon] >gi|110264573|gb|ABG56876.1| AV [Penaeus monodon] >gi|317383204|gb|ADV17346.1| antiviral protein [Penaeus monodon] >gi|345808673|gb|AEO16981.1| antiviral protein [Penaeus monodon]
Unigene43861_All	511	0	115	0.0000	16.6251	14.0211	Up	3.2474e-31	7.0973e-30	gi|34576191|gb|AAQ75589.1|	114.4	2e-24	PMAV [Penaeus monodon] >gi|110264573|gb|ABG56876.1| AV [Penaeus monodon] >gi|317383204|gb|ADV17346.1| antiviral protein [Penaeus monodon] >gi|345808673|gb|AEO16981.1| antiviral protein [Penaeus monodon]
Unigene50876_All	381	0	23	0.0000	4.4596	12.1227	Up	8.5269e-07	5.0559e-06	gi|34576191|gb|AAQ75589.1|	26.9	4e-07	PMAV [Penaeus monodon] >gi|110264573|gb|ABG56876.1| AV [Penaeus monodon] >gi|317383204|gb|ADV17346.1| antiviral protein [Penaeus monodon] >gi|345808673|gb|AEO16981.1| antiviral protein [Penaeus monodon]
Unigene51382_All	303	0	16	0.0000	3.9009	11.9296	Up	6.1486e-05	2.6891e-04	gi|345650980|gb|AEO14648.1|	128.3	1e-28	heat shock protein 70 [Haemonchus contortus]
CL134.Contig14_All	3558	444	130	10.9409	2.6991	-2.0192	Down	5.9615e-54	2.0553e-52	gi|345523048|gb|AEO00783.1|	506.1	4e-141	Z-band PDZ-motif protein 52 isoform 5 [Drosophila melanogaster]
Unigene27818_All	621	20	68	2.8237	8.0892	1.5184	Up	9.1600e-06	4.6356e-05	gi|345522554|gb|AEO00588.1|	72.8	1e-11	retinitis pigmentosa GTPase regulator [Mus musculus]
Unigene23661_All	1121	46	128	3.5977	8.4351	1.2293	Up	1.8774e-07	1.2078e-06	gi|345498118|ref|XP_003428153.1|	86.7	2e-15	PREDICTED: hypothetical protein LOC100679255 [Nasonia vitripennis]
Unigene9050_All	581	50	15	7.5452	1.9072	-1.9841	Down	3.4296e-07	2.1345e-06	gi|345498100|ref|XP_003428148.1|	84.3	3e-15	PREDICTED: hypothetical protein LOC100121252 isoform 2 [Nasonia vitripennis]
Unigene32653_All	421	40	2	8.3302	0.3509	-4.5692	Down	6.4694e-12	6.2785e-11	gi|345497629|ref|XP_001599422.2|	105.5	6e-22	PREDICTED: hypothetical protein LOC100114387 [Nasonia vitripennis]
CL3459.Contig1_All	1819	88	235	4.2416	9.5438	1.1700	Up	9.9291e-12	9.5013e-11	gi|345497421|ref|XP_001601540.2|	483.0	2e-134	PREDICTED: O-glucosyltransferase rumi homolog [Nasonia vitripennis]
Unigene35567_All	286	13	0	3.9852	0.0000	-11.9604	Down	3.4964e-05	1.6013e-04	gi|345497033|ref|XP_001600222.2|	56.6	3e-07	PREDICTED: L-ascorbate oxidase-like [Nasonia vitripennis]
Unigene47927_All	379	9	43	2.0820	8.3814	2.0092	Up	2.1050e-05	1.0012e-04	gi|345496464|ref|XP_003427733.1|	123.6	2e-27	PREDICTED: innexin inx3-like isoform 1 [Nasonia vitripennis] >gi|345496466|ref|XP_003427734.1| PREDICTED: innexin inx3-like isoform 2 [Nasonia vitripennis]
Unigene32519_All	339	18	3	4.6553	0.6537	-2.8322	Down	1.9567e-04	7.7234e-04	gi|345496166|ref|XP_001603373.2|	209.5	3e-53	PREDICTED: probable RNA-binding protein orb2-like [Nasonia vitripennis]
CL5680.Contig1_All	917	52	24	4.9718	1.9334	-1.3626	Down	7.1535e-05	3.0940e-04	gi|345496141|ref|XP_001604721.2|	329.7	1e-88	PREDICTED: calcineurin subunit B type 2-like isoform 1 [Nasonia vitripennis]
Unigene23651_All	2686	722	149	23.5672	4.0980	-2.5238	Down	7.4514e-114	4.7106e-112	gi|345496112|ref|XP_003427654.1|	276.2	6e-72	PREDICTED: hypothetical protein LOC100120566 isoform 2 [Nasonia vitripennis] >gi|345496114|ref|XP_001604196.2| PREDICTED: hypothetical protein LOC100120566 isoform 1 [Nasonia vitripennis]
CL5515.Contig1_All	2503	155	408	5.4293	12.0417	1.1492	Up	8.4487e-19	1.2029e-17	gi|345495892|ref|XP_003427592.1|	108.2	1e-21	PREDICTED: hypothetical protein LOC100679656 [Nasonia vitripennis]
Unigene9888_All	889	207	110	20.4148	9.1407	-1.1592	Down	2.5524e-12	2.5473e-11	gi|345495839|ref|XP_001607212.2|	194.1	6e-48	PREDICTED: AMP deaminase 2-like [Nasonia vitripennis]
CL4165.Contig1_All	2103	17	2	0.7087	0.0703	-3.3336	Down	9.3466e-05	3.9629e-04	gi|345495585|ref|XP_001605121.2|	343.6	2e-92	PREDICTED: hypothetical protein LOC100121510 isoform 1 [Nasonia vitripennis]
Unigene31980_All	336	14	1	3.6531	0.2199	-4.0542	Down	1.4615e-04	5.9533e-04	gi|345495288|ref|XP_001608137.2|	82.0	8e-15	PREDICTED: neurochondrin homolog [Nasonia vitripennis]
Unigene32872_All	323	25	7	6.7860	1.6010	-2.0836	Down	2.1895e-04	8.5421e-04	gi|345495044|ref|XP_001605880.2|	82.0	8e-15	PREDICTED: E3 ubiquitin-protein ligase HECTD1-like [Nasonia vitripennis]
CL2279.Contig1_All	2559	104	44	3.5632	1.2702	-1.4881	Down	1.7663e-09	1.4034e-08	gi|345495042|ref|XP_003427423.1|	695.7	0.0	PREDICTED: E3 ubiquitin-protein ligase HECTD1-like [Nasonia vitripennis]
Unigene6055_All	730	51	139	6.1252	14.0663	1.1994	Up	9.8962e-08	6.5825e-07	gi|345494563|ref|XP_001602786.2|	57.4	7e-07	PREDICTED: hypothetical protein LOC100118921 [Nasonia vitripennis]
Unigene14768_All	623	38	149	5.3478	17.6680	1.7241	Up	4.7968e-13	5.0371e-12	gi|345494540|ref|XP_001605028.2|	63.9	5e-09	PREDICTED: hypothetical protein LOC100121415 [Nasonia vitripennis]
CL415.Contig3_All	3444	1165	293	29.6578	6.2848	-2.2385	Down	4.1680e-158	3.4327e-156	gi|345494508|ref|XP_001604740.2|	681.0	0.0	PREDICTED: myosin-XVIIIa isoform 1 [Nasonia vitripennis]
Unigene11230_All	304	14	69	4.0377	16.7673	2.0540	Up	3.7838e-08	2.6337e-07	gi|345494508|ref|XP_001604740.2|	63.9	2e-09	PREDICTED: myosin-XVIIIa isoform 1 [Nasonia vitripennis]
CL3957.Contig2_All	1960	326	2379	14.5827	89.6658	2.6203	Up	0	0	gi|345494337|ref|XP_003427273.1|	649.4	0.0	PREDICTED: S-adenosylmethionine synthase-like isoform 2 [Nasonia vitripennis]
CL1300.Contig1_All	835	47	16	4.9350	1.4155	-1.8017	Down	3.6905e-06	1.9926e-05	gi|345494048|ref|XP_001606169.2|	186.0	1e-45	PREDICTED: hypothetical protein LOC100122558 [Nasonia vitripennis]
Unigene20725_All	2412	139	370	5.0526	11.3322	1.1653	Up	1.5403e-17	2.0695e-16	gi|345493806|ref|XP_003427157.1|	101.3	2e-19	PREDICTED: hypothetical protein LOC100678797 [Nasonia vitripennis]
CL3364.Contig1_All	1164	53	172	3.9921	10.9160	1.4512	Up	6.6012e-12	6.3986e-11	gi|345493802|ref|XP_003427156.1|	58.5	6e-07	PREDICTED: cyclin-dependent kinase 12-like [Nasonia vitripennis]
CL3364.Contig3_All	823	23	109	2.4502	9.7840	1.9975	Up	9.2818e-12	8.9068e-11	gi|345493802|ref|XP_003427156.1|	57.4	8e-07	PREDICTED: cyclin-dependent kinase 12-like [Nasonia vitripennis]
CL816.Contig4_All	2465	16	1	0.5691	0.0300	-4.2456	Down	3.4189e-05	1.5714e-04	gi|345493682|ref|XP_003427127.1|	144.8	1e-32	PREDICTED: hypothetical protein LOC100120957 isoform 2 [Nasonia vitripennis]
CL5225.Contig1_All	783	15	0	1.6796	0.0000	-10.7139	Down	7.3113e-06	3.7566e-05	gi|345493663|ref|XP_003427122.1|	67.4	7e-10	PREDICTED: hypothetical protein LOC100678920 [Nasonia vitripennis]
CL1682.Contig2_All	2723	105	275	3.3808	7.4606	1.1419	Up	4.9569e-13	5.2029e-12	gi|345492984|ref|XP_001599881.2|	378.3	1e-102	PREDICTED: chromatin assembly factor 1 subunit A-like [Nasonia vitripennis]
CL5727.Contig1_All	3669	384	222	9.1761	4.4699	-1.0376	Down	2.8974e-18	4.0263e-17	gi|345492959|ref|XP_001601264.2|	823.2	0.0	PREDICTED: NFX1-type zinc finger-containing protein 1-like [Nasonia vitripennis]
CL3708.Contig1_All	921	97	50	9.2340	4.0105	-1.2032	Down	8.1707e-07	4.8688e-06	gi|345492871|ref|XP_003426945.1|	58.9	3e-07	PREDICTED: NFX1-type zinc finger-containing protein 1-like isoform 2 [Nasonia vitripennis]
Unigene19462_All	493	58	14	10.3147	2.0978	-2.2978	Down	1.5733e-09	1.2579e-08	gi|345492869|ref|XP_001601320.2|	59.7	5e-08	PREDICTED: NFX1-type zinc finger-containing protein 1-like [Nasonia vitripennis]
Unigene18069_All	1650	111	602	5.8981	26.9526	2.1921	Up	1.6934e-65	6.8786e-64	gi|345492775|ref|XP_003426923.1|	623.6	8e-177	PREDICTED: aldehyde dehydrogenase, dimeric NADP-preferring-like isoform 2 [Nasonia vitripennis]
Unigene12015_All	1023	31	102	2.6568	7.3657	1.4711	Up	1.0027e-07	6.6612e-07	gi|345492734|ref|XP_001601052.2|	186.4	1e-45	PREDICTED: hypothetical protein LOC100116600 [Nasonia vitripennis]
Unigene33432_All	861	57	6	5.8043	0.5148	-3.4950	Down	8.1726e-14	8.9799e-13	gi|345492711|ref|XP_001600007.2|	274.2	4e-72	PREDICTED: bestrophin-2-like [Nasonia vitripennis]
Unigene26562_All	3326	446	155	11.7568	3.4427	-1.7719	Down	1.2884e-45	3.8568e-44	gi|345492367|ref|XP_001600626.2|	991.1	0.0	PREDICTED: protein unc-45 homolog B-like [Nasonia vitripennis]
CL4733.Contig1_All	3225	402	1074	10.9288	24.6016	1.1706	Up	3.1265e-48	9.8351e-47	gi|345491070|ref|XP_001602190.2|	657.5	0.0	PREDICTED: C-terminal-binding protein-like [Nasonia vitripennis]
Unigene45596_All	1274	2	560	0.1376	32.4718	7.8826	Up	8.2816e-145	6.4367e-143	gi|345490897|ref|XP_003426488.1|	136.7	2e-30	PREDICTED: lysine-specific histone demethylase 1A-like isoform 1 [Nasonia vitripennis]
CL4799.Contig2_All	1945	1	63	0.0451	2.3928	5.7294	Up	6.2328e-16	7.7175e-15	gi|345490895|ref|XP_001607913.2|	189.1	6e-46	PREDICTED: spermine oxidase-like [Nasonia vitripennis]
CL4799.Contig1_All	1971	1	21	0.0445	0.7871	4.1447	Up	3.2019e-05	1.4879e-04	gi|345490895|ref|XP_001607913.2|	189.1	6e-46	PREDICTED: spermine oxidase-like [Nasonia vitripennis]
CL4024.Contig2_All	1197	10	47	0.7325	2.9006	1.9855	Up	9.8999e-06	4.9670e-05	gi|345490766|ref|XP_003426451.1|	81.3	1e-13	PREDICTED: hypothetical protein LOC100678474 isoform 1 [Nasonia vitripennis]
Unigene12610_All	754	2059	223	239.4206	21.8485	-3.4539	Down	0	0	gi|345490694|ref|XP_003426437.1|	58.9	2e-07	PREDICTED: serrate RNA effector molecule homolog isoform 2 [Nasonia vitripennis]
Unigene40504_All	999	1	75	0.0878	5.5461	5.9811	Up	4.8076e-19	6.9121e-18	gi|345490517|ref|XP_003426396.1|	127.9	7e-28	PREDICTED: LOW QUALITY PROTEIN: monocarboxylate transporter 3-like [Nasonia vitripennis]
Unigene13412_All	1215	78	12	5.6285	0.7296	-2.9476	Down	6.7203e-16	8.3053e-15	gi|345490517|ref|XP_003426396.1|	151.0	1e-34	PREDICTED: LOW QUALITY PROTEIN: monocarboxylate transporter 3-like [Nasonia vitripennis]
CL5972.Contig1_All	364	21	3	5.0582	0.6088	-3.0546	Down	2.7475e-05	1.2882e-04	gi|345490497|ref|XP_003426391.1|	127.5	1e-28	PREDICTED: LOW QUALITY PROTEIN: UPF0518 protein GE18198-like [Nasonia vitripennis]
Unigene42624_All	724	0	94	0.0000	9.5913	13.2275	Up	1.2176e-25	2.2461e-24	gi|345490442|ref|XP_003426380.1|	79.3	1e-13	PREDICTED: LOW QUALITY PROTEIN: monocarboxylate transporter 13-like [Nasonia vitripennis]
Unigene2476_All	670	116	38	15.1796	4.1898	-1.8572	Down	9.0139e-14	9.8800e-13	gi|345490304|ref|XP_001605581.2|	65.9	1e-09	PREDICTED: hypothetical protein LOC100121979 isoform 1 [Nasonia vitripennis]
Unigene34080_All	648	39	7	5.2767	0.7980	-2.7252	Down	5.1835e-08	3.5527e-07	gi|345489863|ref|XP_001601735.2|	65.1	2e-09	PREDICTED: papilin-like [Nasonia vitripennis]
Unigene27346_All	2047	34	358	1.4563	12.9197	3.1492	Up	4.0870e-58	1.4990e-56	gi|345489477|ref|XP_001603021.2|	598.6	3e-169	PREDICTED: beta-mannosidase-like [Nasonia vitripennis]
CL431.Contig1_All	2449	298	158	10.6685	4.7660	-1.1625	Down	3.7391e-17	4.9307e-16	gi|345489436|ref|XP_001604711.2|	325.1	1e-86	PREDICTED: protein phosphatase 1L-like [Nasonia vitripennis]
Unigene28451_All	395	25	94	5.5491	17.5800	1.6636	Up	2.3297e-08	1.6557e-07	gi|345489405|ref|XP_003426131.1|	69.7	4e-11	PREDICTED: hypothetical protein LOC100680241 [Nasonia vitripennis]
Unigene33442_All	570	84	4	12.9205	0.5184	-4.6395	Down	5.7533e-24	9.9417e-23	gi|345489105|ref|XP_001604250.2|	107.8	2e-22	PREDICTED: hypothetical protein LOC100120629 [Nasonia vitripennis]
Unigene48385_All	603	0	85	0.0000	10.4133	13.3461	Up	2.9809e-23	5.0335e-22	gi|345489012|ref|XP_001602874.2|	172.2	1e-41	PREDICTED: putative inorganic phosphate cotransporter [Nasonia vitripennis]
Unigene47111_All	332	3	30	0.7922	6.6753	3.0749	Up	7.5752e-06	3.8781e-05	gi|345488865|ref|XP_001602057.2|	164.5	1e-39	PREDICTED: ras-specific guanine nucleotide-releasing factor 1-like [Nasonia vitripennis]
Unigene13548_All	808	77	18	8.3552	1.6457	-2.3440	Down	1.7571e-12	1.7723e-11	gi|345488814|ref|XP_001599463.2|	59.7	1e-07	PREDICTED: hypothetical protein LOC100114442 [Nasonia vitripennis]
CL2093.Contig11_All	3053	28	6	0.8041	0.1452	-2.4693	Down	1.3842e-05	6.8066e-05	gi|345488740|ref|XP_001605377.2|	119.4	1e-24	PREDICTED: hypothetical protein LOC100121771 [Nasonia vitripennis]
CL6979.Contig1_All	1671	216	547	11.3332	24.1824	1.0934	Up	6.5101e-23	1.0845e-21	gi|345488448|ref|XP_001599661.2|	111.7	1e-22	PREDICTED: hypothetical protein LOC100114737 [Nasonia vitripennis]
Unigene18426_All	1352	77	32	4.9933	1.7485	-1.5139	Down	1.6039e-07	1.0401e-06	gi|345488351|ref|XP_003425885.1|	547.0	7e-154	PREDICTED: hypothetical protein LOC100118982 isoform 4 [Nasonia vitripennis]
Unigene9039_All	1941	97	345	4.3815	13.1305	1.5834	Up	2.8545e-25	5.1806e-24	gi|345488143|ref|XP_003425846.1|	309.3	4e-82	PREDICTED: carbohydrate sulfotransferase 11-like [Nasonia vitripennis]
Unigene2124_All	620	35	11	4.9494	1.3107	-1.9169	Down	3.2300e-05	1.4973e-04	gi|345488143|ref|XP_003425846.1|	85.1	2e-15	PREDICTED: carbohydrate sulfotransferase 11-like [Nasonia vitripennis]
Unigene34566_All	497	35	5	6.1743	0.7432	-3.0545	Down	4.6375e-08	3.1932e-07	gi|345487692|ref|XP_003425741.1|	275.4	6e-73	PREDICTED: serine/threonine-protein kinase Genghis Khan [Nasonia vitripennis]
CL59.Contig2_All	2763	235	819	7.4570	21.8973	1.5541	Up	2.8010e-56	9.9683e-55	gi|345487400|ref|XP_001600552.2|	95.1	1e-17	PREDICTED: microtubule-associated protein Jupiter-like [Nasonia vitripennis]
CL6255.Contig2_All	1577	162	39	9.0066	1.8269	-2.3016	Down	3.5457e-24	6.1701e-23	gi|345486690|ref|XP_001606345.2|	226.9	2e-57	PREDICTED: phosphatidylinositol 3-kinase regulatory subunit alpha-like [Nasonia vitripennis]
CL6255.Contig1_All	815	63	8	6.7773	0.7251	-3.2245	Down	3.5834e-14	4.0292e-13	gi|345486690|ref|XP_001606345.2|	189.5	1e-46	PREDICTED: phosphatidylinositol 3-kinase regulatory subunit alpha-like [Nasonia vitripennis]
CL7148.Contig1_All	979	5	34	0.4478	2.5656	2.5184	Up	1.6036e-05	7.7968e-05	gi|345486611|ref|XP_001605394.2|	438.0	3e-121	PREDICTED: putative adenosylhomocysteinase 3-like isoform 1 [Nasonia vitripennis]
Unigene30723_All	676	40	8	5.1879	0.8742	-2.5691	Down	9.4013e-08	6.2701e-07	gi|345486254|ref|XP_001599741.2|	68.2	3e-10	PREDICTED: hypothetical protein LOC100114844 [Nasonia vitripennis]
Unigene51993_All	608	2	29	0.2884	3.5236	3.6109	Up	2.4393e-06	1.3551e-05	gi|345486241|ref|XP_001599361.2|	160.2	5e-38	PREDICTED: cytochrome P450 6k1 [Nasonia vitripennis]
CL6233.Contig2_All	808	81	32	8.7892	2.9257	-1.5870	Down	2.6145e-08	1.8508e-07	gi|345486203|ref|XP_003425423.1|	138.7	2e-31	PREDICTED: sodium-driven chloride bicarbonate exchanger-like isoform 3 [Nasonia vitripennis]
Unigene19591_All	518	15	126	2.5389	17.9692	2.8233	Up	2.4775e-19	3.6142e-18	gi|345485984|ref|XP_001605165.2|	146.0	6e-34	PREDICTED: myosin-IXa [Nasonia vitripennis]
CL2971.Contig1_All	1990	80	6	3.5246	0.2227	-3.9843	Down	8.2045e-21	1.2655e-19	gi|345485568|ref|XP_001606930.2|	443.0	2e-122	PREDICTED: myc box-dependent-interacting protein 1-like isoform 1 [Nasonia vitripennis]
Unigene377_All	1288	69	175	4.6969	10.0371	1.0956	Up	2.5709e-08	1.8201e-07	gi|345485518|ref|XP_001606781.2|	117.1	1e-24	PREDICTED: ubiquitin carboxyl-terminal hydrolase calypso-like [Nasonia vitripennis]
Unigene47649_All	1323	0	217	0.0000	12.1168	13.5647	Up	2.7417e-58	1.0087e-56	gi|345485063|ref|XP_001606189.2|	276.9	1e-72	PREDICTED: solute carrier organic anion transporter family member 5A1-like [Nasonia vitripennis]
CL206.Contig2_All	3465	22	73	0.5567	1.5564	1.4832	Up	6.1510e-06	3.1996e-05	gi|345484966|ref|XP_001604875.2|	696.8	0.0	PREDICTED: WD repeat-containing protein 26-like [Nasonia vitripennis]
CL2795.Contig2_All	1863	63	162	2.9649	6.4238	1.1154	Up	5.5126e-08	3.7740e-07	gi|345483968|ref|XP_001600439.2|	353.6	1e-95	PREDICTED: corepressor interacting with RBPJ 1-like [Nasonia vitripennis]
Unigene16131_All	1619	11	254	0.5957	11.5898	4.2821	Up	7.6460e-53	2.5852e-51	gi|345483798|ref|XP_003424887.1|	66.2	5e-09	PREDICTED: extended synaptotagmin-1 isoform 2 [Nasonia vitripennis]
Unigene7139_All	1556	196	36	11.0439	1.7092	-2.6919	Down	1.9465e-34	4.6381e-33	gi|345483036|ref|XP_003424729.1|	63.5	3e-08	PREDICTED: hypothetical protein LOC100120820 isoform 2 [Nasonia vitripennis] >gi|345483038|ref|XP_003424730.1| PREDICTED: hypothetical protein LOC100120820 isoform 3 [Nasonia vitripennis]
CL1899.Contig5_All	1272	50	5	3.4464	0.2904	-3.5690	Down	1.8255e-12	1.8400e-11	gi|345482631|ref|XP_001607953.2|	503.8	6e-141	PREDICTED: vinculin-like [Nasonia vitripennis]
Unigene11112_All	943	116	47	10.7851	3.6819	-1.5505	Down	5.5910e-11	5.0544e-10	gi|345482582|ref|XP_001608209.2|	340.5	6e-92	PREDICTED: aminopeptidase N-like [Nasonia vitripennis]
Unigene34116_All	493	36	2	6.4022	0.2997	-4.4170	Down	1.2192e-10	1.0741e-09	gi|345482582|ref|XP_001608209.2|	132.9	5e-30	PREDICTED: aminopeptidase N-like [Nasonia vitripennis]
CL6584.Contig1_All	735	1	51	0.1193	5.1259	5.4251	Up	7.8149e-13	8.0742e-12	gi|345482563|ref|XP_001607837.2|	166.8	8e-40	PREDICTED: putative inorganic phosphate cotransporter-like [Nasonia vitripennis]
CL6174.Contig2_All	472	201	643	37.3362	100.6369	1.4305	Up	1.2595e-39	3.3726e-38	gi|345482281|ref|XP_003424561.1|	95.9	5e-19	PREDICTED: guanine nucleotide-binding protein subunit gamma-1-like [Nasonia vitripennis]
CL6174.Contig1_All	479	27	73	4.9420	11.2584	1.1878	Up	1.3609e-04	5.5706e-04	gi|345482281|ref|XP_003424561.1|	96.3	4e-19	PREDICTED: guanine nucleotide-binding protein subunit gamma-1-like [Nasonia vitripennis]
Unigene48153_All	805	7	115	0.7624	10.5533	3.7910	Up	1.0372e-22	1.7187e-21	gi|345482128|ref|XP_003424534.1|	129.4	1e-28	PREDICTED: hypothetical protein LOC100680405 [Nasonia vitripennis]
Unigene48152_All	331	0	40	0.0000	8.9273	13.1240	Up	2.6214e-11	2.4355e-10	gi|345482128|ref|XP_003424534.1|	53.5	3e-06	PREDICTED: hypothetical protein LOC100680405 [Nasonia vitripennis]
CL6760.Contig2_All	1753	11	46	0.5502	1.9385	1.8169	Up	3.7784e-05	1.7204e-04	gi|345482088|ref|XP_001607070.2|	230.3	2e-58	PREDICTED: epoxide hydrolase 4-like [Nasonia vitripennis]
Unigene21822_All	821	526	181	56.1719	16.2863	-1.7862	Down	4.4603e-54	1.5393e-52	gi|345482009|ref|XP_001606694.2|	164.5	5e-39	PREDICTED: hypothetical protein LOC100123089 [Nasonia vitripennis]
CL851.Contig3_All	1631	149	1025	8.0096	46.4257	2.5351	Up	1.0444e-130	7.3609e-129	gi|345481850|ref|XP_003424470.1|	443.4	1e-122	PREDICTED: glycerol-3-phosphate acyltransferase 3-like isoform 2 [Nasonia vitripennis]
Unigene49376_All	874	4	90	0.4013	7.6071	4.2446	Up	2.0585e-19	3.0139e-18	gi|345481698|ref|XP_003424434.1|	197.2	7e-49	PREDICTED: RNA exonuclease 1 homolog [Nasonia vitripennis]
CL2658.Contig2_All	4892	246	1105	4.4088	16.6865	1.9202	Up	1.7523e-100	1.0108e-98	gi|345481110|ref|XP_001606391.2|	107.8	5e-21	PREDICTED: spectrin beta chain, brain 1-like [Nasonia vitripennis]
Unigene8873_All	1782	7	33	0.3444	1.3680	1.9899	Up	2.2973e-04	8.9310e-04	gi|345481110|ref|XP_001606391.2|	55.8	7e-06	PREDICTED: spectrin beta chain, brain 1-like [Nasonia vitripennis]
Unigene47817_All	965	7	92	0.6360	7.0429	3.4691	Up	3.0308e-17	4.0078e-16	gi|345481031|ref|XP_003424273.1|	61.6	6e-08	PREDICTED: hypothetical protein LOC100679490, partial [Nasonia vitripennis]
Unigene40678_All	534	2	234	0.3284	32.3715	6.6231	Up	4.9790e-59	1.8518e-57	gi|345481019|ref|XP_003424268.1|	72.4	1e-11	PREDICTED: hypothetical protein LOC100679277 [Nasonia vitripennis]
Unigene48163_All	339	0	56	0.0000	12.2033	13.5750	Up	1.4850e-15	1.7953e-14	gi|345481019|ref|XP_003424268.1|	58.9	7e-08	PREDICTED: hypothetical protein LOC100679277 [Nasonia vitripennis]
Unigene17033_All	583	32	122	4.8124	15.4589	1.6836	Up	1.2907e-10	1.1336e-09	gi|345481019|ref|XP_003424268.1|	57.4	4e-07	PREDICTED: hypothetical protein LOC100679277 [Nasonia vitripennis]
Unigene6299_All	1428	203	103	12.4636	5.3284	-1.2259	Down	4.1997e-13	4.4249e-12	gi|345480744|ref|XP_003424206.1|	427.6	7e-118	PREDICTED: lamin Dm0-like isoform 2 [Nasonia vitripennis]
Unigene17679_All	1220	18	89	1.2936	5.3891	2.0587	Up	3.5764e-10	3.0246e-09	gi|345480518|ref|XP_001604094.2|	162.9	2e-38	PREDICTED: yorkie homolog [Nasonia vitripennis]
Unigene720_All	2143	281	815	11.4964	28.0947	1.2891	Up	9.4075e-43	2.6757e-41	gi|345480454|ref|XP_003424151.1|	63.9	3e-08	PREDICTED: hypothetical protein LOC100117836 isoform 4 [Nasonia vitripennis]
Unigene819_All	978	32	139	2.8687	10.4994	1.8718	Up	1.5184e-13	1.6386e-12	gi|345480454|ref|XP_003424151.1|	55.5	4e-06	PREDICTED: hypothetical protein LOC100117836 isoform 4 [Nasonia vitripennis]
CL6346.Contig2_All	727	38	5	4.5827	0.5081	-3.1730	Down	6.3685e-09	4.8007e-08	gi|345480324|ref|XP_003424127.1|	103.6	8e-21	PREDICTED: SET and MYND domain-containing protein 3-like [Nasonia vitripennis]
CL6346.Contig1_All	744	30	4	3.5353	0.3972	-3.1539	Down	2.9571e-07	1.8645e-06	gi|345480324|ref|XP_003424127.1|	88.6	2e-16	PREDICTED: SET and MYND domain-containing protein 3-like [Nasonia vitripennis]
Unigene5259_All	634	25	160	3.4572	18.6431	2.4310	Up	9.3887e-21	1.4438e-19	gi|345480203|ref|XP_001607374.2|	73.9	5e-12	PREDICTED: sialin-like [Nasonia vitripennis]
Unigene14813_All	1762	50	141	2.4879	5.9116	1.2486	Up	3.0453e-08	2.1445e-07	gi|345479919|ref|XP_001607443.2|	55.8	7e-06	PREDICTED: hypothetical protein LOC100123740 [Nasonia vitripennis]
Unigene644_All	784	15	493	1.6775	46.4536	4.7914	Up	3.1098e-108	1.8991e-106	gi|345479825|ref|XP_001606962.2|	94.0	7e-18	PREDICTED: high affinity copper uptake protein 1-like [Nasonia vitripennis]
Unigene3023_All	2131	133	1408	5.4720	48.8098	3.1570	Up	2.9349e-224	3.1318e-222	gi|345479607|ref|XP_003423989.1|	372.1	6e-101	PREDICTED: D-arabinose 1-dehydrogenase-like isoform 2 [Nasonia vitripennis]
Unigene15562_All	1516	50	204	2.8917	9.9408	1.7814	Up	4.4818e-18	6.1742e-17	gi|345479019|ref|XP_001607160.2|	627.5	5e-178	PREDICTED: hypothetical protein LOC100123515 [Nasonia vitripennis]
Unigene9819_All	656	42	11	5.6133	1.2387	-2.1800	Down	7.0774e-07	4.2458e-06	gi|345327140|ref|XP_001505705.2|	56.2	1e-06	PREDICTED: protocadherin Fat 4 [Ornithorhynchus anatinus]
Unigene20770_All	1023	84	215	7.1991	15.5257	1.1088	Up	4.4797e-10	3.7645e-09	gi|345326465|ref|XP_001511939.2|	79.7	2e-13	PREDICTED: UPF0458 protein C7orf42-like [Ornithorhynchus anatinus]
Unigene50088_All	800	15	61	1.6439	5.6328	1.7767	Up	2.7172e-06	1.4996e-05	gi|345318610|ref|XP_001520916.2|	129.0	2e-28	PREDICTED: transmembrane protein 129-like [Ornithorhynchus anatinus]
Unigene33585_All	395	24	6	5.3271	1.1221	-2.2471	Down	1.4778e-04	6.0109e-04	gi|345313296|ref|XP_001514314.2|	35.0	3e-06	PREDICTED: G protein-coupled receptor 37 like 1 [Ornithorhynchus anatinus]
CL2953.Contig1_All	1153	161	46	12.2426	2.9472	-2.0545	Down	5.1289e-21	7.9831e-20	gi|345312212|ref|XP_001520716.2|	66.6	2e-09	PREDICTED: kunitz-type protease inhibitor 2-like, partial [Ornithorhynchus anatinus]
Unigene6215_All	1054	79	287	6.5715	20.1154	1.6140	Up	7.9555e-22	1.2739e-20	gi|345308108|ref|XP_001505580.2|	103.2	2e-20	PREDICTED: probable RNA polymerase II nuclear localization protein SLC7A6OS-like [Ornithorhynchus anatinus]
CL610.Contig1_All	1203	221	621	16.1066	38.1342	1.2434	Up	2.8935e-31	6.3314e-30	gi|345307532|ref|XP_001510390.2|	303.1	1e-80	PREDICTED: electron transfer flavoprotein-ubiquinone oxidoreductase, mitochondrial-like [Ornithorhynchus anatinus]
Unigene19584_All	1212	64	208	4.6297	12.6779	1.4533	Up	3.9130e-14	4.3922e-13	gi|345305749|ref|XP_001509138.2|	220.7	1e-55	PREDICTED: dnaJ homolog subfamily C member 21 [Ornithorhynchus anatinus]
Unigene35561_All	348	18	3	4.5349	0.6368	-2.8322	Down	1.9567e-04	7.7179e-04	gi|345305408|ref|XP_001509568.2|	183.7	2e-45	PREDICTED: serine/threonine-protein kinase SMG1 [Ornithorhynchus anatinus]
Unigene32417_All	784	54	3	6.0388	0.2827	-4.4169	Down	2.1087e-15	2.5358e-14	gi|345305024|ref|XP_001506558.2|	143.7	8e-33	PREDICTED: TRAF-type zinc finger domain-containing protein 1-like [Ornithorhynchus anatinus]
Unigene48244_All	1039	9	2730	0.7595	194.1044	7.9976	Up	0	0	gi|3450883|gb|AAC32606.1|	55.5	4e-06	fibroin [Antheraea pernyi]
Unigene33668_All	400	22	2	4.8221	0.3694	-3.7064	Down	2.8972e-06	1.5876e-05	gi|344306990|ref|XP_003422165.1|	33.1	4e-08	PREDICTED: LOW QUALITY PROTEIN: histone-lysine N-methyltransferase, H3 lysine-79 specific-like [Loxodonta africana]
Unigene34059_All	374	33	1	7.7360	0.1975	-5.2917	Down	1.0872e-10	9.6200e-10	gi|344293956|ref|XP_003418685.1|	63.5	3e-09	PREDICTED: formin-1 isoform 2 [Loxodonta africana]
Unigene51013_All	389	0	25	0.0000	4.7476	12.2130	Up	2.5115e-07	1.5943e-06	gi|344293701|ref|XP_003418559.1|	95.1	9e-19	PREDICTED: glutamate carboxypeptidase 2-like isoform 1 [Loxodonta africana]
Unigene17267_All	744	765	154	90.1498	15.2910	-2.5596	Down	1.7439e-122	1.1782e-120	gi|344289654|ref|XP_003416557.1|	393.7	4e-108	PREDICTED: actin, cytoplasmic 1-like [Loxodonta africana]
Unigene34_All	2940	278	700	8.2904	17.5889	1.0852	Up	1.5039e-28	3.0458e-27	gi|344279617|ref|XP_003411584.1|	547.7	1e-153	PREDICTED: retinoblastoma-like protein 1 [Loxodonta africana]
Unigene49715_All	479	0	101	0.0000	15.5767	13.9271	Up	1.6886e-27	3.3187e-26	gi|344277959|ref|XP_003410764.1|	100.1	3e-20	PREDICTED: MAM and LDL-receptor class A domain-containing protein C10orf112-like [Loxodonta africana]
Unigene40922_All	554	0	42	0.0000	5.6005	12.4513	Up	7.7212e-12	7.4541e-11	gi|344271473|ref|XP_003407562.1|	58.2	2e-07	PREDICTED: RING finger protein 183-like [Loxodonta africana]
Unigene14926_All	717	28	536	3.4239	55.2248	4.0116	Up	3.6105e-105	2.1608e-103	gi|344269363|ref|XP_003406522.1|	64.3	5e-09	PREDICTED: hypothetical protein LOC100657612 [Loxodonta africana]
Unigene47730_All	394	0	76	0.0000	14.2497	13.7986	Up	7.2976e-21	1.1288e-19	gi|344263947|ref|XP_003404056.1|	61.2	1e-08	PREDICTED: pantetheinase-like [Loxodonta africana]
CL7040.Contig2_All	395	17	0	3.7734	0.0000	-11.8816	Down	1.5288e-06	8.7773e-06	gi|344245196|gb|EGW01300.1|	55.8	6e-07	Nuclear receptor corepressor 1 [Cricetulus griseus]
Unigene26625_All	2061	337	92	14.3360	3.2976	-2.1202	Down	5.7092e-44	1.6539e-42	gi|344244673|gb|EGW00777.1|	82.8	7e-14	Vomeronasal type-1 receptor 4 [Cricetulus griseus]
CL3608.Contig2_All	959	21	1	1.9199	0.0770	-4.6400	Down	8.6503e-07	5.1235e-06	gi|344244673|gb|EGW00777.1|	54.3	9e-06	Vomeronasal type-1 receptor 4 [Cricetulus griseus]
Unigene5287_All	477	777	2426	142.8167	375.7168	1.3955	Up	2.0650e-139	1.5321e-137	gi|344236011|gb|EGV92114.1|	57.4	2e-07	Prefoldin subunit 3 [Cricetulus griseus]
Unigene30798_All	829	100	1	10.5760	0.0891	-6.8912	Down	5.3269e-33	1.2277e-31	gi|343978976|gb|AEM76723.1|	132.5	2e-29	fibrinogen-related protein 1 [Marsupenaeus japonicus]
Unigene33523_All	1036	801	2	67.7874	0.1426	-8.8929	Down	5.6039e-268	6.8096e-266	gi|343477361|emb|CCD11783.1|	63.9	1e-08	unnamed protein product [Trypanosoma congolense IL3000]
Unigene52107_All	351	0	14	0.0000	2.9465	11.5248	Up	2.0875e-04	8.1654e-04	gi|343476115|emb|CCD12684.1|	52.0	9e-06	unnamed protein product [Trypanosoma congolense IL3000]
CL5847.Contig2_All	1544	11	81	0.6246	3.8755	2.6334	Up	4.5290e-12	4.4556e-11	gi|343472405|emb|CCD15427.1|	56.2	4e-06	unnamed protein product [Trypanosoma congolense IL3000]
CL5847.Contig1_All	1543	29	124	1.6478	5.9367	1.8491	Up	4.7074e-12	4.6216e-11	gi|343472405|emb|CCD15427.1|	56.2	4e-06	unnamed protein product [Trypanosoma congolense IL3000]
CL1857.Contig6_All	1836	60564	4603	2892.1337	185.2066	-3.9649	Down	0	0	gi|343183155|dbj|BAK61430.1|	863.6	0.0	myosin heavy chain type b [Marsupenaeus japonicus]
CL1857.Contig7_All	4973	240561	33823	4241.1463	502.4373	-3.0774	Down	0	0	gi|343183155|dbj|BAK61430.1|	68.2	4e-09	myosin heavy chain type b [Marsupenaeus japonicus]
CL3690.Contig1_All	1549	162469	8333	9195.9285	397.4094	-4.5323	Down	0	0	gi|343183155|dbj|BAK61430.1|	696.0	0.0	myosin heavy chain type b [Marsupenaeus japonicus]
CL3690.Contig3_All	1201	16336	1165	1192.5572	71.6591	-4.0568	Down	0	0	gi|343183155|dbj|BAK61430.1|	589.0	1e-166	myosin heavy chain type b [Marsupenaeus japonicus]
Unigene39637_All	1319	108914	14112	7239.6139	790.3728	-3.1953	Down	0	0	gi|343183155|dbj|BAK61430.1|	69.7	3e-10	myosin heavy chain type b [Marsupenaeus japonicus]
CL1857.Contig1_All	2846	3089	284	95.1611	7.3718	-3.6903	Down	0	0	gi|343183153|dbj|BAK61429.1|	76.6	7e-12	myosin heavy chain type a [Marsupenaeus japonicus]
CL1857.Contig2_All	2958	15387	1771	456.0708	44.2292	-3.3662	Down	0	0	gi|343183153|dbj|BAK61429.1|	70.9	4e-10	myosin heavy chain type a [Marsupenaeus japonicus]
CL1857.Contig4_All	2958	14993	3349	444.3926	83.6383	-2.4096	Down	0	0	gi|343183153|dbj|BAK61429.1|	57.8	3e-06	myosin heavy chain type a [Marsupenaeus japonicus]
CL3690.Contig2_All	1550	93882	4361	5310.3987	207.8464	-4.6752	Down	0	0	gi|343183153|dbj|BAK61429.1|	690.3	0.0	myosin heavy chain type a [Marsupenaeus japonicus]
Unigene29536_All	3502	30668	4958	767.7959	104.5872	-2.8760	Down	0	0	gi|343183153|dbj|BAK61429.1|	131.0	4e-28	myosin heavy chain type a [Marsupenaeus japonicus]
Unigene29537_All	3390	1940	174	50.1740	3.7917	-3.7260	Down	0	0	gi|343183153|dbj|BAK61429.1|	167.2	5e-39	myosin heavy chain type a [Marsupenaeus japonicus]
Unigene39636_All	2488	11942	1527	420.8266	45.3395	-3.2144	Down	0	0	gi|343183153|dbj|BAK61429.1|	58.5	1e-06	myosin heavy chain type a [Marsupenaeus japonicus]
Unigene29535_All	3502	1200	298	30.0429	6.2862	-2.2568	Down	1.8998e-164	1.6184e-162	gi|343183153|dbj|BAK61429.1|	125.6	1e-26	myosin heavy chain type a [Marsupenaeus japonicus]
Unigene39638_All	1206	375	156	27.2622	9.5558	-1.5125	Down	4.7373e-31	1.0288e-29	gi|343183153|dbj|BAK61429.1|	74.7	9e-12	myosin heavy chain type a [Marsupenaeus japonicus]
Unigene5085_All	430	75	185	15.2922	31.7828	1.0555	Up	2.7582e-08	1.9496e-07	gi|342905930|gb|AEL79248.1|	140.2	2e-32	hypothetical protein [Rhodnius prolixus]
Unigene8210_All	607	13371	47522	1931.3087	5783.5466	1.5824	Up	0	0	gi|342364959|gb|AEL29868.1|	401.4	1e-110	actin [Charybdis japonica]
Unigene29820_All	209	21	1	8.8095	0.3535	-4.6393	Down	8.6503e-07	5.1231e-06	gi|342364959|gb|AEL29868.1|	141.0	1e-32	actin [Charybdis japonica]
CL875.Contig11_All	1036	124	396	10.4939	28.2373	1.4281	Up	5.8859e-25	1.0560e-23	gi|342326422|gb|AEL23126.1|	168.3	5e-40	thymosin-repeated protein 1 [Cherax quadricarinatus]
Unigene25779_All	365	105	261	25.2216	52.8246	1.0666	Up	2.6846e-11	2.4887e-10	gi|342326346|gb|AEL23088.1|	141.4	1e-32	small nuclear ribonucleoprotein polypeptide G [Cherax quadricarinatus]
Unigene47579_All	472	4	100	0.7430	15.6511	4.3968	Up	6.8166e-22	1.0949e-20	gi|342326314|gb|AEL23072.1|	140.6	2e-32	phosphoenolpyruvate carboxykinase [Cherax quadricarinatus]
Unigene46874_All	283	0	19	0.0000	4.9597	12.2760	Up	9.8287e-06	4.9468e-05	gi|342326296|gb|AEL23063.1|	75.5	7e-13	glutathione S-transferase [Cherax quadricarinatus]
Unigene19417_All	1022	457	1267	39.2050	91.5828	1.2240	Up	1.4064e-60	5.3609e-59	gi|342326258|gb|AEL23044.1|	214.5	6e-54	signal sequence receptor beta-like protein [Cherax quadricarinatus]
Unigene20400_All	758	90	36	10.4100	3.5085	-1.5690	Down	5.8874e-09	4.4441e-08	gi|342326230|gb|AEL23030.1|	218.4	2e-55	tetraspanin-11 [Cherax quadricarinatus]
CL1618.Contig2_All	1184	79	189	5.8499	11.7923	1.0114	Up	5.8325e-08	3.9808e-07	gi|342326199|gb|AEL23015.1|	134.0	1e-29	protein spaetzle [Cherax quadricarinatus]
CL1951.Contig2_All	1032	178	94	15.1223	6.7288	-1.1683	Down	6.5318e-11	5.8776e-10	gi|342326191|gb|AEL23011.1|	272.7	1e-71	reticulon-1 [Cherax quadricarinatus]
CL1951.Contig1_All	537	66	30	10.7757	4.1270	-1.3846	Down	5.8011e-06	3.0301e-05	gi|342326191|gb|AEL23011.1|	212.2	8e-54	reticulon-1 [Cherax quadricarinatus]
Unigene3265_All	763	155	91	17.8108	8.8106	-1.0154	Down	5.4632e-08	3.7405e-07	gi|342182090|emb|CCC91569.1|	35.8	1e-06	unnamed protein product [Trypanosoma congolense IL3000]
Unigene25069_All	2171	642	1782	25.9270	60.6368	1.2257	Up	1.1888e-84	5.9456e-83	gi|341903492|gb|EGT59427.1|	56.2	7e-06	hypothetical protein CAEBREN_31568 [Caenorhabditis brenneri]
CL177.Contig4_All	219	0	91	0.0000	30.6963	14.9058	Up	7.6169e-25	1.3591e-23	gi|341899530|gb|EGT55465.1|	54.7	1e-06	hypothetical protein CAEBREN_32333 [Caenorhabditis brenneri]
CL2041.Contig1_All	1124	77	23	6.0062	1.5116	-1.9904	Down	2.0811e-10	1.7953e-09	gi|341897127|gb|EGT53062.1|	58.9	4e-07	hypothetical protein CAEBREN_28154, partial [Caenorhabditis brenneri]
Unigene26563_All	861	20	75	2.0366	6.4350	1.6598	Up	6.6416e-07	4.0038e-06	gi|341895149|gb|EGT51084.1|	62.4	2e-08	hypothetical protein CAEBREN_21246 [Caenorhabditis brenneri]
Unigene45979_All	223	0	47	0.0000	15.5697	13.9265	Up	3.6354e-13	3.8411e-12	gi|341883279|gb|EGT39214.1|	147.5	1e-34	CBN-DAF-21 protein [Caenorhabditis brenneri]
Unigene35500_All	421	17	0	3.5403	0.0000	-11.7897	Down	1.5288e-06	8.7640e-06	gi|341881704|gb|EGT37639.1|	59.3	5e-08	hypothetical protein CAEBREN_07885 [Caenorhabditis brenneri]
Unigene47800_All	288	0	37	0.0000	9.4907	13.2123	Up	1.6399e-10	1.4261e-09	gi|341880573|gb|EGT36508.1|	104.8	1e-21	hypothetical protein CAEBREN_19375 [Caenorhabditis brenneri]
Unigene41101_All	674	2	29	0.2602	3.1785	3.6107	Up	2.4393e-06	1.3564e-05	gi|341879788|gb|EGT35723.1|	56.2	1e-06	hypothetical protein CAEBREN_05219 [Caenorhabditis brenneri]
Unigene7793_All	818	103	46	11.0398	4.1543	-1.4100	Down	8.9113e-09	6.6045e-08	gi|341650474|gb|AEK86526.1|	248.4	2e-64	LITAF [Litopenaeus vannamei]
CL6663.Contig2_All	890	54	6	5.3196	0.4980	-3.4171	Down	6.3605e-13	6.6210e-12	gi|341650470|gb|AEK86524.1|	372.5	1e-101	Spz3 [Litopenaeus vannamei]
CL2716.Contig1_All	959	213	24	19.4732	1.8488	-3.3968	Down	9.4874e-47	2.9080e-45	gi|341650466|gb|AEK86522.1|	458.8	1e-127	Spz1 [Litopenaeus vannamei]
CL2716.Contig3_All	444	24	3	4.7392	0.4991	-3.2472	Down	3.6939e-06	1.9938e-05	gi|341650466|gb|AEK86522.1|	224.6	1e-57	Spz1 [Litopenaeus vannamei]
CL2254.Contig3_All	1235	33	168	2.3427	10.0492	2.1008	Up	1.9003e-18	2.6619e-17	gi|340815548|gb|AEK77429.1|	534.6	3e-150	cytosolic manganese superoxide dismutase [Macrobrachium nipponense]
CL2254.Contig1_All	1136	8	77	0.6174	5.0073	3.0198	Up	4.5557e-13	4.7903e-12	gi|340815548|gb|AEK77429.1|	52.8	7e-146	cytosolic manganese superoxide dismutase [Macrobrachium nipponense]
CL2254.Contig2_All	1235	2	47	0.1420	2.8114	4.3073	Up	9.7742e-11	8.6724e-10	gi|340815548|gb|AEK77429.1|	534.6	3e-150	cytosolic manganese superoxide dismutase [Macrobrachium nipponense]
Unigene18599_All	1025	41	108	3.5070	7.7837	1.1502	Up	5.6955e-06	2.9806e-05	gi|340730179|ref|XP_003403363.1|	338.6	2e-91	PREDICTED: serine-protein kinase ATM-like [Bombus terrestris]
Unigene23360_All	692	30	80	3.8009	8.5403	1.1679	Up	8.0100e-05	3.4415e-04	gi|340729611|ref|XP_003403091.1|	204.9	2e-51	PREDICTED: LOW QUALITY PROTEIN: probable ATP-dependent RNA helicase kurz-like [Bombus terrestris]
Unigene24786_All	837	36	91	3.7710	8.0316	1.0907	Up	6.6977e-05	2.9132e-04	gi|340729587|ref|XP_003403081.1|	114.4	6e-24	PREDICTED: hypothetical protein LOC100648540 [Bombus terrestris] >gi|350402244|ref|XP_003486418.1| PREDICTED: hypothetical protein LOC100742620 [Bombus impatiens]
Unigene2487_All	673	203	599	26.4458	65.7506	1.3140	Up	9.2950e-33	2.1266e-31	gi|340729497|ref|XP_003403037.1|	147.1	5e-34	PREDICTED: anaphase-promoting complex subunit 10-like [Bombus terrestris] >gi|350411580|ref|XP_003489394.1| PREDICTED: anaphase-promoting complex subunit 10-like [Bombus impatiens]
Unigene29817_All	547	29	5	4.6482	0.6753	-2.7831	Down	2.2493e-06	1.2551e-05	gi|340728676|ref|XP_003402645.1|	69.7	7e-11	PREDICTED: hypothetical protein LOC100650708 [Bombus terrestris]
CL2971.Contig5_All	2528	593	45	20.5662	1.3150	-3.9671	Down	1.0376e-144	8.0470e-143	gi|340728587|ref|XP_003402602.1|	425.6	5e-117	PREDICTED: amphiphysin-like isoform 1 [Bombus terrestris]
Unigene48712_All	955	8	71	0.7345	5.4922	2.9025	Up	9.8459e-12	9.4342e-11	gi|340728251|ref|XP_003402441.1|	131.3	6e-29	PREDICTED: venom serine protease 34-like [Bombus terrestris]
Unigene3992_All	1051	187	512	15.5997	35.9878	1.2060	Up	6.4834e-25	1.1600e-23	gi|340727954|ref|XP_003402298.1|	258.5	3e-67	PREDICTED: dephospho-CoA kinase domain-containing protein-like [Bombus terrestris]
CL5216.Contig1_All	1259	0	173	0.0000	10.1510	13.3093	Up	1.3086e-46	4.0024e-45	gi|340727898|ref|XP_003402271.1|	271.9	4e-71	PREDICTED: aminopeptidase N-like [Bombus terrestris]
CL4588.Contig1_All	1643	236	109	12.5936	4.9009	-1.3616	Down	2.1498e-17	2.8650e-16	gi|340726546|ref|XP_003401617.1|	315.8	3e-84	PREDICTED: uncharacterized protein YJR142W-like [Bombus terrestris]
CL1339.Contig2_All	1887	82	224	3.8099	8.7693	1.2027	Up	1.1081e-11	1.0573e-10	gi|340726198|ref|XP_003401448.1|	273.9	1e-71	PREDICTED: max-like protein X-like [Bombus terrestris] >gi|350405507|ref|XP_003487455.1| PREDICTED: max-like protein X-like [Bombus impatiens]
CL5035.Contig1_All	2273	149	638	5.7473	20.7353	1.8511	Up	5.0508e-56	1.7895e-54	gi|340725581|ref|XP_003401147.1|	545.0	5e-153	PREDICTED: pantothenate kinase 1-like [Bombus terrestris]
CL6136.Contig3_All	668	13	90	1.7063	9.9530	2.5443	Up	7.8598e-13	8.1124e-12	gi|340725275|ref|XP_003400998.1|	155.6	1e-36	PREDICTED: hypothetical protein LOC100643713 [Bombus terrestris]
Unigene25804_All	935	99	25	9.2833	1.9752	-2.2326	Down	7.9095e-15	9.2138e-14	gi|340725192|ref|XP_003400957.1|	100.1	1e-19	PREDICTED: hypothetical protein LOC100631065 [Bombus terrestris]
Unigene3895_All	2593	4677	1016	158.1399	28.9454	-2.4498	Down	0	0	gi|340725099|ref|XP_003400911.1|	185.7	1e-44	PREDICTED: hypothetical protein LOC100643300 [Bombus terrestris]
Unigene20935_All	2020	634	1622	27.5178	59.3182	1.1081	Up	4.5832e-66	1.8733e-64	gi|340724934|ref|XP_003400833.1|	292.4	5e-77	PREDICTED: uncharacterized protein C12orf41 homolog [Bombus terrestris]
Unigene14585_All	593	103	23	15.2286	2.8652	-2.4101	Down	9.9222e-17	1.2800e-15	gi|340724680|ref|XP_003400709.1|	87.4	4e-16	PREDICTED: hypothetical protein LOC100648225 [Bombus terrestris]
Unigene24376_All	733	58	158	6.9375	15.9236	1.1987	Up	1.3326e-08	9.7186e-08	gi|340724348|ref|XP_003400544.1|	158.7	2e-37	PREDICTED: enhancer of split mbeta protein-like [Bombus terrestris]
Unigene796_All	1161	18	133	1.3593	8.4627	2.6383	Up	5.0461e-19	7.2464e-18	gi|340723997|ref|XP_003400372.1|	388.3	3e-106	PREDICTED: hypothetical protein LOC100647042 [Bombus terrestris]
Unigene20520_All	627	129	362	18.0384	42.6510	1.2415	Up	7.8658e-19	1.1221e-17	gi|340723169|ref|XP_003399968.1|	58.2	2e-07	PREDICTED: LOW QUALITY PROTEIN: glycyl-tRNA synthetase-like [Bombus terrestris]
Unigene30627_All	449	26	5	5.0770	0.8226	-2.6257	Down	1.4822e-05	7.2629e-05	gi|340722513|ref|XP_003399649.1|	189.5	3e-47	PREDICTED: EF-hand domain-containing family member A2-like isoform 3 [Bombus terrestris]
Unigene30008_All	286	11	0	3.3721	0.0000	-11.7194	Down	1.6721e-04	6.7522e-04	gi|340722386|ref|XP_003399587.1|	52.0	9e-06	PREDICTED: hypothetical protein LOC100649225 [Bombus terrestris]
Unigene893_All	1434	182	101	11.1275	5.2031	-1.0967	Down	3.4912e-10	2.9556e-09	gi|340722238|ref|XP_003399515.1|	652.9	0.0	PREDICTED: HEAT repeat-containing protein 5B-like [Bombus terrestris]
Unigene9755_All	914	41	143	3.9329	11.5579	1.5552	Up	4.6548e-11	4.2433e-10	gi|340722166|ref|XP_003399480.1|	148.3	4e-34	PREDICTED: organic cation transporter protein-like isoform 1 [Bombus terrestris] >gi|340722168|ref|XP_003399481.1| PREDICTED: organic cation transporter protein-like isoform 2 [Bombus terrestris]
Unigene1334_All	892	58	168	5.7009	13.9134	1.2872	Up	5.8146e-10	4.8253e-09	gi|340722166|ref|XP_003399480.1|	134.4	6e-30	PREDICTED: organic cation transporter protein-like isoform 1 [Bombus terrestris] >gi|340722168|ref|XP_003399481.1| PREDICTED: organic cation transporter protein-like isoform 2 [Bombus terrestris]
CL2578.Contig4_All	642	24	76	3.2776	8.7451	1.4158	Up	8.2740e-06	4.2065e-05	gi|340722018|ref|XP_003399409.1|	190.3	5e-47	PREDICTED: putative methyltransferase NSUN5-like [Bombus terrestris]
CL3267.Contig1_All	1914	117	1366	5.3595	52.7226	3.2983	Up	1.4787e-226	1.5945e-224	gi|340721692|ref|XP_003399250.1|	205.7	6e-51	PREDICTED: hypothetical protein LOC100646719 [Bombus terrestris]
Unigene24312_All	1091	31	95	2.4912	6.4326	1.3686	Up	1.1331e-06	6.6048e-06	gi|340720746|ref|XP_003398792.1|	122.1	4e-26	PREDICTED: carbohydrate sulfotransferase 9-like [Bombus terrestris]
CL393.Contig3_All	1930	152	426	6.9050	16.3057	1.2397	Up	7.6122e-22	1.2200e-20	gi|340720669|ref|XP_003398755.1|	334.3	1e-89	PREDICTED: gonadotropin-releasing hormone receptor-like [Bombus terrestris]
Unigene3766_All	1295	50	141	3.3851	8.0434	1.2486	Up	3.0453e-08	2.1443e-07	gi|340720485|ref|XP_003398667.1|	296.2	2e-78	PREDICTED: syntaxin-1A-like isoform 1 [Bombus terrestris]
CL6336.Contig1_All	738	11	57	1.3068	5.7057	2.1264	Up	3.4237e-07	2.1323e-06	gi|340719039|ref|XP_003397965.1|	90.9	5e-17	PREDICTED: fatty acid-binding protein-like [Bombus terrestris]
Unigene11238_All	747	67	26	7.8638	2.5712	-1.6128	Down	3.0917e-07	1.9430e-06	gi|340719037|ref|XP_003397964.1|	65.1	3e-09	PREDICTED: hypothetical protein LOC100647661 [Bombus terrestris]
Unigene48259_All	394	0	21	0.0000	3.9374	11.9430	Up	2.8950e-06	1.5903e-05	gi|340718473|ref|XP_003397691.1|	169.1	5e-41	PREDICTED: hypothetical protein LOC100643735 isoform 1 [Bombus terrestris] >gi|340718475|ref|XP_003397692.1| PREDICTED: hypothetical protein LOC100643735 isoform 2 [Bombus terrestris]
Unigene48491_All	1136	15	185	1.1577	12.0304	3.3774	Up	1.1925e-32	2.7154e-31	gi|340716497|ref|XP_003396734.1|	125.9	3e-27	PREDICTED: retinoid-inducible serine carboxypeptidase-like [Bombus terrestris]
Unigene26317_All	379	9	41	2.0820	7.9916	1.9405	Up	4.9712e-05	2.2285e-04	gi|340716206|ref|XP_003396591.1|	100.9	1e-20	PREDICTED: G-protein coupled receptor Mth2-like [Bombus terrestris]
Unigene44591_All	512	5	33	0.8562	4.7614	2.4754	Up	2.5988e-05	1.2222e-04	gi|340716126|ref|XP_003396552.1|	233.4	3e-60	PREDICTED: acetyl-coenzyme A synthetase-like [Bombus terrestris]
Unigene35181_All	427	23	4	4.7225	0.6920	-2.7707	Down	2.8525e-05	1.3319e-04	gi|340714656|ref|XP_003395842.1|	101.7	1e-20	PREDICTED: LOW QUALITY PROTEIN: autophagy-related protein 2 homolog A-like [Bombus terrestris]
CL667.Contig2_All	4868	388	54	6.9881	0.8195	-3.0921	Down	8.1878e-77	3.7669e-75	gi|340713883|ref|XP_003395464.1|	62.8	2e-07	PREDICTED: hypothetical protein LOC100649328 [Bombus terrestris]
Unigene11292_All	623	252	600	35.4641	71.1462	1.0044	Up	5.7723e-22	9.3051e-21	gi|340713595|ref|XP_003395326.1|	189.9	6e-47	PREDICTED: FACT complex subunit Ssrp1-like [Bombus terrestris]
CL4115.Contig2_All	1867	405	1237	19.0190	48.9456	1.3637	Up	1.3618e-69	5.7903e-68	gi|340712880|ref|XP_003394981.1|	92.4	7e-17	PREDICTED: protein dpy-30 homolog [Bombus terrestris] >gi|350419561|ref|XP_003492226.1| PREDICTED: protein dpy-30 homolog [Bombus impatiens]
Unigene11058_All	668	20	73	2.6250	8.0730	1.6208	Up	1.4250e-06	8.2244e-06	gi|340712412|ref|XP_003394754.1|	157.1	5e-37	PREDICTED: centromere/kinetochore protein zw10 homolog [Bombus terrestris]
CL5423.Contig1_All	661	144	359	19.1002	40.1219	1.0708	Up	4.3229e-15	5.1061e-14	gi|340712397|ref|XP_003394747.1|	164.5	3e-39	PREDICTED: dynein light chain roadblock-type 2-like [Bombus terrestris] >gi|350399689|ref|XP_003485610.1| PREDICTED: dynein light chain roadblock-type 2-like [Bombus impatiens]
Unigene48826_All	928	12	150	1.1337	11.9407	3.3968	Up	7.4461e-27	1.4283e-25	gi|340712377|ref|XP_003394738.1|	202.6	2e-50	PREDICTED: cytochrome P450 302a1, mitochondrial-like [Bombus terrestris]
Unigene26667_All	700	101	288	12.6503	30.3936	1.2646	Up	1.1041e-15	1.3459e-14	gi|340711809|ref|XP_003394461.1|	80.9	5e-14	PREDICTED: UPF0547 protein C16orf87 homolog [Bombus terrestris] >gi|350402418|ref|XP_003486476.1| PREDICTED: UPF0547 protein C16orf87 homolog [Bombus impatiens]
[truncated: 4,223 more rows]

## Sheet: PM nr database
geneID(2594)	geneLength	PM_CON_rawfragments(18149568)	PM_STR_rawfragments(18910203)	PM_CON_FPKM	PM_STR_FPKM	log2(PM_STR_FPKM/PM_CON_FPKM)	up/down	pvalue	FDR	Nr-ID	Nr-Score	Nr-Evalue	Nr-annotation
Unigene16209_All	588	52	2	4.8726	0.1799	-4.7594	Down	2.9638e-14	7.1608e-13	gi|10280992|dbj|BAB13738.1|	65.1	2e-09	DD5 [Marsupenaeus japonicus]
Unigene16932_All	326	16	0	2.7042	0.0000	-11.4010	Down	1.0725e-05	1.1225e-04	gi|10280992|dbj|BAB13738.1|	52.8	5e-06	DD5 [Marsupenaeus japonicus]
Unigene17217_All	346	20	1	3.1848	0.1528	-4.3815	Down	7.2281e-06	7.7674e-05	gi|10280992|dbj|BAB13738.1|	72.0	8e-12	DD5 [Marsupenaeus japonicus]
Unigene2941_All	588	94	8	8.8081	0.7195	-3.6138	Down	8.3528e-21	2.7165e-19	gi|10280992|dbj|BAB13738.1|	70.1	6e-11	DD5 [Marsupenaeus japonicus]
Unigene3302_All	2973	1694	432	31.3944	7.6841	-2.0306	Down	1.5844e-187	2.5221e-185	gi|10280992|dbj|BAB13738.1|	361.3	1e-97	DD5 [Marsupenaeus japonicus]
Unigene620_All	732	69	19	5.1936	1.3726	-1.9198	Down	1.6845e-08	2.5971e-07	gi|10280992|dbj|BAB13738.1|	54.3	5e-06	DD5 [Marsupenaeus japonicus]
Unigene6723_All	1436	434	108	16.6521	3.9772	-2.0659	Down	1.8621e-50	1.1451e-48	gi|10280992|dbj|BAB13738.1|	67.8	1e-09	DD5 [Marsupenaeus japonicus]
Unigene24737_All	1428	5	414	0.1929	15.3312	6.3125	Up	3.2906e-112	3.6132e-110	gi|108871899|gb|EAT36124.1|	77.8	1e-12	AAEL011771-PA [Aedes aegypti]
Unigene17606_All	235	21	3	4.9236	0.6751	-2.8665	Down	1.0485e-04	8.8670e-04	gi|108872833|gb|EAT37058.1|	62.4	6e-09	AAEL010905-PA [Aedes aegypti]
CL200.Contig2_All	531	340	121	35.2791	12.0502	-1.5498	Down	2.5350e-27	1.0285e-25	gi|108879458|gb|EAT43683.1|	58.2	1e-07	AAEL004904-PA [Aedes aegypti]
CL620.Contig2_All	1222	3385	1382	152.6234	59.8054	-1.3516	Down	4.1104e-209	7.1226e-207	gi|1094419|prf||2106164A	114.8	8e-24	cuticle protein
CL620.Contig3_All	1281	3613	249	155.4005	10.2791	-3.9182	Down	0	0	gi|1094419|prf||2106164A	114.8	9e-24	cuticle protein
CL620.Contig4_All	1257	4959	237	217.3665	9.9705	-4.4463	Down	0	0	gi|1094419|prf||2106164A	114.8	8e-24	cuticle protein
CL719.Contig1_All	1055	5975	125	312.0464	6.2656	-5.6382	Down	0	0	gi|1094419|prf||2106164A	97.8	8e-19	cuticle protein
CL4.Contig6_All	1375	325	839	13.0231	32.2673	1.3090	Up	1.7278e-48	1.0302e-46	gi|109727161|gb|ABG45886.1|	688.0	0.0	heat shock cognate 70 [Macrobrachium nipponense]
Unigene22202_All	400	0	15	0.0000	1.9831	10.9535	Up	4.2240e-05	3.9453e-04	gi|110189787|gb|ABG56076.1|	96.3	4e-19	pyruvate phosphate dikinase 1 [Monocercomonoides sp. PA203]
Unigene14846_All	1530	1197	13537	43.1059	467.8804	3.4402	Up	0	0	gi|110755589|ref|XP_001120217.1|	255.4	5e-66	PREDICTED: hypothetical protein LOC724382 [Apis mellifera]
CL268.Contig1_All	1097	0	84	0.0000	4.0493	11.9835	Up	2.9072e-25	1.1067e-23	gi|112983218|ref|NP_001036951.1|	62.4	4e-08	cuticular protein tweedle motif 3 [Bombyx mori] >gi|68989039|dbj|BAE06189.1| glycine rich protein [Bombyx mori]
Unigene20779_All	1009	0	221	0.0000	11.5826	13.4997	Up	2.6988e-65	2.0547e-63	gi|112983218|ref|NP_001036951.1|	61.2	8e-08	cuticular protein tweedle motif 3 [Bombyx mori] >gi|68989039|dbj|BAE06189.1| glycine rich protein [Bombyx mori]
[truncated: 1,162 more rows]

## Sheet: PL Swiss-Prot database
geneID(16013)	geneLength	PL_CON_rawfragments(11405741)	PL_STR_rawfragments(13536668)	PL_CON_FPKM	PL_STR_FPKM	log2(PL_STR_FPKM/PL_CON_FPKM)	up/down	pvalue	FDR	Swissprot-ID	Swissprot-Score	Swissprot-Evalue	Swissprot-annotation
[truncated: 5,305 more rows]

[truncated: 1 more sheets: PM Swiss-Prot database]
