# Supplementary material for: Transcriptomic response to thermal and salinity stress in introduced and native sympatric Palaemon caridean shrimps
Source: Sci Rep. 2017 Oct 25;7:13980. doi: 10.1038/s41598-017-13631-6 (PMC5656633; doi:10.1038/s41598-017-13631-6)
Supplement: Supplementary file 5 — Supplementary Dataset 4 [file 41598_2017_13631_MOESM5_ESM.xlsx]

## Sheet: Sheet1
	Transcriptomic response to thermal and salinity stress in introduced and native sympatric Palaemon caridean shrimps
	Amandine D. Marie, Steve Smith, Andy J. Green, Ciro Rico & Christophe Lejeusne

## Sheet: nr database
P. longirostris				P. macrodactylus
Species	Number	Phylum	Percentage of hits	Species	Number	Taxonomic group	Percentage of hits
Daphnia pulex	531	Arthropoda	11.3171	Daphnia pulex	69	Arthropoda	8.17536
Tribolium castaneum	288	Arthropoda	6.13811	Tribolium castaneum	44	Arthropoda	5.21327
Pediculus humanus corporis	167	Arthropoda	3.55925	Pediculus humanus corporis	30	Arthropoda	3.5545
Branchiostoma floridae	145	Cephalochordata	3.09037	Strongylocentrotus purpuratus	20	Echinodermata	2.36967
Crassostrea gigas	123	Mollusca	2.62148	Acyrthosiphon pisum	19	Arthropoda	2.25118
Megachile rotundata	121	Arthropoda	2.57886	Megachile rotundata	17	Arthropoda	2.01422
Nasonia vitripennis	121	Arthropoda	2.57886
Ixodes scapularis	105	Arthropoda	2.23785
Strongylocentrotus purpuratus	100	Echinodermata	2.13129

## Sheet: SwissProt database
P. longirostris				P. macrodactylus
Species	Number	Phylum	Percentage of hits	Species	Number	Taxonomic group	Percentage of hits
Homo sapiens	677	Chordata	19.9764	Homo sapiens	80	Chordata	18.4758
Mus musculus	588	Chordata	17.3503	Mus musculus	64	Chordata	14.7806
Drosophila melanogaster	351	Arthropoda	10.357	Drosophila melanogaster	53	Arthropoda	12.2402
Rattus norvegicus	283	Chordata	8.35055	Dictyostelium discoideum	31	Protozoaire	7.15935
Bos taurus	164	Chordata	4.83919	Rattus norvegicus	27	Chordata	6.23557
				Bos taurus	19	Chordata	4.38799
