# Supplementary material for: Transcriptomic response to thermal and salinity stress in introduced and native sympatric Palaemon caridean shrimps
Source: Sci Rep. 2017 Oct 25;7:13980. doi: 10.1038/s41598-017-13631-6 (PMC5656633; doi:10.1038/s41598-017-13631-6)
Supplement: Supplementary file 6 — Supplementary Dataset 5 [file 41598_2017_13631_MOESM6_ESM.xlsx]

## Sheet: Sheet1
	Transcriptomic response to thermal and salinity stress in introduced and native sympatric Palaemon caridean shrimps
	Amandine D. Marie, Steve Smith, Andy J. Green, Ciro Rico & Christophe Lejeusne

## Sheet: PL_Cellular component
Gene Ontology term	Cluster frequency	Genome frequency of use	Corrected P-value
contractile fiber	63 out of 1461 genes, 4.3%	120 out of 6702 genes, 1.8%	3.83e-11
sarcomere	59 out of 1461 genes, 4.0%	111 out of 6702 genes, 1.7%	1.16e-10
contractile fiber part	60 out of 1461 genes, 4.1%	116 out of 6702 genes, 1.7%	3.52e-10
myofibril	59 out of 1461 genes, 4.0%	115 out of 6702 genes, 1.7%	8.62e-10
I band	46 out of 1461 genes, 3.1%	86 out of 6702 genes, 1.3%	3.72e-08
Z disc	44 out of 1461 genes, 3.0%	84 out of 6702 genes, 1.3%	2.33e-07
extracellular region	85 out of 1461 genes, 5.8%	237 out of 6702 genes, 3.5%	0.00011
proton-transporting V-type ATPase complex	15 out of 1461 genes, 1.0%	20 out of 6702 genes, 0.3%	0.0002
myosin filament	21 out of 1461 genes, 1.4%	37 out of 6702 genes, 0.6%	0.00138
non-membrane-bounded organelle	374 out of 1461 genes, 25.6%	1429 out of 6702 genes, 21.3%	0.00189
intracellular non-membrane-bounded organelle	374 out of 1461 genes, 25.6%	1429 out of 6702 genes, 21.3%	0.00189
proton-transporting V-type ATPase, V1 domain	9 out of 1461 genes, 0.6%	10 out of 6702 genes, 0.1%	0.00323
extracellular region part	49 out of 1461 genes, 3.4%	130 out of 6702 genes, 1.9%	0.00859
vacuolar proton-transporting V-type ATPase complex	11 out of 1461 genes, 0.8%	16 out of 6702 genes, 0.2%	0.02743
collagen	7 out of 1461 genes, 0.5%	8 out of 6702 genes, 0.1%	0.05531
extracellular space	22 out of 1461 genes, 1.5%	48 out of 6702 genes, 0.7%	0.06414
vacuolar proton-transporting V-type ATPase, V1 domain	6 out of 1461 genes, 0.4%	7 out of 6702 genes, 0.1%	0.22376
cytoskeleton	194 out of 1461 genes, 13.3%	731 out of 6702 genes, 10.9%	0.2707
ribosome	70 out of 1461 genes, 4.8%	227 out of 6702 genes, 3.4%	0.29299
actin cytoskeleton	62 out of 1461 genes, 4.2%	197 out of 6702 genes, 2.9%	0.32399
unconventional myosin complex	14 out of 1461 genes, 1.0%	29 out of 6702 genes, 0.4%	0.52171
striated muscle thin filament	7 out of 1461 genes, 0.5%	10 out of 6702 genes, 0.1%	0.5457
proton-transporting two-sector ATPase complex	17 out of 1461 genes, 1.2%	40 out of 6702 genes, 0.6%	0.95668
vacuole	35 out of 1461 genes, 2.4%	105 out of 6702 genes, 1.6%	1
intermediate filament	8 out of 1461 genes, 0.5%	14 out of 6702 genes, 0.2%	1
proton-transporting V-type ATPase, V0 domain	6 out of 1461 genes, 0.4%	9 out of 6702 genes, 0.1%	1
extracellular matrix	22 out of 1461 genes, 1.5%	60 out of 6702 genes, 0.9%	1
sarcoplasm	5 out of 1461 genes, 0.3%	7 out of 6702 genes, 0.1%	1
sarcoplasmic reticulum	5 out of 1461 genes, 0.3%	7 out of 6702 genes, 0.1%	1
proton-transporting two-sector ATPase complex, catalytic domain	11 out of 1461 genes, 0.8%	24 out of 6702 genes, 0.4%	1
myosin II complex	12 out of 1461 genes, 0.8%	28 out of 6702 genes, 0.4%	1
voltage-gated calcium channel complex	3 out of 1461 genes, 0.2%	3 out of 6702 genes, 0.0%	1
calcium channel complex	3 out of 1461 genes, 0.2%	3 out of 6702 genes, 0.0%	1
muscle myosin complex	10 out of 1461 genes, 0.7%	22 out of 6702 genes, 0.3%	1
striated muscle myosin thick filament	10 out of 1461 genes, 0.7%	22 out of 6702 genes, 0.3%	1
myosin complex	28 out of 1461 genes, 1.9%	86 out of 6702 genes, 1.3%	1
vacuolar proton-transporting V-type ATPase, V0 domain	5 out of 1461 genes, 0.3%	8 out of 6702 genes, 0.1%	1
lytic vacuole	24 out of 1461 genes, 1.6%	73 out of 6702 genes, 1.1%	1
lysosome	24 out of 1461 genes, 1.6%	73 out of 6702 genes, 1.1%	1
actin filament	11 out of 1461 genes, 0.8%	27 out of 6702 genes, 0.4%	1
proteinaceous extracellular matrix	17 out of 1461 genes, 1.2%	48 out of 6702 genes, 0.7%	1
intermediate filament cytoskeleton	10 out of 1461 genes, 0.7%	24 out of 6702 genes, 0.4%	1
sarcoplasmic reticulum membrane	4 out of 1461 genes, 0.3%	6 out of 6702 genes, 0.1%	1
extracellular matrix part	12 out of 1461 genes, 0.8%	31 out of 6702 genes, 0.5%	1
plasma membrane	152 out of 1461 genes, 10.4%	609 out of 6702 genes, 9.1%	1
rough endoplasmic reticulum	6 out of 1461 genes, 0.4%	12 out of 6702 genes, 0.2%	1
cation channel complex	10 out of 1461 genes, 0.7%	25 out of 6702 genes, 0.4%	1
apical cortex	14 out of 1461 genes, 1.0%	39 out of 6702 genes, 0.6%	1
protein-lipid complex	3 out of 1461 genes, 0.2%	4 out of 6702 genes, 0.1%	1
plasma lipoprotein particle	3 out of 1461 genes, 0.2%	4 out of 6702 genes, 0.1%	1
high-density lipoprotein particle	3 out of 1461 genes, 0.2%	4 out of 6702 genes, 0.1%	1
A band	11 out of 1461 genes, 0.8%	29 out of 6702 genes, 0.4%	1
cell periphery	165 out of 1461 genes, 11.3%	671 out of 6702 genes, 10.0%	1
cytoskeletal part	138 out of 1461 genes, 9.4%	554 out of 6702 genes, 8.3%	1
lipid particle	34 out of 1461 genes, 2.3%	117 out of 6702 genes, 1.7%	1
plasma membrane part	80 out of 1461 genes, 5.5%	307 out of 6702 genes, 4.6%	1
vacuolar membrane	18 out of 1461 genes, 1.2%	55 out of 6702 genes, 0.8%	1
troponin complex	4 out of 1461 genes, 0.3%	7 out of 6702 genes, 0.1%	1
external side of plasma membrane	4 out of 1461 genes, 0.3%	7 out of 6702 genes, 0.1%	1
6-phosphofructokinase complex	5 out of 1461 genes, 0.3%	10 out of 6702 genes, 0.1%	1
vacuolar part	18 out of 1461 genes, 1.2%	56 out of 6702 genes, 0.8%	1
FACIT collagen	2 out of 1461 genes, 0.1%	2 out of 6702 genes, 0.0%	1
collagen type IX	2 out of 1461 genes, 0.1%	2 out of 6702 genes, 0.0%	1
anchoring collagen	2 out of 1461 genes, 0.1%	2 out of 6702 genes, 0.0%	1
vesicle lumen	2 out of 1461 genes, 0.1%	2 out of 6702 genes, 0.0%	1
ion channel complex	10 out of 1461 genes, 0.7%	28 out of 6702 genes, 0.4%	1
DNA-directed RNA polymerase II, core complex	8 out of 1461 genes, 0.5%	21 out of 6702 genes, 0.3%	1
nuclear periphery	5 out of 1461 genes, 0.3%	11 out of 6702 genes, 0.2%	1
tubulin complex	5 out of 1461 genes, 0.3%	11 out of 6702 genes, 0.2%	1
U5 snRNP	3 out of 1461 genes, 0.2%	5 out of 6702 genes, 0.1%	1
NuA4 histone acetyltransferase complex	4 out of 1461 genes, 0.3%	8 out of 6702 genes, 0.1%	1
H4/H2A histone acetyltransferase complex	4 out of 1461 genes, 0.3%	8 out of 6702 genes, 0.1%	1
apical part of cell	29 out of 1461 genes, 2.0%	103 out of 6702 genes, 1.5%	1
histone acetyltransferase complex	10 out of 1461 genes, 0.7%	29 out of 6702 genes, 0.4%	1
endoplasmic reticulum	63 out of 1461 genes, 4.3%	246 out of 6702 genes, 3.7%	1
ruffle	6 out of 1461 genes, 0.4%	15 out of 6702 genes, 0.2%	1
methyltransferase complex	6 out of 1461 genes, 0.4%	15 out of 6702 genes, 0.2%	1
histone methyltransferase complex	6 out of 1461 genes, 0.4%	15 out of 6702 genes, 0.2%	1
basolateral plasma membrane	13 out of 1461 genes, 0.9%	41 out of 6702 genes, 0.6%	1
proton-transporting two-sector ATPase complex, proton-transporting domain	6 out of 1461 genes, 0.4%	16 out of 6702 genes, 0.2%	1
protein-DNA complex	10 out of 1461 genes, 0.7%	31 out of 6702 genes, 0.5%	1
membrane	501 out of 1461 genes, 34.3%	2210 out of 6702 genes, 33.0%	1
cell division site	11 out of 1461 genes, 0.8%	35 out of 6702 genes, 0.5%	1
cleavage furrow	11 out of 1461 genes, 0.8%	35 out of 6702 genes, 0.5%	1
cell division site part	11 out of 1461 genes, 0.8%	35 out of 6702 genes, 0.5%	1
GINS complex	2 out of 1461 genes, 0.1%	3 out of 6702 genes, 0.0%	1
collagen type IV	2 out of 1461 genes, 0.1%	3 out of 6702 genes, 0.0%	1
sheet-forming collagen	2 out of 1461 genes, 0.1%	3 out of 6702 genes, 0.0%	1
DNA replication preinitiation complex	2 out of 1461 genes, 0.1%	3 out of 6702 genes, 0.0%	1
MutLalpha complex	2 out of 1461 genes, 0.1%	3 out of 6702 genes, 0.0%	1
MLL5-L complex	2 out of 1461 genes, 0.1%	3 out of 6702 genes, 0.0%	1
Sec61 translocon complex	3 out of 1461 genes, 0.2%	6 out of 6702 genes, 0.1%	1
smooth endoplasmic reticulum	3 out of 1461 genes, 0.2%	6 out of 6702 genes, 0.1%	1
T-tubule	3 out of 1461 genes, 0.2%	6 out of 6702 genes, 0.1%	1
rough endoplasmic reticulum membrane	3 out of 1461 genes, 0.2%	6 out of 6702 genes, 0.1%	1
actin filament bundle	3 out of 1461 genes, 0.2%	6 out of 6702 genes, 0.1%	1
translocon complex	3 out of 1461 genes, 0.2%	6 out of 6702 genes, 0.1%	1
peroxisome	14 out of 1461 genes, 1.0%	47 out of 6702 genes, 0.7%	1
microbody	14 out of 1461 genes, 1.0%	47 out of 6702 genes, 0.7%	1
focal adhesion	8 out of 1461 genes, 0.5%	24 out of 6702 genes, 0.4%	1
internal side of plasma membrane	8 out of 1461 genes, 0.5%	24 out of 6702 genes, 0.4%	1
nucleosome	5 out of 1461 genes, 0.3%	13 out of 6702 genes, 0.2%	1
gap junction	5 out of 1461 genes, 0.3%	13 out of 6702 genes, 0.2%	1
cell-substrate adherens junction	9 out of 1461 genes, 0.6%	28 out of 6702 genes, 0.4%	1
microtubule	32 out of 1461 genes, 2.2%	122 out of 6702 genes, 1.8%	1
cytoplasmic part	507 out of 1461 genes, 34.7%	2245 out of 6702 genes, 33.5%	1
cell cortex part	17 out of 1461 genes, 1.2%	60 out of 6702 genes, 0.9%	1
lysosomal membrane	7 out of 1461 genes, 0.5%	21 out of 6702 genes, 0.3%	1
voltage-gated potassium channel complex	7 out of 1461 genes, 0.5%	21 out of 6702 genes, 0.3%	1
secretory granule	7 out of 1461 genes, 0.5%	21 out of 6702 genes, 0.3%	1
potassium channel complex	7 out of 1461 genes, 0.5%	21 out of 6702 genes, 0.3%	1
female germline ring canal inner rim	4 out of 1461 genes, 0.3%	10 out of 6702 genes, 0.1%	1
female germline ring canal	4 out of 1461 genes, 0.3%	10 out of 6702 genes, 0.1%	1
spectrosome	4 out of 1461 genes, 0.3%	10 out of 6702 genes, 0.1%	1
heterotrimeric G-protein complex	5 out of 1461 genes, 0.3%	14 out of 6702 genes, 0.2%	1
nuclear origin of replication recognition complex	3 out of 1461 genes, 0.2%	7 out of 6702 genes, 0.1%	1
brush border membrane	3 out of 1461 genes, 0.2%	7 out of 6702 genes, 0.1%	1
axoneme part	3 out of 1461 genes, 0.2%	7 out of 6702 genes, 0.1%	1
basement membrane	8 out of 1461 genes, 0.5%	26 out of 6702 genes, 0.4%	1
cell surface	8 out of 1461 genes, 0.5%	26 out of 6702 genes, 0.4%	1
fusome	10 out of 1461 genes, 0.7%	34 out of 6702 genes, 0.5%	1
axoneme	4 out of 1461 genes, 0.3%	11 out of 6702 genes, 0.2%	1
cAMP-dependent protein kinase complex	2 out of 1461 genes, 0.1%	4 out of 6702 genes, 0.1%	1
integrin complex	2 out of 1461 genes, 0.1%	4 out of 6702 genes, 0.1%	1
nuclear pore outer ring	2 out of 1461 genes, 0.1%	4 out of 6702 genes, 0.1%	1
myosin VI complex	2 out of 1461 genes, 0.1%	4 out of 6702 genes, 0.1%	1
small nuclear ribonucleoprotein complex	11 out of 1461 genes, 0.8%	39 out of 6702 genes, 0.6%	1
cytosolic part	17 out of 1461 genes, 1.2%	64 out of 6702 genes, 1.0%	1
dendrite	9 out of 1461 genes, 0.6%	31 out of 6702 genes, 0.5%	1
cytoplasm	685 out of 1461 genes, 46.9%	3081 out of 6702 genes, 46.0%	1
brush border	3 out of 1461 genes, 0.2%	8 out of 6702 genes, 0.1%	1
nuclear matrix	3 out of 1461 genes, 0.2%	8 out of 6702 genes, 0.1%	1
basal part of cell	4 out of 1461 genes, 0.3%	12 out of 6702 genes, 0.2%	1
endoplasmic reticulum part	30 out of 1461 genes, 2.1%	122 out of 6702 genes, 1.8%	1
extrinsic to internal side of plasma membrane	5 out of 1461 genes, 0.3%	16 out of 6702 genes, 0.2%	1
cytosolic ribosome	10 out of 1461 genes, 0.7%	37 out of 6702 genes, 0.6%	1
germline ring canal	7 out of 1461 genes, 0.5%	25 out of 6702 genes, 0.4%	1
DNA-directed RNA polymerase II, holoenzyme	15 out of 1461 genes, 1.0%	59 out of 6702 genes, 0.9%	1
stress fiber	2 out of 1461 genes, 0.1%	5 out of 6702 genes, 0.1%	1
nuclear lamina	2 out of 1461 genes, 0.1%	5 out of 6702 genes, 0.1%	1
pre-replicative complex	2 out of 1461 genes, 0.1%	5 out of 6702 genes, 0.1%	1
Ada2/Gcn5/Ada3 transcription activator complex	2 out of 1461 genes, 0.1%	5 out of 6702 genes, 0.1%	1
polytene chromosome interband	2 out of 1461 genes, 0.1%	5 out of 6702 genes, 0.1%	1
calcium- and calmodulin-dependent protein kinase complex	2 out of 1461 genes, 0.1%	5 out of 6702 genes, 0.1%	1
perikaryon	2 out of 1461 genes, 0.1%	5 out of 6702 genes, 0.1%	1
MLL1/2 complex	2 out of 1461 genes, 0.1%	5 out of 6702 genes, 0.1%	1
intercellular canaliculus	2 out of 1461 genes, 0.1%	5 out of 6702 genes, 0.1%	1
MLL1 complex	2 out of 1461 genes, 0.1%	5 out of 6702 genes, 0.1%	1
ribosomal subunit	22 out of 1461 genes, 1.5%	90 out of 6702 genes, 1.3%	1
basal lamina	4 out of 1461 genes, 0.3%	13 out of 6702 genes, 0.2%	1
sarcolemma	3 out of 1461 genes, 0.2%	9 out of 6702 genes, 0.1%	1
cell-substrate junction	9 out of 1461 genes, 0.6%	34 out of 6702 genes, 0.5%	1
endoplasmic reticulum membrane	25 out of 1461 genes, 1.7%	104 out of 6702 genes, 1.6%	1
microtubule associated complex	44 out of 1461 genes, 3.0%	189 out of 6702 genes, 2.8%	1
cytosolic small ribosomal subunit	6 out of 1461 genes, 0.4%	22 out of 6702 genes, 0.3%	1
postsynaptic membrane	6 out of 1461 genes, 0.4%	22 out of 6702 genes, 0.3%	1
extrinsic to plasma membrane	8 out of 1461 genes, 0.5%	31 out of 6702 genes, 0.5%	1
holo TFIIH complex	4 out of 1461 genes, 0.3%	14 out of 6702 genes, 0.2%	1
intercellular bridge	7 out of 1461 genes, 0.5%	27 out of 6702 genes, 0.4%	1
origin recognition complex	3 out of 1461 genes, 0.2%	10 out of 6702 genes, 0.1%	1
nuclear outer membrane-endoplasmic reticulum membrane network	25 out of 1461 genes, 1.7%	107 out of 6702 genes, 1.6%	1
heterochromatin	2 out of 1461 genes, 0.1%	6 out of 6702 genes, 0.1%	1
mitochondrial inner membrane presequence translocase complex	2 out of 1461 genes, 0.1%	6 out of 6702 genes, 0.1%	1
spectrin	2 out of 1461 genes, 0.1%	6 out of 6702 genes, 0.1%	1
oligosaccharyltransferase complex	2 out of 1461 genes, 0.1%	6 out of 6702 genes, 0.1%	1
filopodium	2 out of 1461 genes, 0.1%	6 out of 6702 genes, 0.1%	1
melanosome	2 out of 1461 genes, 0.1%	6 out of 6702 genes, 0.1%	1
pigment granule	2 out of 1461 genes, 0.1%	6 out of 6702 genes, 0.1%	1
presynaptic active zone	2 out of 1461 genes, 0.1%	6 out of 6702 genes, 0.1%	1
large ribosomal subunit	11 out of 1461 genes, 0.8%	45 out of 6702 genes, 0.7%	1
replication fork	5 out of 1461 genes, 0.3%	19 out of 6702 genes, 0.3%	1
astral microtubule	4 out of 1461 genes, 0.3%	15 out of 6702 genes, 0.2%	1
aster	4 out of 1461 genes, 0.3%	15 out of 6702 genes, 0.2%	1
cytosolic large ribosomal subunit	4 out of 1461 genes, 0.3%	15 out of 6702 genes, 0.2%	1
cell projection membrane	4 out of 1461 genes, 0.3%	15 out of 6702 genes, 0.2%	1
small ribosomal subunit	11 out of 1461 genes, 0.8%	46 out of 6702 genes, 0.7%	1
perinuclear region of cytoplasm	16 out of 1461 genes, 1.1%	69 out of 6702 genes, 1.0%	1
peroxisomal membrane	3 out of 1461 genes, 0.2%	11 out of 6702 genes, 0.2%	1
microbody membrane	3 out of 1461 genes, 0.2%	11 out of 6702 genes, 0.2%	1
DNA-directed RNA polymerase complex	15 out of 1461 genes, 1.0%	65 out of 6702 genes, 1.0%	1
nuclear DNA-directed RNA polymerase complex	15 out of 1461 genes, 1.0%	65 out of 6702 genes, 1.0%	1
cell leading edge	9 out of 1461 genes, 0.6%	38 out of 6702 genes, 0.6%	1
male germ cell nucleus	2 out of 1461 genes, 0.1%	7 out of 6702 genes, 0.1%	1
alpha DNA polymerase:primase complex	2 out of 1461 genes, 0.1%	7 out of 6702 genes, 0.1%	1
microvillus	2 out of 1461 genes, 0.1%	7 out of 6702 genes, 0.1%	1
actomyosin	2 out of 1461 genes, 0.1%	7 out of 6702 genes, 0.1%	1
germ cell nucleus	2 out of 1461 genes, 0.1%	7 out of 6702 genes, 0.1%	1
intrinsic to plasma membrane	26 out of 1461 genes, 1.8%	116 out of 6702 genes, 1.7%	1
microbody part	4 out of 1461 genes, 0.3%	16 out of 6702 genes, 0.2%	1
peroxisomal part	4 out of 1461 genes, 0.3%	16 out of 6702 genes, 0.2%	1
ribonucleoprotein complex	108 out of 1461 genes, 7.4%	491 out of 6702 genes, 7.3%	1
RNA polymerase complex	15 out of 1461 genes, 1.0%	66 out of 6702 genes, 1.0%	1
kinetochore	7 out of 1461 genes, 0.5%	30 out of 6702 genes, 0.4%	1
synaptic membrane	7 out of 1461 genes, 0.5%	30 out of 6702 genes, 0.4%	1
chromosome, centromeric region	10 out of 1461 genes, 0.7%	44 out of 6702 genes, 0.7%	1
nuclear chromosome part	15 out of 1461 genes, 1.0%	67 out of 6702 genes, 1.0%	1
integral to plasma membrane	25 out of 1461 genes, 1.7%	113 out of 6702 genes, 1.7%	1
lamellipodium	3 out of 1461 genes, 0.2%	12 out of 6702 genes, 0.2%	1
replisome	3 out of 1461 genes, 0.2%	12 out of 6702 genes, 0.2%	1
mismatch repair complex	3 out of 1461 genes, 0.2%	12 out of 6702 genes, 0.2%	1
nuclear replisome	3 out of 1461 genes, 0.2%	12 out of 6702 genes, 0.2%	1
extrinsic to membrane	9 out of 1461 genes, 0.6%	40 out of 6702 genes, 0.6%	1
transcription factor TFIID complex	2 out of 1461 genes, 0.1%	8 out of 6702 genes, 0.1%	1
U12-type spliceosomal complex	2 out of 1461 genes, 0.1%	8 out of 6702 genes, 0.1%	1
flotillin complex	2 out of 1461 genes, 0.1%	8 out of 6702 genes, 0.1%	1
apicolateral plasma membrane	3 out of 1461 genes, 0.2%	13 out of 6702 genes, 0.2%	1
late endosome membrane	3 out of 1461 genes, 0.2%	13 out of 6702 genes, 0.2%	1
nuclear replication fork	3 out of 1461 genes, 0.2%	13 out of 6702 genes, 0.2%	1
cytoplasmic dynein complex	2 out of 1461 genes, 0.1%	9 out of 6702 genes, 0.1%	1
basal plasma membrane	2 out of 1461 genes, 0.1%	9 out of 6702 genes, 0.1%	1
STAGA complex	2 out of 1461 genes, 0.1%	9 out of 6702 genes, 0.1%	1
integral to mitochondrial membrane	2 out of 1461 genes, 0.1%	9 out of 6702 genes, 0.1%	1
dendritic spine	2 out of 1461 genes, 0.1%	9 out of 6702 genes, 0.1%	1
neuron spine	2 out of 1461 genes, 0.1%	9 out of 6702 genes, 0.1%	1
mediator complex	4 out of 1461 genes, 0.3%	19 out of 6702 genes, 0.3%	1
polytene chromosome	10 out of 1461 genes, 0.7%	48 out of 6702 genes, 0.7%	1
apical plasma membrane	10 out of 1461 genes, 0.7%	48 out of 6702 genes, 0.7%	1
mitochondrial matrix	29 out of 1461 genes, 2.0%	138 out of 6702 genes, 2.1%	1
nuclear envelope	16 out of 1461 genes, 1.1%	77 out of 6702 genes, 1.1%	1
chromatin remodeling complex	11 out of 1461 genes, 0.8%	54 out of 6702 genes, 0.8%	1
transcription export complex	2 out of 1461 genes, 0.1%	10 out of 6702 genes, 0.1%	1
trans-Golgi network	2 out of 1461 genes, 0.1%	10 out of 6702 genes, 0.1%	1
caveola	2 out of 1461 genes, 0.1%	10 out of 6702 genes, 0.1%	1
nuclear pore	5 out of 1461 genes, 0.3%	26 out of 6702 genes, 0.4%	1
pore complex	5 out of 1461 genes, 0.3%	26 out of 6702 genes, 0.4%	1
mitochondrial outer membrane	4 out of 1461 genes, 0.3%	21 out of 6702 genes, 0.3%	1
cell cortex	19 out of 1461 genes, 1.3%	95 out of 6702 genes, 1.4%	1
receptor complex	3 out of 1461 genes, 0.2%	16 out of 6702 genes, 0.2%	1
occluding junction	3 out of 1461 genes, 0.2%	16 out of 6702 genes, 0.2%	1
SAGA-type complex	3 out of 1461 genes, 0.2%	16 out of 6702 genes, 0.2%	1
microtubule cytoskeleton	88 out of 1461 genes, 6.0%	424 out of 6702 genes, 6.3%	1
respiratory chain	11 out of 1461 genes, 0.8%	57 out of 6702 genes, 0.9%	1
late endosome	6 out of 1461 genes, 0.4%	32 out of 6702 genes, 0.5%	1
protein phosphatase type 2A complex	2 out of 1461 genes, 0.1%	11 out of 6702 genes, 0.2%	1
centriole	2 out of 1461 genes, 0.1%	11 out of 6702 genes, 0.2%	1
Cajal body	2 out of 1461 genes, 0.1%	11 out of 6702 genes, 0.2%	1
cell-cell junction	16 out of 1461 genes, 1.1%	82 out of 6702 genes, 1.2%	1
organellar large ribosomal subunit	4 out of 1461 genes, 0.3%	22 out of 6702 genes, 0.3%	1
mitochondrial large ribosomal subunit	4 out of 1461 genes, 0.3%	22 out of 6702 genes, 0.3%	1
outer membrane	4 out of 1461 genes, 0.3%	22 out of 6702 genes, 0.3%	1
organelle outer membrane	4 out of 1461 genes, 0.3%	22 out of 6702 genes, 0.3%	1
membrane raft	4 out of 1461 genes, 0.3%	22 out of 6702 genes, 0.3%	1
pole plasm	4 out of 1461 genes, 0.3%	22 out of 6702 genes, 0.3%	1
rhabdomere	3 out of 1461 genes, 0.2%	17 out of 6702 genes, 0.3%	1
cell junction	30 out of 1461 genes, 2.1%	152 out of 6702 genes, 2.3%	1
protein serine/threonine phosphatase complex	4 out of 1461 genes, 0.3%	23 out of 6702 genes, 0.3%	1
transcriptional repressor complex	3 out of 1461 genes, 0.2%	18 out of 6702 genes, 0.3%	1
adherens junction	12 out of 1461 genes, 0.8%	65 out of 6702 genes, 1.0%	1
anchoring junction	12 out of 1461 genes, 0.8%	65 out of 6702 genes, 1.0%	1
nuclear chromosome	16 out of 1461 genes, 1.1%	86 out of 6702 genes, 1.3%	1
mitochondrial inner membrane	34 out of 1461 genes, 2.3%	175 out of 6702 genes, 2.6%	1
endosome membrane	6 out of 1461 genes, 0.4%	35 out of 6702 genes, 0.5%	1
endosomal part	6 out of 1461 genes, 0.4%	35 out of 6702 genes, 0.5%	1
integral to endoplasmic reticulum membrane	2 out of 1461 genes, 0.1%	13 out of 6702 genes, 0.2%	1
cortical actin cytoskeleton	2 out of 1461 genes, 0.1%	13 out of 6702 genes, 0.2%	1
subapical complex	2 out of 1461 genes, 0.1%	13 out of 6702 genes, 0.2%	1
MCM complex	2 out of 1461 genes, 0.1%	13 out of 6702 genes, 0.2%	1
cytoplasmic microtubule	5 out of 1461 genes, 0.3%	30 out of 6702 genes, 0.4%	1
membrane part	268 out of 1461 genes, 18.3%	1282 out of 6702 genes, 19.1%	1
neuronal cell body	8 out of 1461 genes, 0.5%	46 out of 6702 genes, 0.7%	1
kinesin complex	3 out of 1461 genes, 0.2%	19 out of 6702 genes, 0.3%	1
endocytic vesicle	3 out of 1461 genes, 0.2%	19 out of 6702 genes, 0.3%	1
chromosomal part	36 out of 1461 genes, 2.5%	186 out of 6702 genes, 2.8%	1
organelle inner membrane	34 out of 1461 genes, 2.3%	177 out of 6702 genes, 2.6%	1
ribonucleoprotein granule	4 out of 1461 genes, 0.3%	25 out of 6702 genes, 0.4%	1
integral to membrane	169 out of 1461 genes, 11.6%	821 out of 6702 genes, 12.3%	1
organellar ribosome	6 out of 1461 genes, 0.4%	36 out of 6702 genes, 0.5%	1
mitochondrial ribosome	6 out of 1461 genes, 0.4%	36 out of 6702 genes, 0.5%	1
cytosol	85 out of 1461 genes, 5.8%	424 out of 6702 genes, 6.3%	1
chromosome	48 out of 1461 genes, 3.3%	247 out of 6702 genes, 3.7%	1
organellar small ribosomal subunit	2 out of 1461 genes, 0.1%	14 out of 6702 genes, 0.2%	1
mitochondrial small ribosomal subunit	2 out of 1461 genes, 0.1%	14 out of 6702 genes, 0.2%	1
septate junction	2 out of 1461 genes, 0.1%	14 out of 6702 genes, 0.2%	1
RNA-induced silencing complex	2 out of 1461 genes, 0.1%	14 out of 6702 genes, 0.2%	1
cortical cytoskeleton	2 out of 1461 genes, 0.1%	14 out of 6702 genes, 0.2%	1
RNAi effector complex	2 out of 1461 genes, 0.1%	14 out of 6702 genes, 0.2%	1
presynaptic membrane	2 out of 1461 genes, 0.1%	14 out of 6702 genes, 0.2%	1
P granule	3 out of 1461 genes, 0.2%	20 out of 6702 genes, 0.3%	1
germ plasm	3 out of 1461 genes, 0.2%	20 out of 6702 genes, 0.3%	1
catalytic step 2 spliceosome	15 out of 1461 genes, 1.0%	84 out of 6702 genes, 1.3%	1
mitochondrion	121 out of 1461 genes, 8.3%	598 out of 6702 genes, 8.9%	1
mitochondrial membrane	38 out of 1461 genes, 2.6%	199 out of 6702 genes, 3.0%	1
early endosome	4 out of 1461 genes, 0.3%	26 out of 6702 genes, 0.4%	1
intrinsic to membrane	171 out of 1461 genes, 11.7%	838 out of 6702 genes, 12.5%	1
organelle envelope	55 out of 1461 genes, 3.8%	284 out of 6702 genes, 4.2%	1
neuromuscular junction	6 out of 1461 genes, 0.4%	38 out of 6702 genes, 0.6%	1
apical junction complex	6 out of 1461 genes, 0.4%	38 out of 6702 genes, 0.6%	1
cell body	8 out of 1461 genes, 0.5%	49 out of 6702 genes, 0.7%	1
organelle part	452 out of 1461 genes, 30.9%	2152 out of 6702 genes, 32.1%	1
envelope	55 out of 1461 genes, 3.8%	286 out of 6702 genes, 4.3%	1
chromatin	16 out of 1461 genes, 1.1%	92 out of 6702 genes, 1.4%	1
mitochondrial envelope	39 out of 1461 genes, 2.7%	209 out of 6702 genes, 3.1%	1
dynein complex	5 out of 1461 genes, 0.3%	34 out of 6702 genes, 0.5%	1
mitochondrial part	64 out of 1461 genes, 4.4%	334 out of 6702 genes, 5.0%	1
condensed nuclear chromosome	3 out of 1461 genes, 0.2%	23 out of 6702 genes, 0.3%	1
proteasome regulatory particle	2 out of 1461 genes, 0.1%	17 out of 6702 genes, 0.3%	1
proteasome accessory complex	2 out of 1461 genes, 0.1%	17 out of 6702 genes, 0.3%	1
integral to organelle membrane	5 out of 1461 genes, 0.3%	36 out of 6702 genes, 0.5%	1
spindle pole	3 out of 1461 genes, 0.2%	24 out of 6702 genes, 0.4%	1
cell projection part	15 out of 1461 genes, 1.0%	92 out of 6702 genes, 1.4%	1
anaphase-promoting complex	2 out of 1461 genes, 0.1%	18 out of 6702 genes, 0.3%	1
intrinsic to endoplasmic reticulum membrane	2 out of 1461 genes, 0.1%	18 out of 6702 genes, 0.3%	1
synapse	24 out of 1461 genes, 1.6%	140 out of 6702 genes, 2.1%	1
nuclear chromatin	4 out of 1461 genes, 0.3%	31 out of 6702 genes, 0.5%	1
spindle microtubule	6 out of 1461 genes, 0.4%	43 out of 6702 genes, 0.6%	1
macromolecular complex	377 out of 1461 genes, 25.8%	1831 out of 6702 genes, 27.3%	1
cilium	4 out of 1461 genes, 0.3%	32 out of 6702 genes, 0.5%	1
centrosome	14 out of 1461 genes, 1.0%	89 out of 6702 genes, 1.3%	1
nuclear ubiquitin ligase complex	2 out of 1461 genes, 0.1%	19 out of 6702 genes, 0.3%	1
precatalytic spliceosome	9 out of 1461 genes, 0.6%	62 out of 6702 genes, 0.9%	1
spindle	14 out of 1461 genes, 1.0%	90 out of 6702 genes, 1.3%	1
organelle membrane	93 out of 1461 genes, 6.4%	493 out of 6702 genes, 7.4%	1
intrinsic to organelle membrane	5 out of 1461 genes, 0.3%	41 out of 6702 genes, 0.6%	1
terminal button	2 out of 1461 genes, 0.1%	22 out of 6702 genes, 0.3%	1
microtubule organizing center part	2 out of 1461 genes, 0.1%	22 out of 6702 genes, 0.3%	1
neuron projection	16 out of 1461 genes, 1.1%	106 out of 6702 genes, 1.6%	1
cell projection	35 out of 1461 genes, 2.4%	208 out of 6702 genes, 3.1%	1
nucleoplasm part	45 out of 1461 genes, 3.1%	261 out of 6702 genes, 3.9%	1
organelle	791 out of 1461 genes, 54.1%	3776 out of 6702 genes, 56.3%	1
axon terminus	2 out of 1461 genes, 0.1%	23 out of 6702 genes, 0.3%	1
neuron projection terminus	2 out of 1461 genes, 0.1%	23 out of 6702 genes, 0.3%	1
transcription factor complex	8 out of 1461 genes, 0.5%	62 out of 6702 genes, 0.9%	1
endosome	16 out of 1461 genes, 1.1%	108 out of 6702 genes, 1.6%	1
intracellular organelle	788 out of 1461 genes, 53.9%	3767 out of 6702 genes, 56.2%	1
spliceosomal complex	22 out of 1461 genes, 1.5%	146 out of 6702 genes, 2.2%	1
protein complex	267 out of 1461 genes, 18.3%	1358 out of 6702 genes, 20.3%	1
microtubule organizing center	15 out of 1461 genes, 1.0%	108 out of 6702 genes, 1.6%	1
condensed chromosome	4 out of 1461 genes, 0.3%	41 out of 6702 genes, 0.6%	1
axon part	2 out of 1461 genes, 0.1%	27 out of 6702 genes, 0.4%	1
synapse part	12 out of 1461 genes, 0.8%	94 out of 6702 genes, 1.4%	1
nuclear speck	4 out of 1461 genes, 0.3%	45 out of 6702 genes, 0.7%	1
transport vesicle	2 out of 1461 genes, 0.1%	30 out of 6702 genes, 0.4%	1
nuclear body	7 out of 1461 genes, 0.5%	66 out of 6702 genes, 1.0%	1
mitochondrial membrane part	6 out of 1461 genes, 0.4%	60 out of 6702 genes, 0.9%	1
endomembrane system	44 out of 1461 genes, 3.0%	279 out of 6702 genes, 4.2%	1
synaptic vesicle	4 out of 1461 genes, 0.3%	48 out of 6702 genes, 0.7%	1
vesicle membrane	4 out of 1461 genes, 0.3%	49 out of 6702 genes, 0.7%	1
nucleoplasm	61 out of 1461 genes, 4.2%	373 out of 6702 genes, 5.6%	1
mitochondrial respiratory chain	2 out of 1461 genes, 0.1%	34 out of 6702 genes, 0.5%	1
coated vesicle membrane	2 out of 1461 genes, 0.1%	34 out of 6702 genes, 0.5%	1
intracellular organelle part	406 out of 1461 genes, 27.8%	2070 out of 6702 genes, 30.9%	1
cullin-RING ubiquitin ligase complex	3 out of 1461 genes, 0.2%	45 out of 6702 genes, 0.7%	1
proteasome complex	4 out of 1461 genes, 0.3%	54 out of 6702 genes, 0.8%	1
Golgi apparatus	32 out of 1461 genes, 2.2%	227 out of 6702 genes, 3.4%	1
membrane-bounded vesicle	18 out of 1461 genes, 1.2%	146 out of 6702 genes, 2.2%	1
ubiquitin ligase complex	4 out of 1461 genes, 0.3%	56 out of 6702 genes, 0.8%	1
vesicle	22 out of 1461 genes, 1.5%	173 out of 6702 genes, 2.6%	1
axon	5 out of 1461 genes, 0.3%	65 out of 6702 genes, 1.0%	1
clathrin-coated vesicle	5 out of 1461 genes, 0.3%	67 out of 6702 genes, 1.0%	1
cytoplasmic vesicle membrane	2 out of 1461 genes, 0.1%	44 out of 6702 genes, 0.7%	1
cytoplasmic vesicle part	2 out of 1461 genes, 0.1%	44 out of 6702 genes, 0.7%	1
Golgi membrane	6 out of 1461 genes, 0.4%	78 out of 6702 genes, 1.2%	1
cytoplasmic membrane-bounded vesicle	15 out of 1461 genes, 1.0%	142 out of 6702 genes, 2.1%	1
intracellular part	976 out of 1461 genes, 66.8%	4736 out of 6702 genes, 70.7%	1
cell	1192 out of 1461 genes, 81.6%	5678 out of 6702 genes, 84.7%	1
cell part	1192 out of 1461 genes, 81.6%	5678 out of 6702 genes, 84.7%	1
cytoplasmic vesicle	18 out of 1461 genes, 1.2%	166 out of 6702 genes, 2.5%	1
coated vesicle	6 out of 1461 genes, 0.4%	85 out of 6702 genes, 1.3%	1
organelle lumen	123 out of 1461 genes, 8.4%	747 out of 6702 genes, 11.1%	1
nucleolus	25 out of 1461 genes, 1.7%	214 out of 6702 genes, 3.2%	1
intracellular organelle lumen	121 out of 1461 genes, 8.3%	745 out of 6702 genes, 11.1%	1
membrane-enclosed lumen	124 out of 1461 genes, 8.5%	763 out of 6702 genes, 11.4%	1
Golgi apparatus part	8 out of 1461 genes, 0.5%	107 out of 6702 genes, 1.6%	1
nuclear lumen	91 out of 1461 genes, 6.2%	594 out of 6702 genes, 8.9%	1
nuclear part	126 out of 1461 genes, 8.6%	842 out of 6702 genes, 12.6%	1
intracellular	1027 out of 1461 genes, 70.3%	5110 out of 6702 genes, 76.2%	1
nucleus	242 out of 1461 genes, 16.6%	1646 out of 6702 genes, 24.6%	1
membrane-bounded organelle	507 out of 1461 genes, 34.7%	2901 out of 6702 genes, 43.3%	1
intracellular membrane-bounded organelle	505 out of 1461 genes, 34.6%	2895 out of 6702 genes, 43.2%	1

## Sheet: PL_Molecular function
Gene Ontology term	Cluster frequency	Genome frequency of use	Corrected P-value
structural molecule activity	168 out of 2174 genes, 7.7%	432 out of 9460 genes, 4.6%	1.53e-11
oxidoreductase activity	250 out of 2174 genes, 11.5%	776 out of 9460 genes, 8.2%	3.11e-07
structural constituent of muscle	39 out of 2174 genes, 1.8%	67 out of 9460 genes, 0.7%	3.46e-07
monooxygenase activity	30 out of 2174 genes, 1.4%	50 out of 9460 genes, 0.5%	1.31e-05
hydrolase activity, acting on glycosyl bonds	65 out of 2174 genes, 3.0%	161 out of 9460 genes, 1.7%	0.00034
catalytic activity	1389 out of 2174 genes, 63.9%	5618 out of 9460 genes, 59.4%	0.00037
dioxygenase activity	22 out of 2174 genes, 1.0%	36 out of 9460 genes, 0.4%	0.00067
hydrolase activity, hydrolyzing O-glycosyl compounds	54 out of 2174 genes, 2.5%	131 out of 9460 genes, 1.4%	0.00145
structural constituent of cytoskeleton	29 out of 2174 genes, 1.3%	60 out of 9460 genes, 0.6%	0.0094
glutamate-ammonia ligase activity	10 out of 2174 genes, 0.5%	13 out of 9460 genes, 0.1%	0.03841
ammonia ligase activity	10 out of 2174 genes, 0.5%	13 out of 9460 genes, 0.1%	0.03841
oxidoreductase activity, acting on paired donors, with incorporation or reduction of molecular oxygen	26 out of 2174 genes, 1.2%	56 out of 9460 genes, 0.6%	0.06129
long-chain fatty acid-CoA ligase activity	6 out of 2174 genes, 0.3%	6 out of 9460 genes, 0.1%	0.09787
oxidoreductase activity, acting on paired donors, with incorporation or reduction of molecular oxygen, 2-oxoglutarate as one donor, and incorporation of one atom each of oxygen into both donors	13 out of 2174 genes, 0.6%	21 out of 9460 genes, 0.2%	0.09862
acid-ammonia (or amide) ligase activity	10 out of 2174 genes, 0.5%	14 out of 9460 genes, 0.1%	0.10664
phosphoenolpyruvate carboxykinase activity	9 out of 2174 genes, 0.4%	12 out of 9460 genes, 0.1%	0.13002
gamma-butyrobetaine dioxygenase activity	7 out of 2174 genes, 0.3%	8 out of 9460 genes, 0.1%	0.14354
phosphoenolpyruvate carboxykinase (GTP) activity	8 out of 2174 genes, 0.4%	10 out of 9460 genes, 0.1%	0.14693
carboxy-lyase activity	17 out of 2174 genes, 0.8%	34 out of 9460 genes, 0.4%	0.34293
extracellular matrix structural constituent	6 out of 2174 genes, 0.3%	7 out of 9460 genes, 0.1%	0.55046
fatty acid ligase activity	6 out of 2174 genes, 0.3%	7 out of 9460 genes, 0.1%	0.55046
oxidoreductase activity, acting on single donors with incorporation of molecular oxygen	11 out of 2174 genes, 0.5%	19 out of 9460 genes, 0.2%	0.72046
secondary active transmembrane transporter activity	41 out of 2174 genes, 1.9%	116 out of 9460 genes, 1.2%	1
carbon-carbon lyase activity	23 out of 2174 genes, 1.1%	56 out of 9460 genes, 0.6%	1
structural constituent of ribosome	64 out of 2174 genes, 2.9%	200 out of 9460 genes, 2.1%	1
symporter activity	29 out of 2174 genes, 1.3%	76 out of 9460 genes, 0.8%	1
L-amino acid transmembrane transporter activity	7 out of 2174 genes, 0.3%	10 out of 9460 genes, 0.1%	1
sulfuric ester hydrolase activity	10 out of 2174 genes, 0.5%	18 out of 9460 genes, 0.2%	1
oxidoreductase activity, acting on single donors with incorporation of molecular oxygen, incorporation of two atoms of oxygen	10 out of 2174 genes, 0.5%	18 out of 9460 genes, 0.2%	1
ligase activity, forming carbon-sulfur bonds	10 out of 2174 genes, 0.5%	18 out of 9460 genes, 0.2%	1
arylsulfatase activity	4 out of 2174 genes, 0.2%	4 out of 9460 genes, 0.0%	1
inorganic cation transmembrane transporter activity	72 out of 2174 genes, 3.3%	233 out of 9460 genes, 2.5%	1
methionine adenosyltransferase activity	5 out of 2174 genes, 0.2%	6 out of 9460 genes, 0.1%	1
transmembrane transporter activity	164 out of 2174 genes, 7.5%	592 out of 9460 genes, 6.3%	1
transporter activity	202 out of 2174 genes, 9.3%	745 out of 9460 genes, 7.9%	1
calcium ion transmembrane transporter activity	25 out of 2174 genes, 1.1%	66 out of 9460 genes, 0.7%	1
photoreceptor activity	7 out of 2174 genes, 0.3%	11 out of 9460 genes, 0.1%	1
myosin binding	18 out of 2174 genes, 0.8%	44 out of 9460 genes, 0.5%	1
alpha-glucoside transmembrane transporter activity	8 out of 2174 genes, 0.4%	14 out of 9460 genes, 0.1%	1
disaccharide transmembrane transporter activity	8 out of 2174 genes, 0.4%	14 out of 9460 genes, 0.1%	1
trehalose transmembrane transporter activity	8 out of 2174 genes, 0.4%	14 out of 9460 genes, 0.1%	1
glucoside transmembrane transporter activity	8 out of 2174 genes, 0.4%	14 out of 9460 genes, 0.1%	1
substrate-specific transmembrane transporter activity	140 out of 2174 genes, 6.4%	507 out of 9460 genes, 5.4%	1
alcohol transmembrane transporter activity	7 out of 2174 genes, 0.3%	12 out of 9460 genes, 0.1%	1
dipeptidase activity	5 out of 2174 genes, 0.2%	7 out of 9460 genes, 0.1%	1
cation transmembrane transporter activity	84 out of 2174 genes, 3.9%	290 out of 9460 genes, 3.1%	1
lyase activity	55 out of 2174 genes, 2.5%	179 out of 9460 genes, 1.9%	1
calcium channel activity	14 out of 2174 genes, 0.6%	33 out of 9460 genes, 0.3%	1
ion transmembrane transporter activity	110 out of 2174 genes, 5.1%	393 out of 9460 genes, 4.2%	1
nitric-oxide synthase binding	4 out of 2174 genes, 0.2%	5 out of 9460 genes, 0.1%	1
galactokinase activity	3 out of 2174 genes, 0.1%	3 out of 9460 genes, 0.0%	1
serine-type endopeptidase inhibitor activity	3 out of 2174 genes, 0.1%	3 out of 9460 genes, 0.0%	1
GABA-A receptor activity	3 out of 2174 genes, 0.1%	3 out of 9460 genes, 0.0%	1
neuropeptide hormone activity	3 out of 2174 genes, 0.1%	3 out of 9460 genes, 0.0%	1
galactose binding	3 out of 2174 genes, 0.1%	3 out of 9460 genes, 0.0%	1
axon guidance receptor activity	3 out of 2174 genes, 0.1%	3 out of 9460 genes, 0.0%	1
amylase activity	3 out of 2174 genes, 0.1%	3 out of 9460 genes, 0.0%	1
palmitoyl-CoA oxidase activity	3 out of 2174 genes, 0.1%	3 out of 9460 genes, 0.0%	1
GABA receptor activity	3 out of 2174 genes, 0.1%	3 out of 9460 genes, 0.0%	1
MAP kinase tyrosine/serine/threonine phosphatase activity	3 out of 2174 genes, 0.1%	3 out of 9460 genes, 0.0%	1
semaphorin receptor activity	3 out of 2174 genes, 0.1%	3 out of 9460 genes, 0.0%	1
MAP kinase phosphatase activity	3 out of 2174 genes, 0.1%	3 out of 9460 genes, 0.0%	1
tripeptidase activity	3 out of 2174 genes, 0.1%	3 out of 9460 genes, 0.0%	1
phytanoyl-CoA dioxygenase activity	3 out of 2174 genes, 0.1%	3 out of 9460 genes, 0.0%	1
bacterial cell surface binding	3 out of 2174 genes, 0.1%	3 out of 9460 genes, 0.0%	1
monovalent inorganic cation transmembrane transporter activity	50 out of 2174 genes, 2.3%	162 out of 9460 genes, 1.7%	1
intracellular ligand-gated calcium channel activity	6 out of 2174 genes, 0.3%	10 out of 9460 genes, 0.1%	1
ryanodine-sensitive calcium-release channel activity	6 out of 2174 genes, 0.3%	10 out of 9460 genes, 0.1%	1
sugar transmembrane transporter activity	13 out of 2174 genes, 0.6%	31 out of 9460 genes, 0.3%	1
chitinase activity	7 out of 2174 genes, 0.3%	13 out of 9460 genes, 0.1%	1
divalent inorganic cation transmembrane transporter activity	25 out of 2174 genes, 1.1%	72 out of 9460 genes, 0.8%	1
myosin light chain kinase activity	8 out of 2174 genes, 0.4%	16 out of 9460 genes, 0.2%	1
phosphofructokinase activity	8 out of 2174 genes, 0.4%	16 out of 9460 genes, 0.2%	1
hydrolase activity, acting on carbon-nitrogen (but not peptide) bonds, in cyclic amidines	8 out of 2174 genes, 0.4%	16 out of 9460 genes, 0.2%	1
fructose-bisphosphate aldolase activity	5 out of 2174 genes, 0.2%	8 out of 9460 genes, 0.1%	1
voltage-gated calcium channel activity	5 out of 2174 genes, 0.2%	8 out of 9460 genes, 0.1%	1
solute:hydrogen symporter activity	5 out of 2174 genes, 0.2%	8 out of 9460 genes, 0.1%	1
monosaccharide binding	5 out of 2174 genes, 0.2%	8 out of 9460 genes, 0.1%	1
vitamin transporter activity	5 out of 2174 genes, 0.2%	8 out of 9460 genes, 0.1%	1
gated channel activity	29 out of 2174 genes, 1.3%	88 out of 9460 genes, 0.9%	1
active transmembrane transporter activity	77 out of 2174 genes, 3.5%	272 out of 9460 genes, 2.9%	1
aldehyde-lyase activity	6 out of 2174 genes, 0.3%	11 out of 9460 genes, 0.1%	1
solute:cation symporter activity	19 out of 2174 genes, 0.9%	53 out of 9460 genes, 0.6%	1
NADP binding	10 out of 2174 genes, 0.5%	23 out of 9460 genes, 0.2%	1
PDZ domain binding	7 out of 2174 genes, 0.3%	14 out of 9460 genes, 0.1%	1
peptidase inhibitor activity	7 out of 2174 genes, 0.3%	14 out of 9460 genes, 0.1%	1
myosin light chain binding	13 out of 2174 genes, 0.6%	33 out of 9460 genes, 0.3%	1
oxidoreductase activity, acting on the CH-CH group of donors, NAD or NADP as acceptor	26 out of 2174 genes, 1.2%	79 out of 9460 genes, 0.8%	1
protein-glutamine gamma-glutamyltransferase activity	4 out of 2174 genes, 0.2%	6 out of 9460 genes, 0.1%	1
alkaline phosphatase activity	4 out of 2174 genes, 0.2%	6 out of 9460 genes, 0.1%	1
dicarboxylic acid transmembrane transporter activity	4 out of 2174 genes, 0.2%	6 out of 9460 genes, 0.1%	1
NADPH binding	4 out of 2174 genes, 0.2%	6 out of 9460 genes, 0.1%	1
substrate-specific transporter activity	155 out of 2174 genes, 7.1%	592 out of 9460 genes, 6.3%	1
microfilament motor activity	9 out of 2174 genes, 0.4%	21 out of 9460 genes, 0.2%	1
peptidase activity	114 out of 2174 genes, 5.2%	426 out of 9460 genes, 4.5%	1
tropomyosin binding	5 out of 2174 genes, 0.2%	9 out of 9460 genes, 0.1%	1
steroid hydroxylase activity	5 out of 2174 genes, 0.2%	9 out of 9460 genes, 0.1%	1
sodium:amino acid symporter activity	6 out of 2174 genes, 0.3%	12 out of 9460 genes, 0.1%	1
cation:amino acid symporter activity	6 out of 2174 genes, 0.3%	12 out of 9460 genes, 0.1%	1
proton-transporting ATPase activity, rotational mechanism	7 out of 2174 genes, 0.3%	15 out of 9460 genes, 0.2%	1
peptidase regulator activity	7 out of 2174 genes, 0.3%	15 out of 9460 genes, 0.2%	1
hydrogen ion transmembrane transporter activity	26 out of 2174 genes, 1.2%	81 out of 9460 genes, 0.9%	1
aldehyde dehydrogenase (NAD) activity	3 out of 2174 genes, 0.1%	4 out of 9460 genes, 0.0%	1
histidine ammonia-lyase activity	3 out of 2174 genes, 0.1%	4 out of 9460 genes, 0.0%	1
superoxide dismutase activity	3 out of 2174 genes, 0.1%	4 out of 9460 genes, 0.0%	1
insulin-like growth factor receptor binding	3 out of 2174 genes, 0.1%	4 out of 9460 genes, 0.0%	1
L-glutamate transmembrane transporter activity	3 out of 2174 genes, 0.1%	4 out of 9460 genes, 0.0%	1
melatonin receptor activity	3 out of 2174 genes, 0.1%	4 out of 9460 genes, 0.0%	1
acidic amino acid transmembrane transporter activity	3 out of 2174 genes, 0.1%	4 out of 9460 genes, 0.0%	1
L-aspartate transmembrane transporter activity	3 out of 2174 genes, 0.1%	4 out of 9460 genes, 0.0%	1
glutamate:sodium symporter activity	3 out of 2174 genes, 0.1%	4 out of 9460 genes, 0.0%	1
glycoprotein-N-acetylgalactosamine 3-beta-galactosyltransferase activity	3 out of 2174 genes, 0.1%	4 out of 9460 genes, 0.0%	1
oxidoreductase activity, acting on paired donors, with incorporation or reduction of molecular oxygen, reduced pteridine as one donor, and incorporation of one atom of oxygen	3 out of 2174 genes, 0.1%	4 out of 9460 genes, 0.0%	1
oxidoreductase activity, acting on superoxide radicals as acceptor	3 out of 2174 genes, 0.1%	4 out of 9460 genes, 0.0%	1
structural constituent of cuticle	3 out of 2174 genes, 0.1%	4 out of 9460 genes, 0.0%	1
cell surface binding	3 out of 2174 genes, 0.1%	4 out of 9460 genes, 0.0%	1
beta-1,3-galactosyltransferase activity	3 out of 2174 genes, 0.1%	4 out of 9460 genes, 0.0%	1
carbohydrate transmembrane transporter activity	13 out of 2174 genes, 0.6%	35 out of 9460 genes, 0.4%	1
carbohydrate transporter activity	13 out of 2174 genes, 0.6%	35 out of 9460 genes, 0.4%	1
hydrogen-exporting ATPase activity, phosphorylative mechanism	10 out of 2174 genes, 0.5%	25 out of 9460 genes, 0.3%	1
electron carrier activity	30 out of 2174 genes, 1.4%	97 out of 9460 genes, 1.0%	1
solute:sodium symporter activity	12 out of 2174 genes, 0.6%	32 out of 9460 genes, 0.3%	1
carbohydrate kinase activity	12 out of 2174 genes, 0.6%	32 out of 9460 genes, 0.3%	1
exopeptidase activity	24 out of 2174 genes, 1.1%	75 out of 9460 genes, 0.8%	1
ligand-gated ion channel activity	16 out of 2174 genes, 0.7%	46 out of 9460 genes, 0.5%	1
ligand-gated channel activity	16 out of 2174 genes, 0.7%	46 out of 9460 genes, 0.5%	1
passive transmembrane transporter activity	41 out of 2174 genes, 1.9%	140 out of 9460 genes, 1.5%	1
oxidoreductase activity, acting on the CH-OH group of donors, NAD or NADP as acceptor	26 out of 2174 genes, 1.2%	83 out of 9460 genes, 0.9%	1
unfolded protein binding	26 out of 2174 genes, 1.2%	83 out of 9460 genes, 0.9%	1
adenine nucleotide transmembrane transporter activity	2 out of 2174 genes, 0.1%	2 out of 9460 genes, 0.0%	1
#VALUE!
(1->3)-beta-D-glucan binding	2 out of 2174 genes, 0.1%	2 out of 9460 genes, 0.0%	1
3-hydroxybutyrate dehydrogenase activity	2 out of 2174 genes, 0.1%	2 out of 9460 genes, 0.0%	1
6-pyruvoyltetrahydropterin synthase activity	2 out of 2174 genes, 0.1%	2 out of 9460 genes, 0.0%	1
AMP deaminase activity	2 out of 2174 genes, 0.1%	2 out of 9460 genes, 0.0%	1
FMN adenylyltransferase activity	2 out of 2174 genes, 0.1%	2 out of 9460 genes, 0.0%	1
NADPH:quinone reductase activity	2 out of 2174 genes, 0.1%	2 out of 9460 genes, 0.0%	1
diacylglycerol O-acyltransferase activity	2 out of 2174 genes, 0.1%	2 out of 9460 genes, 0.0%	1
proline dehydrogenase activity	2 out of 2174 genes, 0.1%	2 out of 9460 genes, 0.0%	1
proline:sodium symporter activity	2 out of 2174 genes, 0.1%	2 out of 9460 genes, 0.0%	1
myo-inositol transmembrane transporter activity	2 out of 2174 genes, 0.1%	2 out of 9460 genes, 0.0%	1
myo-inositol:hydrogen symporter activity	2 out of 2174 genes, 0.1%	2 out of 9460 genes, 0.0%	1
rRNA (uridine-2'-O-)-methyltransferase activity	2 out of 2174 genes, 0.1%	2 out of 9460 genes, 0.0%	1
hexose phosphate transmembrane transporter activity	2 out of 2174 genes, 0.1%	2 out of 9460 genes, 0.0%	1
glucose-6-phosphate transmembrane transporter activity	2 out of 2174 genes, 0.1%	2 out of 9460 genes, 0.0%	1
L-proline transmembrane transporter activity	2 out of 2174 genes, 0.1%	2 out of 9460 genes, 0.0%	1
purine nucleotide transmembrane transporter activity	2 out of 2174 genes, 0.1%	2 out of 9460 genes, 0.0%	1
kainate selective glutamate receptor activity	2 out of 2174 genes, 0.1%	2 out of 9460 genes, 0.0%	1
rRNA (uridine) methyltransferase activity	2 out of 2174 genes, 0.1%	2 out of 9460 genes, 0.0%	1
oxidoreductase activity, oxidizing metal ions	2 out of 2174 genes, 0.1%	2 out of 9460 genes, 0.0%	1
carbon-oxygen lyase activity, acting on phosphates	2 out of 2174 genes, 0.1%	2 out of 9460 genes, 0.0%	1
sodium:dicarboxylate symporter activity	2 out of 2174 genes, 0.1%	2 out of 9460 genes, 0.0%	1
peptide-methionine (R)-S-oxide reductase activity	2 out of 2174 genes, 0.1%	2 out of 9460 genes, 0.0%	1
GDP-4-dehydro-D-rhamnose reductase activity	2 out of 2174 genes, 0.1%	2 out of 9460 genes, 0.0%	1
peptide antigen binding	2 out of 2174 genes, 0.1%	2 out of 9460 genes, 0.0%	1
GDP-L-fucose synthase activity	2 out of 2174 genes, 0.1%	2 out of 9460 genes, 0.0%	1
delta24-sterol reductase activity	2 out of 2174 genes, 0.1%	2 out of 9460 genes, 0.0%	1
NADH binding	2 out of 2174 genes, 0.1%	2 out of 9460 genes, 0.0%	1
glucosidase activity	7 out of 2174 genes, 0.3%	16 out of 9460 genes, 0.2%	1
alpha-glucosidase activity	4 out of 2174 genes, 0.2%	7 out of 9460 genes, 0.1%	1
taurine transmembrane transporter activity	4 out of 2174 genes, 0.2%	7 out of 9460 genes, 0.1%	1
taurine:sodium symporter activity	4 out of 2174 genes, 0.2%	7 out of 9460 genes, 0.1%	1
O-methyltransferase activity	4 out of 2174 genes, 0.2%	7 out of 9460 genes, 0.1%	1
polyol transmembrane transporter activity	4 out of 2174 genes, 0.2%	7 out of 9460 genes, 0.1%	1
organic acid:sodium symporter activity	6 out of 2174 genes, 0.3%	13 out of 9460 genes, 0.1%	1
calcium-release channel activity	6 out of 2174 genes, 0.3%	13 out of 9460 genes, 0.1%	1
6-phosphofructokinase activity	5 out of 2174 genes, 0.2%	10 out of 9460 genes, 0.1%	1
amine transmembrane transporter activity	5 out of 2174 genes, 0.2%	10 out of 9460 genes, 0.1%	1
carbohydrate phosphatase activity	5 out of 2174 genes, 0.2%	10 out of 9460 genes, 0.1%	1
sugar-phosphatase activity	5 out of 2174 genes, 0.2%	10 out of 9460 genes, 0.1%	1
cysteine-type peptidase activity	26 out of 2174 genes, 1.2%	84 out of 9460 genes, 0.9%	1
G-protein coupled receptor activity	12 out of 2174 genes, 0.6%	33 out of 9460 genes, 0.3%	1
anion transmembrane transporter activity	24 out of 2174 genes, 1.1%	77 out of 9460 genes, 0.8%	1
translation elongation factor activity	15 out of 2174 genes, 0.7%	44 out of 9460 genes, 0.5%	1
channel activity	40 out of 2174 genes, 1.8%	139 out of 9460 genes, 1.5%	1
oxidoreductase activity, acting on CH-OH group of donors	28 out of 2174 genes, 1.3%	93 out of 9460 genes, 1.0%	1
transferase activity, transferring nitrogenous groups	17 out of 2174 genes, 0.8%	52 out of 9460 genes, 0.5%	1
carboxylic acid transmembrane transporter activity	17 out of 2174 genes, 0.8%	52 out of 9460 genes, 0.5%	1
cation channel activity	25 out of 2174 genes, 1.1%	82 out of 9460 genes, 0.9%	1
metal ion transmembrane transporter activity	45 out of 2174 genes, 2.1%	160 out of 9460 genes, 1.7%	1
voltage-gated ion channel activity	15 out of 2174 genes, 0.7%	45 out of 9460 genes, 0.5%	1
voltage-gated channel activity	15 out of 2174 genes, 0.7%	45 out of 9460 genes, 0.5%	1
calmodulin binding	13 out of 2174 genes, 0.6%	38 out of 9460 genes, 0.4%	1
oxidoreductase activity, acting on the CH-CH group of donors, oxygen as acceptor	6 out of 2174 genes, 0.3%	14 out of 9460 genes, 0.1%	1
organic acid transmembrane transporter activity	17 out of 2174 genes, 0.8%	53 out of 9460 genes, 0.6%	1
cation-transporting ATPase activity	14 out of 2174 genes, 0.6%	42 out of 9460 genes, 0.4%	1
dihydroorotate dehydrogenase activity	3 out of 2174 genes, 0.1%	5 out of 9460 genes, 0.1%	1
dihydroorotate oxidase activity	3 out of 2174 genes, 0.1%	5 out of 9460 genes, 0.1%	1
beta-galactosidase activity	3 out of 2174 genes, 0.1%	5 out of 9460 genes, 0.1%	1
galactosidase activity	3 out of 2174 genes, 0.1%	5 out of 9460 genes, 0.1%	1
dihydropyrimidine dehydrogenase (NADP+) activity	3 out of 2174 genes, 0.1%	5 out of 9460 genes, 0.1%	1
calcium-dependent protein binding	3 out of 2174 genes, 0.1%	5 out of 9460 genes, 0.1%	1
vitamin transmembrane transporter activity	3 out of 2174 genes, 0.1%	5 out of 9460 genes, 0.1%	1
deaminase activity	8 out of 2174 genes, 0.4%	21 out of 9460 genes, 0.2%	1
calcium:sodium antiporter activity	4 out of 2174 genes, 0.2%	8 out of 9460 genes, 0.1%	1
calcium:cation antiporter activity	4 out of 2174 genes, 0.2%	8 out of 9460 genes, 0.1%	1
ion channel activity	37 out of 2174 genes, 1.7%	131 out of 9460 genes, 1.4%	1
substrate-specific channel activity	37 out of 2174 genes, 1.7%	131 out of 9460 genes, 1.4%	1
intracellular ligand-gated ion channel activity	7 out of 2174 genes, 0.3%	18 out of 9460 genes, 0.2%	1
transaminase activity	14 out of 2174 genes, 0.6%	43 out of 9460 genes, 0.5%	1
oxidoreductase activity, acting on the CH-CH group of donors	35 out of 2174 genes, 1.6%	124 out of 9460 genes, 1.3%	1
sodium ion transmembrane transporter activity	16 out of 2174 genes, 0.7%	51 out of 9460 genes, 0.5%	1
anion:anion antiporter activity	5 out of 2174 genes, 0.2%	12 out of 9460 genes, 0.1%	1
voltage-gated cation channel activity	12 out of 2174 genes, 0.6%	37 out of 9460 genes, 0.4%	1
extracellular ligand-gated ion channel activity	7 out of 2174 genes, 0.3%	19 out of 9460 genes, 0.2%	1
protein disulfide oxidoreductase activity	7 out of 2174 genes, 0.3%	19 out of 9460 genes, 0.2%	1
carbohydrate binding	7 out of 2174 genes, 0.3%	19 out of 9460 genes, 0.2%	1
protein homodimerization activity	32 out of 2174 genes, 1.5%	115 out of 9460 genes, 1.2%	1
endopeptidase inhibitor activity	4 out of 2174 genes, 0.2%	9 out of 9460 genes, 0.1%	1
endopeptidase regulator activity	4 out of 2174 genes, 0.2%	9 out of 9460 genes, 0.1%	1
fatty-acyl-CoA binding	2 out of 2174 genes, 0.1%	3 out of 9460 genes, 0.0%	1
pattern binding	2 out of 2174 genes, 0.1%	3 out of 9460 genes, 0.0%	1
L-iditol 2-dehydrogenase activity	2 out of 2174 genes, 0.1%	3 out of 9460 genes, 0.0%	1
phenylalanine 4-monooxygenase activity	2 out of 2174 genes, 0.1%	3 out of 9460 genes, 0.0%	1
tryptophan 5-monooxygenase activity	2 out of 2174 genes, 0.1%	3 out of 9460 genes, 0.0%	1
nucleoside diphosphate kinase activity	2 out of 2174 genes, 0.1%	3 out of 9460 genes, 0.0%	1
ubiquitin activating enzyme activity	2 out of 2174 genes, 0.1%	3 out of 9460 genes, 0.0%	1
structural constituent of chitin-based cuticle	2 out of 2174 genes, 0.1%	3 out of 9460 genes, 0.0%	1
tricarboxylic acid transmembrane transporter activity	2 out of 2174 genes, 0.1%	3 out of 9460 genes, 0.0%	1
choline transmembrane transporter activity	2 out of 2174 genes, 0.1%	3 out of 9460 genes, 0.0%	1
sterol transporter activity	2 out of 2174 genes, 0.1%	3 out of 9460 genes, 0.0%	1
formyltetrahydrofolate dehydrogenase activity	2 out of 2174 genes, 0.1%	3 out of 9460 genes, 0.0%	1
hydrolase activity, acting on carbon-nitrogen (but not peptide) bonds, in linear amidines	2 out of 2174 genes, 0.1%	3 out of 9460 genes, 0.0%	1
polysaccharide binding	2 out of 2174 genes, 0.1%	3 out of 9460 genes, 0.0%	1
protein serine/threonine kinase inhibitor activity	2 out of 2174 genes, 0.1%	3 out of 9460 genes, 0.0%	1
myosin heavy chain binding	2 out of 2174 genes, 0.1%	3 out of 9460 genes, 0.0%	1
carboxypeptidase activity	8 out of 2174 genes, 0.4%	23 out of 9460 genes, 0.2%	1
p53 binding	3 out of 2174 genes, 0.1%	6 out of 9460 genes, 0.1%	1
6-phosphofructo-2-kinase activity	3 out of 2174 genes, 0.1%	6 out of 9460 genes, 0.1%	1
UDP-glucose 4-epimerase activity	3 out of 2174 genes, 0.1%	6 out of 9460 genes, 0.1%	1
fructose-2,6-bisphosphate 2-phosphatase activity	3 out of 2174 genes, 0.1%	6 out of 9460 genes, 0.1%	1
protein kinase inhibitor activity	3 out of 2174 genes, 0.1%	6 out of 9460 genes, 0.1%	1
insulin receptor binding	3 out of 2174 genes, 0.1%	6 out of 9460 genes, 0.1%	1
high affinity inorganic phosphate:sodium symporter activity	3 out of 2174 genes, 0.1%	6 out of 9460 genes, 0.1%	1
galactosyltransferase activity	3 out of 2174 genes, 0.1%	6 out of 9460 genes, 0.1%	1
kinase inhibitor activity	3 out of 2174 genes, 0.1%	6 out of 9460 genes, 0.1%	1
peroxiredoxin activity	3 out of 2174 genes, 0.1%	6 out of 9460 genes, 0.1%	1
phosphate ion transmembrane transporter activity	6 out of 2174 genes, 0.3%	16 out of 9460 genes, 0.2%	1
hydrogen ion transporting ATP synthase activity, rotational mechanism	6 out of 2174 genes, 0.3%	16 out of 9460 genes, 0.2%	1
lipid transporter activity	12 out of 2174 genes, 0.6%	38 out of 9460 genes, 0.4%	1
hydrolase activity	559 out of 2174 genes, 25.7%	2349 out of 9460 genes, 24.8%	1
antiporter activity	10 out of 2174 genes, 0.5%	31 out of 9460 genes, 0.3%	1
protein disulfide isomerase activity	7 out of 2174 genes, 0.3%	20 out of 9460 genes, 0.2%	1
disulfide oxidoreductase activity	7 out of 2174 genes, 0.3%	20 out of 9460 genes, 0.2%	1
intramolecular oxidoreductase activity, interconverting keto- and enol-groups	7 out of 2174 genes, 0.3%	20 out of 9460 genes, 0.2%	1
intramolecular oxidoreductase activity, transposing S-S bonds	7 out of 2174 genes, 0.3%	20 out of 9460 genes, 0.2%	1
identical protein binding	47 out of 2174 genes, 2.2%	178 out of 9460 genes, 1.9%	1
steroid binding	5 out of 2174 genes, 0.2%	13 out of 9460 genes, 0.1%	1
beta-N-acetylhexosaminidase activity	4 out of 2174 genes, 0.2%	10 out of 9460 genes, 0.1%	1
oligosaccharyl transferase activity	4 out of 2174 genes, 0.2%	10 out of 9460 genes, 0.1%	1
rRNA methyltransferase activity	4 out of 2174 genes, 0.2%	10 out of 9460 genes, 0.1%	1
acylglycerol O-acyltransferase activity	4 out of 2174 genes, 0.2%	10 out of 9460 genes, 0.1%	1
transferase activity, transferring amino-acyl groups	4 out of 2174 genes, 0.2%	10 out of 9460 genes, 0.1%	1
acid-thiol ligase activity	4 out of 2174 genes, 0.2%	10 out of 9460 genes, 0.1%	1
2-alkenal reductase [NAD(P)] activity	18 out of 2174 genes, 0.8%	63 out of 9460 genes, 0.7%	1
anion:cation symporter activity	7 out of 2174 genes, 0.3%	21 out of 9460 genes, 0.2%	1
amino acid transmembrane transporter activity	13 out of 2174 genes, 0.6%	44 out of 9460 genes, 0.5%	1
oxidoreductase activity, acting on the aldehyde or oxo group of donors, NAD or NADP as acceptor	8 out of 2174 genes, 0.4%	25 out of 9460 genes, 0.3%	1
mannosyltransferase activity	5 out of 2174 genes, 0.2%	14 out of 9460 genes, 0.1%	1
hexosaminidase activity	5 out of 2174 genes, 0.2%	14 out of 9460 genes, 0.1%	1
cytokine receptor binding	3 out of 2174 genes, 0.1%	7 out of 9460 genes, 0.1%	1
inorganic anion exchanger activity	3 out of 2174 genes, 0.1%	7 out of 9460 genes, 0.1%	1
organic cation transmembrane transporter activity	3 out of 2174 genes, 0.1%	7 out of 9460 genes, 0.1%	1
cargo receptor activity	3 out of 2174 genes, 0.1%	7 out of 9460 genes, 0.1%	1
4 iron, 4 sulfur cluster binding	9 out of 2174 genes, 0.4%	29 out of 9460 genes, 0.3%	1
oxidoreductase activity, acting on a sulfur group of donors	10 out of 2174 genes, 0.5%	33 out of 9460 genes, 0.3%	1
retinal dehydrogenase activity	2 out of 2174 genes, 0.1%	4 out of 9460 genes, 0.0%	1
DNA replication origin binding	2 out of 2174 genes, 0.1%	4 out of 9460 genes, 0.0%	1
antigen binding	2 out of 2174 genes, 0.1%	4 out of 9460 genes, 0.0%	1
beta-carotene 15,15'-monooxygenase activity	2 out of 2174 genes, 0.1%	4 out of 9460 genes, 0.0%	1
3-hydroxyacyl-CoA dehydrogenase activity	2 out of 2174 genes, 0.1%	4 out of 9460 genes, 0.0%	1
acetate-CoA ligase activity	2 out of 2174 genes, 0.1%	4 out of 9460 genes, 0.0%	1
acylphosphatase activity	2 out of 2174 genes, 0.1%	4 out of 9460 genes, 0.0%	1
adenosylhomocysteinase activity	2 out of 2174 genes, 0.1%	4 out of 9460 genes, 0.0%	1
aminoacylase activity	2 out of 2174 genes, 0.1%	4 out of 9460 genes, 0.0%	1
enoyl-CoA hydratase activity	2 out of 2174 genes, 0.1%	4 out of 9460 genes, 0.0%	1
glucan 1,4-alpha-glucosidase activity	2 out of 2174 genes, 0.1%	4 out of 9460 genes, 0.0%	1
glyceraldehyde-3-phosphate dehydrogenase (NAD+) (phosphorylating) activity	2 out of 2174 genes, 0.1%	4 out of 9460 genes, 0.0%	1
glycerol-3-phosphate O-acyltransferase activity	2 out of 2174 genes, 0.1%	4 out of 9460 genes, 0.0%	1
lactate dehydrogenase activity	2 out of 2174 genes, 0.1%	4 out of 9460 genes, 0.0%	1
L-lactate dehydrogenase activity	2 out of 2174 genes, 0.1%	4 out of 9460 genes, 0.0%	1
cAMP-dependent protein kinase activity	2 out of 2174 genes, 0.1%	4 out of 9460 genes, 0.0%	1
sugar:hydrogen symporter activity	2 out of 2174 genes, 0.1%	4 out of 9460 genes, 0.0%	1
cation:sugar symporter activity	2 out of 2174 genes, 0.1%	4 out of 9460 genes, 0.0%	1
ion channel inhibitor activity	2 out of 2174 genes, 0.1%	4 out of 9460 genes, 0.0%	1
folic acid transporter activity	2 out of 2174 genes, 0.1%	4 out of 9460 genes, 0.0%	1
thiamine transmembrane transporter activity	2 out of 2174 genes, 0.1%	4 out of 9460 genes, 0.0%	1
AMP binding	2 out of 2174 genes, 0.1%	4 out of 9460 genes, 0.0%	1
channel regulator activity	2 out of 2174 genes, 0.1%	4 out of 9460 genes, 0.0%	1
channel inhibitor activity	2 out of 2174 genes, 0.1%	4 out of 9460 genes, 0.0%	1
long-chain-3-hydroxyacyl-CoA dehydrogenase activity	2 out of 2174 genes, 0.1%	4 out of 9460 genes, 0.0%	1
oxidoreductase activity, acting on the CH-NH2 group of donors, oxygen as acceptor	2 out of 2174 genes, 0.1%	4 out of 9460 genes, 0.0%	1
oxidoreductase activity, acting on paired donors, with oxidation of a pair of donors resulting in the reduction of molecular oxygen to two molecules of water	2 out of 2174 genes, 0.1%	4 out of 9460 genes, 0.0%	1
trialkylsulfonium hydrolase activity	2 out of 2174 genes, 0.1%	4 out of 9460 genes, 0.0%	1
cyclohydrolase activity	2 out of 2174 genes, 0.1%	4 out of 9460 genes, 0.0%	1
fructose 1,6-bisphosphate 1-phosphatase activity	2 out of 2174 genes, 0.1%	4 out of 9460 genes, 0.0%	1
azole transporter activity	2 out of 2174 genes, 0.1%	4 out of 9460 genes, 0.0%	1
citrate hydro-lyase (cis-aconitate-forming) activity	2 out of 2174 genes, 0.1%	4 out of 9460 genes, 0.0%	1
isocitrate hydro-lyase (cis-aconitate-forming) activity	2 out of 2174 genes, 0.1%	4 out of 9460 genes, 0.0%	1
myosin VI binding	2 out of 2174 genes, 0.1%	4 out of 9460 genes, 0.0%	1
azole transmembrane transporter activity	2 out of 2174 genes, 0.1%	4 out of 9460 genes, 0.0%	1
hormone activity	8 out of 2174 genes, 0.4%	26 out of 9460 genes, 0.3%	1
calcium ion binding	56 out of 2174 genes, 2.6%	222 out of 9460 genes, 2.3%	1
G-protein coupled receptor binding	4 out of 2174 genes, 0.2%	11 out of 9460 genes, 0.1%	1
pyridoxal phosphate binding	13 out of 2174 genes, 0.6%	46 out of 9460 genes, 0.5%	1
vitamin B6 binding	13 out of 2174 genes, 0.6%	46 out of 9460 genes, 0.5%	1
actin binding	50 out of 2174 genes, 2.3%	198 out of 9460 genes, 2.1%	1
receptor binding	29 out of 2174 genes, 1.3%	111 out of 9460 genes, 1.2%	1
carboxylesterase activity	5 out of 2174 genes, 0.2%	15 out of 9460 genes, 0.2%	1
carbon-nitrogen lyase activity	5 out of 2174 genes, 0.2%	15 out of 9460 genes, 0.2%	1
acyl-CoA oxidase activity	3 out of 2174 genes, 0.1%	8 out of 9460 genes, 0.1%	1
adenosine deaminase activity	3 out of 2174 genes, 0.1%	8 out of 9460 genes, 0.1%	1
kynurenine-oxoglutarate transaminase activity	3 out of 2174 genes, 0.1%	8 out of 9460 genes, 0.1%	1
CoA-ligase activity	3 out of 2174 genes, 0.1%	8 out of 9460 genes, 0.1%	1
racemase and epimerase activity	3 out of 2174 genes, 0.1%	8 out of 9460 genes, 0.1%	1
racemase and epimerase activity, acting on carbohydrates and derivatives	3 out of 2174 genes, 0.1%	8 out of 9460 genes, 0.1%	1
sterol binding	3 out of 2174 genes, 0.1%	8 out of 9460 genes, 0.1%	1
kynurenine aminotransferase activity	3 out of 2174 genes, 0.1%	8 out of 9460 genes, 0.1%	1
transferase activity, transferring hexosyl groups	27 out of 2174 genes, 1.2%	105 out of 9460 genes, 1.1%	1
ammonia-lyase activity	4 out of 2174 genes, 0.2%	12 out of 9460 genes, 0.1%	1
GTPase activity	49 out of 2174 genes, 2.3%	198 out of 9460 genes, 2.1%	1
chitin binding	7 out of 2174 genes, 0.3%	24 out of 9460 genes, 0.3%	1
antioxidant activity	9 out of 2174 genes, 0.4%	32 out of 9460 genes, 0.3%	1
aconitate hydratase activity	2 out of 2174 genes, 0.1%	5 out of 9460 genes, 0.1%	1
protein serine/threonine/tyrosine kinase activity	2 out of 2174 genes, 0.1%	5 out of 9460 genes, 0.1%	1
ionotropic glutamate receptor activity	2 out of 2174 genes, 0.1%	5 out of 9460 genes, 0.1%	1
calcium activated cation channel activity	2 out of 2174 genes, 0.1%	5 out of 9460 genes, 0.1%	1
glutamate receptor activity	2 out of 2174 genes, 0.1%	5 out of 9460 genes, 0.1%	1
peptidyl-dipeptidase activity	2 out of 2174 genes, 0.1%	5 out of 9460 genes, 0.1%	1
sarcosine dehydrogenase activity	2 out of 2174 genes, 0.1%	5 out of 9460 genes, 0.1%	1
calcium-activated potassium channel activity	2 out of 2174 genes, 0.1%	5 out of 9460 genes, 0.1%	1
ion gated channel activity	2 out of 2174 genes, 0.1%	5 out of 9460 genes, 0.1%	1
lipoprotein particle receptor activity	2 out of 2174 genes, 0.1%	5 out of 9460 genes, 0.1%	1
G-protein beta/gamma-subunit complex binding	2 out of 2174 genes, 0.1%	5 out of 9460 genes, 0.1%	1
neurotransmitter binding	2 out of 2174 genes, 0.1%	5 out of 9460 genes, 0.1%	1
2-aminoadipate transaminase activity	2 out of 2174 genes, 0.1%	5 out of 9460 genes, 0.1%	1
cysteine-type endopeptidase activity	10 out of 2174 genes, 0.5%	37 out of 9460 genes, 0.4%	1
enzyme inhibitor activity	10 out of 2174 genes, 0.5%	37 out of 9460 genes, 0.4%	1
intramolecular oxidoreductase activity	10 out of 2174 genes, 0.5%	37 out of 9460 genes, 0.4%	1
sodium:phosphate symporter activity	3 out of 2174 genes, 0.1%	9 out of 9460 genes, 0.1%	1
oxidoreductase activity, acting on the CH-CH group of donors, quinone or related compound as acceptor	3 out of 2174 genes, 0.1%	9 out of 9460 genes, 0.1%	1
endodeoxyribonuclease activity, producing 5'-phosphomonoesters	3 out of 2174 genes, 0.1%	9 out of 9460 genes, 0.1%	1
cofactor transporter activity	3 out of 2174 genes, 0.1%	9 out of 9460 genes, 0.1%	1
oxidoreductase activity, acting on the CH-NH group of donors	8 out of 2174 genes, 0.4%	29 out of 9460 genes, 0.3%	1
calcium-transporting ATPase activity	7 out of 2174 genes, 0.3%	25 out of 9460 genes, 0.3%	1
carbohydrate derivative binding	7 out of 2174 genes, 0.3%	25 out of 9460 genes, 0.3%	1
phosphotransferase activity, phosphate group as acceptor	6 out of 2174 genes, 0.3%	21 out of 9460 genes, 0.2%	1
S-methyltransferase activity	4 out of 2174 genes, 0.2%	13 out of 9460 genes, 0.1%	1
intramolecular transferase activity, phosphotransferases	4 out of 2174 genes, 0.2%	13 out of 9460 genes, 0.1%	1
hydrolase activity, acting on carbon-nitrogen (but not peptide) bonds	20 out of 2174 genes, 0.9%	79 out of 9460 genes, 0.8%	1
protein dimerization activity	42 out of 2174 genes, 1.9%	172 out of 9460 genes, 1.8%	1
iron ion binding	13 out of 2174 genes, 0.6%	50 out of 9460 genes, 0.5%	1
transferase activity, transferring alkyl or aryl (other than methyl) groups	8 out of 2174 genes, 0.4%	30 out of 9460 genes, 0.3%	1
nucleobase-containing compound kinase activity	8 out of 2174 genes, 0.4%	30 out of 9460 genes, 0.3%	1
inorganic anion transmembrane transporter activity	12 out of 2174 genes, 0.6%	47 out of 9460 genes, 0.5%	1
deoxyribonuclease activity	6 out of 2174 genes, 0.3%	22 out of 9460 genes, 0.2%	1
vitamin binding	20 out of 2174 genes, 0.9%	81 out of 9460 genes, 0.9%	1
solute:cation antiporter activity	5 out of 2174 genes, 0.2%	18 out of 9460 genes, 0.2%	1
rRNA binding	5 out of 2174 genes, 0.2%	18 out of 9460 genes, 0.2%	1
transmembrane signaling receptor activity	31 out of 2174 genes, 1.4%	128 out of 9460 genes, 1.4%	1
cyclin-dependent protein kinase activity	4 out of 2174 genes, 0.2%	14 out of 9460 genes, 0.1%	1
cation:cation antiporter activity	4 out of 2174 genes, 0.2%	14 out of 9460 genes, 0.1%	1
heme binding	14 out of 2174 genes, 0.6%	56 out of 9460 genes, 0.6%	1
ATPase activity, coupled to transmembrane movement of ions	22 out of 2174 genes, 1.0%	90 out of 9460 genes, 1.0%	1
adenylate kinase activity	3 out of 2174 genes, 0.1%	10 out of 9460 genes, 0.1%	1
poly-pyrimidine tract binding	3 out of 2174 genes, 0.1%	10 out of 9460 genes, 0.1%	1
thiamine pyrophosphate binding	3 out of 2174 genes, 0.1%	10 out of 9460 genes, 0.1%	1
1-acylglycerol-3-phosphate O-acyltransferase activity	2 out of 2174 genes, 0.1%	6 out of 9460 genes, 0.1%	1
dolichyl-diphosphooligosaccharide-protein glycotransferase activity	2 out of 2174 genes, 0.1%	6 out of 9460 genes, 0.1%	1
uridine kinase activity	2 out of 2174 genes, 0.1%	6 out of 9460 genes, 0.1%	1
cysteine-type endopeptidase inhibitor activity	2 out of 2174 genes, 0.1%	6 out of 9460 genes, 0.1%	1
sodium:chloride symporter activity	2 out of 2174 genes, 0.1%	6 out of 9460 genes, 0.1%	1
CoA hydrolase activity	2 out of 2174 genes, 0.1%	6 out of 9460 genes, 0.1%	1
malate dehydrogenase activity	2 out of 2174 genes, 0.1%	6 out of 9460 genes, 0.1%	1
hormone binding	2 out of 2174 genes, 0.1%	6 out of 9460 genes, 0.1%	1
flap endonuclease activity	2 out of 2174 genes, 0.1%	6 out of 9460 genes, 0.1%	1
growth factor receptor binding	2 out of 2174 genes, 0.1%	6 out of 9460 genes, 0.1%	1
magnesium ion binding	20 out of 2174 genes, 0.9%	82 out of 9460 genes, 0.9%	1
NAD binding	11 out of 2174 genes, 0.5%	44 out of 9460 genes, 0.5%	1
cytochrome-c oxidase activity	6 out of 2174 genes, 0.3%	23 out of 9460 genes, 0.2%	1
heme-copper terminal oxidase activity	6 out of 2174 genes, 0.3%	23 out of 9460 genes, 0.2%	1
oxidoreductase activity, acting on a heme group of donors	6 out of 2174 genes, 0.3%	23 out of 9460 genes, 0.2%	1
oxidoreductase activity, acting on a heme group of donors, oxygen as acceptor	6 out of 2174 genes, 0.3%	23 out of 9460 genes, 0.2%	1
endodeoxyribonuclease activity	5 out of 2174 genes, 0.2%	19 out of 9460 genes, 0.2%	1
protein complex binding	12 out of 2174 genes, 0.6%	49 out of 9460 genes, 0.5%	1
peptidase activity, acting on L-amino acid peptides	75 out of 2174 genes, 3.4%	321 out of 9460 genes, 3.4%	1
ARF guanyl-nucleotide exchange factor activity	4 out of 2174 genes, 0.2%	15 out of 9460 genes, 0.2%	1
RNA methyltransferase activity	4 out of 2174 genes, 0.2%	15 out of 9460 genes, 0.2%	1
cytoskeletal protein binding	71 out of 2174 genes, 3.3%	305 out of 9460 genes, 3.2%	1
transferase activity, transferring glycosyl groups	40 out of 2174 genes, 1.8%	171 out of 9460 genes, 1.8%	1
hydrolase activity, acting on acid anhydrides, catalyzing transmembrane movement of substances	34 out of 2174 genes, 1.6%	145 out of 9460 genes, 1.5%	1
small protein activating enzyme activity	3 out of 2174 genes, 0.1%	11 out of 9460 genes, 0.1%	1
diacylglycerol binding	3 out of 2174 genes, 0.1%	11 out of 9460 genes, 0.1%	1
GTP binding	66 out of 2174 genes, 3.0%	284 out of 9460 genes, 3.0%	1
carbon-oxygen lyase activity	9 out of 2174 genes, 0.4%	37 out of 9460 genes, 0.4%	1
potassium channel activity	8 out of 2174 genes, 0.4%	33 out of 9460 genes, 0.3%	1
peroxidase activity	5 out of 2174 genes, 0.2%	20 out of 9460 genes, 0.2%	1
protein tyrosine/serine/threonine phosphatase activity	5 out of 2174 genes, 0.2%	20 out of 9460 genes, 0.2%	1
oxidoreductase activity, acting on peroxide as acceptor	5 out of 2174 genes, 0.2%	20 out of 9460 genes, 0.2%	1
calcium-dependent cysteine-type endopeptidase activity	2 out of 2174 genes, 0.1%	7 out of 9460 genes, 0.1%	1
gap junction channel activity	2 out of 2174 genes, 0.1%	7 out of 9460 genes, 0.1%	1
hedgehog receptor activity	2 out of 2174 genes, 0.1%	7 out of 9460 genes, 0.1%	1
glucuronosyltransferase activity	2 out of 2174 genes, 0.1%	7 out of 9460 genes, 0.1%	1
neutral amino acid transmembrane transporter activity	2 out of 2174 genes, 0.1%	7 out of 9460 genes, 0.1%	1
nucleotide transmembrane transporter activity	2 out of 2174 genes, 0.1%	7 out of 9460 genes, 0.1%	1
hydrolase activity, acting on ether bonds	2 out of 2174 genes, 0.1%	7 out of 9460 genes, 0.1%	1
Wnt-protein binding	2 out of 2174 genes, 0.1%	7 out of 9460 genes, 0.1%	1
wide pore channel activity	2 out of 2174 genes, 0.1%	7 out of 9460 genes, 0.1%	1
ADP binding	2 out of 2174 genes, 0.1%	7 out of 9460 genes, 0.1%	1
oxidoreductase activity, acting on the CH-NH group of donors, flavin as acceptor	2 out of 2174 genes, 0.1%	7 out of 9460 genes, 0.1%	1
guanyl nucleotide binding	66 out of 2174 genes, 3.0%	286 out of 9460 genes, 3.0%	1
guanyl ribonucleotide binding	66 out of 2174 genes, 3.0%	286 out of 9460 genes, 3.0%	1
voltage-gated potassium channel activity	7 out of 2174 genes, 0.3%	29 out of 9460 genes, 0.3%	1
coenzyme binding	42 out of 2174 genes, 1.9%	182 out of 9460 genes, 1.9%	1
metallopeptidase activity	20 out of 2174 genes, 0.9%	86 out of 9460 genes, 0.9%	1
cofactor binding	57 out of 2174 genes, 2.6%	248 out of 9460 genes, 2.6%	1
ATPase activity, coupled to transmembrane movement of substances	32 out of 2174 genes, 1.5%	139 out of 9460 genes, 1.5%	1
isomerase activity	33 out of 2174 genes, 1.5%	144 out of 9460 genes, 1.5%	1
oxidoreductase activity, acting on the CH-NH group of donors, NAD or NADP as acceptor	3 out of 2174 genes, 0.1%	12 out of 9460 genes, 0.1%	1
manganese ion binding	3 out of 2174 genes, 0.1%	12 out of 9460 genes, 0.1%	1
anion binding	3 out of 2174 genes, 0.1%	12 out of 9460 genes, 0.1%	1
iron-sulfur cluster binding	17 out of 2174 genes, 0.8%	74 out of 9460 genes, 0.8%	1
metal cluster binding	17 out of 2174 genes, 0.8%	74 out of 9460 genes, 0.8%	1
motor activity	36 out of 2174 genes, 1.7%	158 out of 9460 genes, 1.7%	1
oxidoreductase activity, acting on the aldehyde or oxo group of donors	9 out of 2174 genes, 0.4%	39 out of 9460 genes, 0.4%	1
ATPase activity, coupled to movement of substances	32 out of 2174 genes, 1.5%	141 out of 9460 genes, 1.5%	1
tetrapyrrole binding	15 out of 2174 genes, 0.7%	66 out of 9460 genes, 0.7%	1
primary active transmembrane transporter activity	34 out of 2174 genes, 1.6%	150 out of 9460 genes, 1.6%	1
P-P-bond-hydrolysis-driven transmembrane transporter activity	34 out of 2174 genes, 1.6%	150 out of 9460 genes, 1.6%	1
single-stranded RNA binding	4 out of 2174 genes, 0.2%	17 out of 9460 genes, 0.2%	1
organic anion transmembrane transporter activity	4 out of 2174 genes, 0.2%	17 out of 9460 genes, 0.2%	1
potassium ion transmembrane transporter activity	8 out of 2174 genes, 0.4%	35 out of 9460 genes, 0.4%	1
metallocarboxypeptidase activity	2 out of 2174 genes, 0.1%	8 out of 9460 genes, 0.1%	1
propionyl-CoA carboxylase activity	2 out of 2174 genes, 0.1%	8 out of 9460 genes, 0.1%	1
glucose transmembrane transporter activity	2 out of 2174 genes, 0.1%	8 out of 9460 genes, 0.1%	1
fucosyltransferase activity	2 out of 2174 genes, 0.1%	8 out of 9460 genes, 0.1%	1
monosaccharide transmembrane transporter activity	2 out of 2174 genes, 0.1%	8 out of 9460 genes, 0.1%	1
hexose transmembrane transporter activity	2 out of 2174 genes, 0.1%	8 out of 9460 genes, 0.1%	1
oxidoreductase activity, acting on a sulfur group of donors, disulfide as acceptor	2 out of 2174 genes, 0.1%	8 out of 9460 genes, 0.1%	1
intramolecular transferase activity	5 out of 2174 genes, 0.2%	22 out of 9460 genes, 0.2%	1
actin filament binding	3 out of 2174 genes, 0.1%	13 out of 9460 genes, 0.1%	1
adenylyltransferase activity	3 out of 2174 genes, 0.1%	13 out of 9460 genes, 0.1%	1
transferase activity, transferring one-carbon groups	31 out of 2174 genes, 1.4%	139 out of 9460 genes, 1.5%	1
protein kinase C activity	6 out of 2174 genes, 0.3%	27 out of 9460 genes, 0.3%	1
ATPase activity, coupled to transmembrane movement of ions, phosphorylative mechanism	17 out of 2174 genes, 0.8%	77 out of 9460 genes, 0.8%	1
anion channel activity	4 out of 2174 genes, 0.2%	18 out of 9460 genes, 0.2%	1
endonuclease activity, active with either ribo- or deoxyribonucleic acids and producing 5'-phosphomonoesters	4 out of 2174 genes, 0.2%	18 out of 9460 genes, 0.2%	1
nucleotide kinase activity	4 out of 2174 genes, 0.2%	18 out of 9460 genes, 0.2%	1
glucosyltransferase activity	4 out of 2174 genes, 0.2%	18 out of 9460 genes, 0.2%	1
O-acyltransferase activity	5 out of 2174 genes, 0.2%	23 out of 9460 genes, 0.2%	1
glycogen (starch) synthase activity	2 out of 2174 genes, 0.1%	9 out of 9460 genes, 0.1%	1
cyclic nucleotide-dependent protein kinase activity	2 out of 2174 genes, 0.1%	9 out of 9460 genes, 0.1%	1
phosphotransferase activity, nitrogenous group as acceptor	2 out of 2174 genes, 0.1%	9 out of 9460 genes, 0.1%	1
ATP-dependent protein binding	2 out of 2174 genes, 0.1%	9 out of 9460 genes, 0.1%	1
sphingomyelin phosphodiesterase activity	6 out of 2174 genes, 0.3%	28 out of 9460 genes, 0.3%	1
protein domain specific binding	14 out of 2174 genes, 0.6%	65 out of 9460 genes, 0.7%	1
neurotransmitter transporter activity	3 out of 2174 genes, 0.1%	14 out of 9460 genes, 0.1%	1
carbon-sulfur lyase activity	3 out of 2174 genes, 0.1%	14 out of 9460 genes, 0.1%	1
rhodopsin kinase activity	3 out of 2174 genes, 0.1%	14 out of 9460 genes, 0.1%	1
drug transporter activity	3 out of 2174 genes, 0.1%	14 out of 9460 genes, 0.1%	1
RNA polymerase II carboxy-terminal domain kinase activity	4 out of 2174 genes, 0.2%	19 out of 9460 genes, 0.2%	1
receptor activity	71 out of 2174 genes, 3.3%	321 out of 9460 genes, 3.4%	1
oxidoreductase activity, acting on NADH or NADPH, quinone or similar compound as acceptor	5 out of 2174 genes, 0.2%	24 out of 9460 genes, 0.3%	1
purine nucleotide binding	301 out of 2174 genes, 13.8%	1337 out of 9460 genes, 14.1%	1
hydro-lyase activity	6 out of 2174 genes, 0.3%	29 out of 9460 genes, 0.3%	1
protein tyrosine phosphatase activity	13 out of 2174 genes, 0.6%	62 out of 9460 genes, 0.7%	1
mRNA 3'-UTR binding	3 out of 2174 genes, 0.1%	15 out of 9460 genes, 0.2%	1
MAP kinase kinase kinase activity	3 out of 2174 genes, 0.1%	15 out of 9460 genes, 0.2%	1
mismatched DNA binding	3 out of 2174 genes, 0.1%	15 out of 9460 genes, 0.2%	1
cation:chloride symporter activity	2 out of 2174 genes, 0.1%	10 out of 9460 genes, 0.1%	1
hydroxymethyl-, formyl- and related transferase activity	2 out of 2174 genes, 0.1%	10 out of 9460 genes, 0.1%	1
3'-5' DNA helicase activity	2 out of 2174 genes, 0.1%	10 out of 9460 genes, 0.1%	1
ribonucleotide binding	299 out of 2174 genes, 13.8%	1333 out of 9460 genes, 14.1%	1
purine ribonucleotide binding	299 out of 2174 genes, 13.8%	1333 out of 9460 genes, 14.1%	1
acyl-CoA dehydrogenase activity	4 out of 2174 genes, 0.2%	20 out of 9460 genes, 0.2%	1
adenyl ribonucleotide binding	238 out of 2174 genes, 10.9%	1065 out of 9460 genes, 11.3%	1
purine ribonucleoside triphosphate binding	300 out of 2174 genes, 13.8%	1338 out of 9460 genes, 14.1%	1
peptidyl-prolyl cis-trans isomerase activity	5 out of 2174 genes, 0.2%	25 out of 9460 genes, 0.3%	1
adenyl nucleotide binding	238 out of 2174 genes, 10.9%	1066 out of 9460 genes, 11.3%	1
signaling receptor activity	35 out of 2174 genes, 1.6%	165 out of 9460 genes, 1.7%	1
protein heterodimerization activity	10 out of 2174 genes, 0.5%	50 out of 9460 genes, 0.5%	1
ATP binding	236 out of 2174 genes, 10.9%	1062 out of 9460 genes, 11.2%	1
aminopeptidase activity	5 out of 2174 genes, 0.2%	26 out of 9460 genes, 0.3%	1
chloride transmembrane transporter activity	5 out of 2174 genes, 0.2%	26 out of 9460 genes, 0.3%	1
cis-trans isomerase activity	5 out of 2174 genes, 0.2%	26 out of 9460 genes, 0.3%	1
diacylglycerol kinase activity	3 out of 2174 genes, 0.1%	16 out of 9460 genes, 0.2%	1
chloride channel activity	3 out of 2174 genes, 0.1%	16 out of 9460 genes, 0.2%	1
heat shock protein binding	6 out of 2174 genes, 0.3%	31 out of 9460 genes, 0.3%	1
hydrolase activity, acting on carbon-nitrogen (but not peptide) bonds, in linear amides	7 out of 2174 genes, 0.3%	36 out of 9460 genes, 0.4%	1
NAD+ ADP-ribosyltransferase activity	2 out of 2174 genes, 0.1%	11 out of 9460 genes, 0.1%	1
fatty acid synthase activity	2 out of 2174 genes, 0.1%	11 out of 9460 genes, 0.1%	1
transmembrane receptor protein serine/threonine kinase activity	2 out of 2174 genes, 0.1%	11 out of 9460 genes, 0.1%	1
P-P-bond-hydrolysis-driven protein transmembrane transporter activity	2 out of 2174 genes, 0.1%	11 out of 9460 genes, 0.1%	1
nucleoside kinase activity	2 out of 2174 genes, 0.1%	11 out of 9460 genes, 0.1%	1
ribosome binding	2 out of 2174 genes, 0.1%	11 out of 9460 genes, 0.1%	1
DNA-directed RNA polymerase activity	9 out of 2174 genes, 0.4%	46 out of 9460 genes, 0.5%	1
RNA polymerase activity	9 out of 2174 genes, 0.4%	46 out of 9460 genes, 0.5%	1
DNA-directed DNA polymerase activity	5 out of 2174 genes, 0.2%	27 out of 9460 genes, 0.3%	1
biotin carboxylase activity	2 out of 2174 genes, 0.1%	12 out of 9460 genes, 0.1%	1
endoribonuclease activity	2 out of 2174 genes, 0.1%	12 out of 9460 genes, 0.1%	1
neurotransmitter:sodium symporter activity	2 out of 2174 genes, 0.1%	12 out of 9460 genes, 0.1%	1
GDP binding	2 out of 2174 genes, 0.1%	12 out of 9460 genes, 0.1%	1
2 iron, 2 sulfur cluster binding	2 out of 2174 genes, 0.1%	12 out of 9460 genes, 0.1%	1
DNA polymerase activity	5 out of 2174 genes, 0.2%	28 out of 9460 genes, 0.3%	1
metalloexopeptidase activity	3 out of 2174 genes, 0.1%	18 out of 9460 genes, 0.2%	1
ligase activity, forming carbon-carbon bonds	3 out of 2174 genes, 0.1%	18 out of 9460 genes, 0.2%	1
ribonucleoprotein complex binding	3 out of 2174 genes, 0.1%	18 out of 9460 genes, 0.2%	1
transferase activity, transferring pentosyl groups	6 out of 2174 genes, 0.3%	34 out of 9460 genes, 0.4%	1
protein serine/threonine phosphatase activity	4 out of 2174 genes, 0.2%	24 out of 9460 genes, 0.3%	1
arginine N-methyltransferase activity	2 out of 2174 genes, 0.1%	13 out of 9460 genes, 0.1%	1
protein-arginine N-methyltransferase activity	2 out of 2174 genes, 0.1%	13 out of 9460 genes, 0.1%	1
kinesin binding	2 out of 2174 genes, 0.1%	13 out of 9460 genes, 0.1%	1
UDP-glucosyltransferase activity	2 out of 2174 genes, 0.1%	13 out of 9460 genes, 0.1%	1
endonuclease activity	8 out of 2174 genes, 0.4%	45 out of 9460 genes, 0.5%	1
kinase activity	167 out of 2174 genes, 7.7%	774 out of 9460 genes, 8.2%	1
ubiquitin thiolesterase activity	6 out of 2174 genes, 0.3%	35 out of 9460 genes, 0.4%	1
carboxylic ester hydrolase activity	8 out of 2174 genes, 0.4%	46 out of 9460 genes, 0.5%	1
phosphatase activity	42 out of 2174 genes, 1.9%	210 out of 9460 genes, 2.2%	1
peptide binding	5 out of 2174 genes, 0.2%	31 out of 9460 genes, 0.3%	1
methyltransferase activity	23 out of 2174 genes, 1.1%	121 out of 9460 genes, 1.3%	1
carboxylic acid binding	7 out of 2174 genes, 0.3%	42 out of 9460 genes, 0.4%	1
double-stranded DNA binding	4 out of 2174 genes, 0.2%	26 out of 9460 genes, 0.3%	1
amino acid binding	5 out of 2174 genes, 0.2%	32 out of 9460 genes, 0.3%	1
nucleobase-containing compound transmembrane transporter activity	2 out of 2174 genes, 0.1%	15 out of 9460 genes, 0.2%	1
CoA carboxylase activity	2 out of 2174 genes, 0.1%	15 out of 9460 genes, 0.2%	1
oxidoreductase activity, acting on CH or CH2 groups	2 out of 2174 genes, 0.1%	15 out of 9460 genes, 0.2%	1
intramolecular oxidoreductase activity, interconverting aldoses and ketoses	2 out of 2174 genes, 0.1%	15 out of 9460 genes, 0.2%	1
cadherin binding	2 out of 2174 genes, 0.1%	15 out of 9460 genes, 0.2%	1
non-membrane spanning protein tyrosine kinase activity	3 out of 2174 genes, 0.1%	21 out of 9460 genes, 0.2%	1
protein kinase activity	117 out of 2174 genes, 5.4%	560 out of 9460 genes, 5.9%	1
lipase activity	12 out of 2174 genes, 0.6%	69 out of 9460 genes, 0.7%	1
oxidoreductase activity, acting on NADH or NADPH	11 out of 2174 genes, 0.5%	64 out of 9460 genes, 0.7%	1
thiolester hydrolase activity	9 out of 2174 genes, 0.4%	54 out of 9460 genes, 0.6%	1
damaged DNA binding	3 out of 2174 genes, 0.1%	22 out of 9460 genes, 0.2%	1
NADH dehydrogenase (ubiquinone) activity	3 out of 2174 genes, 0.1%	22 out of 9460 genes, 0.2%	1
NADH dehydrogenase (quinone) activity	3 out of 2174 genes, 0.1%	22 out of 9460 genes, 0.2%	1
nucleoside binding	2 out of 2174 genes, 0.1%	16 out of 9460 genes, 0.2%	1
carbohydrate derivative transporter activity	2 out of 2174 genes, 0.1%	16 out of 9460 genes, 0.2%	1
kinase regulator activity	5 out of 2174 genes, 0.2%	34 out of 9460 genes, 0.4%	1
transcription coactivator activity	6 out of 2174 genes, 0.3%	40 out of 9460 genes, 0.4%	1
histone methyltransferase activity	3 out of 2174 genes, 0.1%	23 out of 9460 genes, 0.2%	1
serine-type endopeptidase activity	4 out of 2174 genes, 0.2%	29 out of 9460 genes, 0.3%	1
protein kinase regulator activity	4 out of 2174 genes, 0.2%	29 out of 9460 genes, 0.3%	1
copper ion binding	2 out of 2174 genes, 0.1%	17 out of 9460 genes, 0.2%	1
protein N-terminus binding	2 out of 2174 genes, 0.1%	17 out of 9460 genes, 0.2%	1
microtubule motor activity	10 out of 2174 genes, 0.5%	62 out of 9460 genes, 0.7%	1
ligase activity, forming carbon-nitrogen bonds	38 out of 2174 genes, 1.7%	201 out of 9460 genes, 2.1%	1
phosphotransferase activity, alcohol group as acceptor	140 out of 2174 genes, 6.4%	677 out of 9460 genes, 7.2%	1
protein C-terminus binding	5 out of 2174 genes, 0.2%	36 out of 9460 genes, 0.4%	1
chromatin binding	12 out of 2174 genes, 0.6%	74 out of 9460 genes, 0.8%	1
nucleoside phosphate binding	400 out of 2174 genes, 18.4%	1849 out of 9460 genes, 19.5%	1
ligand-activated sequence-specific DNA binding RNA polymerase II transcription factor activity	2 out of 2174 genes, 0.1%	18 out of 9460 genes, 0.2%	1
sulfotransferase activity	2 out of 2174 genes, 0.1%	18 out of 9460 genes, 0.2%	1
protein phosphatase regulator activity	2 out of 2174 genes, 0.1%	18 out of 9460 genes, 0.2%	1
nucleotide binding	397 out of 2174 genes, 18.3%	1839 out of 9460 genes, 19.4%	1
phosphoprotein phosphatase activity	26 out of 2174 genes, 1.2%	146 out of 9460 genes, 1.5%	1
Rho guanyl-nucleotide exchange factor activity	3 out of 2174 genes, 0.1%	25 out of 9460 genes, 0.3%	1
tubulin binding	11 out of 2174 genes, 0.5%	70 out of 9460 genes, 0.7%	1
S-adenosylmethionine-dependent methyltransferase activity	8 out of 2174 genes, 0.4%	54 out of 9460 genes, 0.6%	1
beta-catenin binding	2 out of 2174 genes, 0.1%	19 out of 9460 genes, 0.2%	1
protein transmembrane transporter activity	2 out of 2174 genes, 0.1%	19 out of 9460 genes, 0.2%	1
phosphatase regulator activity	2 out of 2174 genes, 0.1%	19 out of 9460 genes, 0.2%	1
macromolecule transmembrane transporter activity	2 out of 2174 genes, 0.1%	19 out of 9460 genes, 0.2%	1
calmodulin-dependent protein kinase activity	7 out of 2174 genes, 0.3%	49 out of 9460 genes, 0.5%	1
metalloendopeptidase activity	5 out of 2174 genes, 0.2%	38 out of 9460 genes, 0.4%	1
small molecule binding	416 out of 2174 genes, 19.1%	1933 out of 9460 genes, 20.4%	1
nucleotidyltransferase activity	22 out of 2174 genes, 1.0%	129 out of 9460 genes, 1.4%	1
oxidoreductase activity, acting on the CH-NH2 group of donors	2 out of 2174 genes, 0.1%	20 out of 9460 genes, 0.2%	1
histone acetyltransferase activity	4 out of 2174 genes, 0.2%	33 out of 9460 genes, 0.3%	1
cell adhesion molecule binding	4 out of 2174 genes, 0.2%	34 out of 9460 genes, 0.4%	1
protein binding transcription factor activity	9 out of 2174 genes, 0.4%	63 out of 9460 genes, 0.7%	1
transcription factor binding transcription factor activity	9 out of 2174 genes, 0.4%	63 out of 9460 genes, 0.7%	1
transcription cofactor activity	9 out of 2174 genes, 0.4%	63 out of 9460 genes, 0.7%	1
Ras GTPase activator activity	2 out of 2174 genes, 0.1%	21 out of 9460 genes, 0.2%	1
phosphorus-oxygen lyase activity	2 out of 2174 genes, 0.1%	21 out of 9460 genes, 0.2%	1
hydrolase activity, acting on ester bonds	95 out of 2174 genes, 4.4%	485 out of 9460 genes, 5.1%	1
protein serine/threonine kinase activity	66 out of 2174 genes, 3.0%	348 out of 9460 genes, 3.7%	1
transcription factor binding	8 out of 2174 genes, 0.4%	58 out of 9460 genes, 0.6%	1
flavin adenine dinucleotide binding	14 out of 2174 genes, 0.6%	91 out of 9460 genes, 1.0%	1
mRNA binding	10 out of 2174 genes, 0.5%	70 out of 9460 genes, 0.7%	1
serine-type peptidase activity	8 out of 2174 genes, 0.4%	59 out of 9460 genes, 0.6%	1
serine hydrolase activity	8 out of 2174 genes, 0.4%	59 out of 9460 genes, 0.6%	1
Ras guanyl-nucleotide exchange factor activity	3 out of 2174 genes, 0.1%	29 out of 9460 genes, 0.3%	1
transferase activity, transferring acyl groups	20 out of 2174 genes, 0.9%	124 out of 9460 genes, 1.3%	1
transferase activity, transferring phosphorus-containing groups	194 out of 2174 genes, 8.9%	948 out of 9460 genes, 10.0%	1
phosphoric ester hydrolase activity	50 out of 2174 genes, 2.3%	274 out of 9460 genes, 2.9%	1
lipid binding	15 out of 2174 genes, 0.7%	98 out of 9460 genes, 1.0%	1
ligase activity	76 out of 2174 genes, 3.5%	400 out of 9460 genes, 4.2%	1
phosphoric diester hydrolase activity	8 out of 2174 genes, 0.4%	60 out of 9460 genes, 0.6%	1
signal transducer activity	52 out of 2174 genes, 2.4%	285 out of 9460 genes, 3.0%	1
molecular transducer activity	52 out of 2174 genes, 2.4%	285 out of 9460 genes, 3.0%	1
transferase activity, transferring sulfur-containing groups	3 out of 2174 genes, 0.1%	30 out of 9460 genes, 0.3%	1
receptor signaling protein serine/threonine kinase activity	5 out of 2174 genes, 0.2%	43 out of 9460 genes, 0.5%	1
DNA helicase activity	6 out of 2174 genes, 0.3%	50 out of 9460 genes, 0.5%	1
N-acyltransferase activity	6 out of 2174 genes, 0.3%	50 out of 9460 genes, 0.5%	1
ubiquitin-protein ligase activity	13 out of 2174 genes, 0.6%	90 out of 9460 genes, 1.0%	1
protein methyltransferase activity	3 out of 2174 genes, 0.1%	31 out of 9460 genes, 0.3%	1
UDP-glycosyltransferase activity	5 out of 2174 genes, 0.2%	44 out of 9460 genes, 0.5%	1
transmembrane receptor protein kinase activity	5 out of 2174 genes, 0.2%	44 out of 9460 genes, 0.5%	1
steroid hormone receptor activity	2 out of 2174 genes, 0.1%	24 out of 9460 genes, 0.3%	1
small conjugating protein ligase activity	14 out of 2174 genes, 0.6%	96 out of 9460 genes, 1.0%	1
protein tyrosine kinase activity	10 out of 2174 genes, 0.5%	74 out of 9460 genes, 0.8%	1
phospholipase activity	7 out of 2174 genes, 0.3%	57 out of 9460 genes, 0.6%	1
microtubule binding	7 out of 2174 genes, 0.3%	57 out of 9460 genes, 0.6%	1
DNA-dependent ATPase activity	7 out of 2174 genes, 0.3%	57 out of 9460 genes, 0.6%	1
sequence-specific DNA binding RNA polymerase II transcription factor activity	2 out of 2174 genes, 0.1%	25 out of 9460 genes, 0.3%	1
ribonuclease activity	2 out of 2174 genes, 0.1%	25 out of 9460 genes, 0.3%	1
small GTPase regulator activity	12 out of 2174 genes, 0.6%	87 out of 9460 genes, 0.9%	1
N-acetyltransferase activity	5 out of 2174 genes, 0.2%	46 out of 9460 genes, 0.5%	1
NADH dehydrogenase activity	3 out of 2174 genes, 0.1%	33 out of 9460 genes, 0.3%	1
transmembrane receptor protein tyrosine kinase activity	3 out of 2174 genes, 0.1%	33 out of 9460 genes, 0.3%	1
RNA helicase activity	4 out of 2174 genes, 0.2%	40 out of 9460 genes, 0.4%	1
ubiquitin protein ligase binding	2 out of 2174 genes, 0.1%	26 out of 9460 genes, 0.3%	1
small conjugating protein ligase binding	2 out of 2174 genes, 0.1%	26 out of 9460 genes, 0.3%	1
ion binding	287 out of 2174 genes, 13.2%	1397 out of 9460 genes, 14.8%	1
cation binding	287 out of 2174 genes, 13.2%	1397 out of 9460 genes, 14.8%	1
nuclease activity	10 out of 2174 genes, 0.5%	78 out of 9460 genes, 0.8%	1
ATP-dependent DNA helicase activity	2 out of 2174 genes, 0.1%	27 out of 9460 genes, 0.3%	1
translation factor activity, nucleic acid binding	18 out of 2174 genes, 0.8%	123 out of 9460 genes, 1.3%	1
ATPase activity, coupled	65 out of 2174 genes, 3.0%	364 out of 9460 genes, 3.8%	1
transferase activity, transferring acyl groups other than amino-acyl groups	15 out of 2174 genes, 0.7%	108 out of 9460 genes, 1.1%	1
transferase activity	362 out of 2174 genes, 16.7%	1744 out of 9460 genes, 18.4%	1
metal ion binding	276 out of 2174 genes, 12.7%	1357 out of 9460 genes, 14.3%	1
guanyl-nucleotide exchange factor activity	9 out of 2174 genes, 0.4%	75 out of 9460 genes, 0.8%	1
single-stranded DNA binding	2 out of 2174 genes, 0.1%	29 out of 9460 genes, 0.3%	1
N-methyltransferase activity	2 out of 2174 genes, 0.1%	29 out of 9460 genes, 0.3%	1
GTPase binding	2 out of 2174 genes, 0.1%	29 out of 9460 genes, 0.3%	1
receptor signaling protein activity	6 out of 2174 genes, 0.3%	57 out of 9460 genes, 0.6%	1
structure-specific DNA binding	6 out of 2174 genes, 0.3%	57 out of 9460 genes, 0.6%	1
ATP-dependent RNA helicase activity	3 out of 2174 genes, 0.1%	37 out of 9460 genes, 0.4%	1
RNA-dependent ATPase activity	3 out of 2174 genes, 0.1%	37 out of 9460 genes, 0.4%	1
endopeptidase activity	21 out of 2174 genes, 1.0%	145 out of 9460 genes, 1.5%	1
aminoacyl-tRNA ligase activity	10 out of 2174 genes, 0.5%	83 out of 9460 genes, 0.9%	1
protein binding	383 out of 2174 genes, 17.6%	1855 out of 9460 genes, 19.6%	1
ligase activity, forming carbon-oxygen bonds	10 out of 2174 genes, 0.5%	84 out of 9460 genes, 0.9%	1
ligase activity, forming aminoacyl-tRNA and related compounds	10 out of 2174 genes, 0.5%	84 out of 9460 genes, 0.9%	1
ATPase activity	77 out of 2174 genes, 3.5%	433 out of 9460 genes, 4.6%	1
acetyltransferase activity	5 out of 2174 genes, 0.2%	54 out of 9460 genes, 0.6%	1
acid-amino acid ligase activity	22 out of 2174 genes, 1.0%	155 out of 9460 genes, 1.6%	1
kinase binding	4 out of 2174 genes, 0.2%	49 out of 9460 genes, 0.5%	1
phospholipid binding	6 out of 2174 genes, 0.3%	63 out of 9460 genes, 0.7%	1
protein kinase binding	3 out of 2174 genes, 0.1%	42 out of 9460 genes, 0.4%	1
phosphatidylinositol binding	3 out of 2174 genes, 0.1%	48 out of 9460 genes, 0.5%	1
hydrolase activity, acting on acid anhydrides	165 out of 2174 genes, 7.6%	896 out of 9460 genes, 9.5%	1
hydrolase activity, acting on acid anhydrides, in phosphorus-containing anhydrides	162 out of 2174 genes, 7.5%	882 out of 9460 genes, 9.3%	1
enzyme activator activity	5 out of 2174 genes, 0.2%	68 out of 9460 genes, 0.7%	1
pyrophosphatase activity	158 out of 2174 genes, 7.3%	869 out of 9460 genes, 9.2%	1
nucleoside-triphosphatase activity	155 out of 2174 genes, 7.1%	857 out of 9460 genes, 9.1%	1
protein transporter activity	6 out of 2174 genes, 0.3%	78 out of 9460 genes, 0.8%	1
translation initiation factor activity	4 out of 2174 genes, 0.2%	66 out of 9460 genes, 0.7%	1
GTPase activator activity	2 out of 2174 genes, 0.1%	50 out of 9460 genes, 0.5%	1
enzyme regulator activity	31 out of 2174 genes, 1.4%	242 out of 9460 genes, 2.6%	1
GTPase regulator activity	14 out of 2174 genes, 0.6%	143 out of 9460 genes, 1.5%	1
nucleoside-triphosphatase regulator activity	14 out of 2174 genes, 0.6%	143 out of 9460 genes, 1.5%	1
sequence-specific DNA binding	9 out of 2174 genes, 0.4%	113 out of 9460 genes, 1.2%	1
enzyme binding	16 out of 2174 genes, 0.7%	160 out of 9460 genes, 1.7%	1
RNA binding	56 out of 2174 genes, 2.6%	398 out of 9460 genes, 4.2%	1
nucleic acid binding transcription factor activity	17 out of 2174 genes, 0.8%	181 out of 9460 genes, 1.9%	1
sequence-specific DNA binding transcription factor activity	17 out of 2174 genes, 0.8%	181 out of 9460 genes, 1.9%	1
ATP-dependent helicase activity	10 out of 2174 genes, 0.5%	138 out of 9460 genes, 1.5%	1
purine NTP-dependent helicase activity	10 out of 2174 genes, 0.5%	138 out of 9460 genes, 1.5%	1
transition metal ion binding	83 out of 2174 genes, 3.8%	572 out of 9460 genes, 6.0%	1
zinc ion binding	57 out of 2174 genes, 2.6%	470 out of 9460 genes, 5.0%	1
helicase activity	18 out of 2174 genes, 0.8%	228 out of 9460 genes, 2.4%	1
nucleic acid binding	161 out of 2174 genes, 7.4%	1264 out of 9460 genes, 13.4%	1
DNA binding	66 out of 2174 genes, 3.0%	552 out of 9460 genes, 5.8%	1
binding	1260 out of 2174 genes, 58.0%	6213 out of 9460 genes, 65.7%	1
organic cyclic compound binding	535 out of 2174 genes, 24.6%	2841 out of 9460 genes, 30.0%	1
heterocyclic compound binding	535 out of 2174 genes, 24.6%	2841 out of 9460 genes, 30.0%	1

## Sheet: PL_Biological process
Gene Ontology term	Cluster frequency	Genome frequency of use	Corrected P-value
myofibril assembly	60 out of 1849 genes, 3.2%	121 out of 8055 genes, 1.5%	2.41e-07
actomyosin structure organization	67 out of 1849 genes, 3.6%	142 out of 8055 genes, 1.8%	3.24e-07
sarcomere organization	54 out of 1849 genes, 2.9%	105 out of 8055 genes, 1.3%	3.61e-07
muscle cell development	77 out of 1849 genes, 4.2%	178 out of 8055 genes, 2.2%	2.38e-06
striated muscle cell development	75 out of 1849 genes, 4.1%	176 out of 8055 genes, 2.2%	8.87e-06
imaginal disc-derived wing vein morphogenesis	31 out of 1849 genes, 1.7%	51 out of 8055 genes, 0.6%	1.61e-05
striated muscle cell differentiation	80 out of 1849 genes, 4.3%	194 out of 8055 genes, 2.4%	1.66e-05
muscle cell differentiation	80 out of 1849 genes, 4.3%	199 out of 8055 genes, 2.5%	6.5e-05
muscle structure development	97 out of 1849 genes, 5.2%	260 out of 8055 genes, 3.2%	0.00018
cellular component assembly involved in morphogenesis	64 out of 1849 genes, 3.5%	155 out of 8055 genes, 1.9%	0.0005
actin filament-based process	101 out of 1849 genes, 5.5%	293 out of 8055 genes, 3.6%	0.00768
post-embryonic development	123 out of 1849 genes, 6.7%	378 out of 8055 genes, 4.7%	0.01843
protein polymerization	29 out of 1849 genes, 1.6%	59 out of 8055 genes, 0.7%	0.02079
actin cytoskeleton organization	95 out of 1849 genes, 5.1%	279 out of 8055 genes, 3.5%	0.02677
collagen catabolic process	9 out of 1849 genes, 0.5%	10 out of 8055 genes, 0.1%	0.0321
collagen metabolic process	9 out of 1849 genes, 0.5%	10 out of 8055 genes, 0.1%	0.0321
multicellular organismal metabolic process	9 out of 1849 genes, 0.5%	10 out of 8055 genes, 0.1%	0.0321
multicellular organismal catabolic process	9 out of 1849 genes, 0.5%	10 out of 8055 genes, 0.1%	0.0321
multicellular organismal macromolecule metabolic process	9 out of 1849 genes, 0.5%	10 out of 8055 genes, 0.1%	0.0321
mesoderm development	44 out of 1849 genes, 2.4%	106 out of 8055 genes, 1.3%	0.03324
skeletal myofibril assembly	17 out of 1849 genes, 0.9%	28 out of 8055 genes, 0.3%	0.04514
nematode larval development	35 out of 1849 genes, 1.9%	80 out of 8055 genes, 1.0%	0.06541
glutamine biosynthetic process	10 out of 1849 genes, 0.5%	13 out of 8055 genes, 0.2%	0.13165
regulation of autophagy	9 out of 1849 genes, 0.5%	11 out of 8055 genes, 0.1%	0.14031
muscle contraction	19 out of 1849 genes, 1.0%	36 out of 8055 genes, 0.4%	0.21688
muscle system process	20 out of 1849 genes, 1.1%	39 out of 8055 genes, 0.5%	0.24137
carbohydrate metabolic process	99 out of 1849 genes, 5.4%	309 out of 8055 genes, 3.8%	0.27622
steroid metabolic process	24 out of 1849 genes, 1.3%	51 out of 8055 genes, 0.6%	0.29445
skeletal muscle thin filament assembly	6 out of 1849 genes, 0.3%	6 out of 8055 genes, 0.1%	0.33714
muscle organ morphogenesis	6 out of 1849 genes, 0.3%	6 out of 8055 genes, 0.1%	0.33714
protein-chromophore linkage	8 out of 1849 genes, 0.4%	10 out of 8055 genes, 0.1%	0.50497
cellular calcium ion homeostasis	19 out of 1849 genes, 1.0%	38 out of 8055 genes, 0.5%	0.55148
calcium ion homeostasis	19 out of 1849 genes, 1.0%	38 out of 8055 genes, 0.5%	0.55148
cellular divalent inorganic cation homeostasis	19 out of 1849 genes, 1.0%	38 out of 8055 genes, 0.5%	0.55148
multicellular organismal process	494 out of 1849 genes, 26.7%	1908 out of 8055 genes, 23.7%	0.69978
chitin metabolic process	20 out of 1849 genes, 1.1%	42 out of 8055 genes, 0.5%	0.87429
disaccharide transport	13 out of 1849 genes, 0.7%	23 out of 8055 genes, 0.3%	1
oligosaccharide transport	13 out of 1849 genes, 0.7%	23 out of 8055 genes, 0.3%	1
divalent inorganic cation homeostasis	19 out of 1849 genes, 1.0%	40 out of 8055 genes, 0.5%	1
ion transmembrane transport	33 out of 1849 genes, 1.8%	84 out of 8055 genes, 1.0%	1
epithelial cell differentiation	21 out of 1849 genes, 1.1%	46 out of 8055 genes, 0.6%	1
anatomical structure development	407 out of 1849 genes, 22.0%	1558 out of 8055 genes, 19.3%	1
amino-acid betaine biosynthetic process	5 out of 1849 genes, 0.3%	5 out of 8055 genes, 0.1%	1
carnitine biosynthetic process	5 out of 1849 genes, 0.3%	5 out of 8055 genes, 0.1%	1
single-multicellular organism process	481 out of 1849 genes, 26.0%	1869 out of 8055 genes, 23.2%	1
amino-acid betaine metabolic process	6 out of 1849 genes, 0.3%	7 out of 8055 genes, 0.1%	1
carnitine metabolic process	6 out of 1849 genes, 0.3%	7 out of 8055 genes, 0.1%	1
organ development	245 out of 1849 genes, 13.3%	901 out of 8055 genes, 11.2%	1
lipid metabolic process	96 out of 1849 genes, 5.2%	314 out of 8055 genes, 3.9%	1
response to nutrient	15 out of 1849 genes, 0.8%	30 out of 8055 genes, 0.4%	1
developmental process	447 out of 1849 genes, 24.2%	1736 out of 8055 genes, 21.6%	1
regulation of growth rate	21 out of 1849 genes, 1.1%	48 out of 8055 genes, 0.6%	1
tissue development	154 out of 1849 genes, 8.3%	541 out of 8055 genes, 6.7%	1
calcium ion transport	25 out of 1849 genes, 1.4%	61 out of 8055 genes, 0.8%	1
alpha-glucoside transport	12 out of 1849 genes, 0.6%	22 out of 8055 genes, 0.3%	1
glucoside transport	12 out of 1849 genes, 0.6%	22 out of 8055 genes, 0.3%	1
response to hormone stimulus	46 out of 1849 genes, 2.5%	133 out of 8055 genes, 1.7%	1
energy coupled proton transmembrane transport, against electrochemical gradient	14 out of 1849 genes, 0.8%	28 out of 8055 genes, 0.3%	1
ATP hydrolysis coupled proton transport	14 out of 1849 genes, 0.8%	28 out of 8055 genes, 0.3%	1
positive regulation of growth rate	20 out of 1849 genes, 1.1%	46 out of 8055 genes, 0.6%	1
response to extracellular stimulus	24 out of 1849 genes, 1.3%	59 out of 8055 genes, 0.7%	1
anatomical structure morphogenesis	254 out of 1849 genes, 13.7%	948 out of 8055 genes, 11.8%	1
chitin catabolic process	11 out of 1849 genes, 0.6%	20 out of 8055 genes, 0.2%	1
reproductive structure development	26 out of 1849 genes, 1.4%	66 out of 8055 genes, 0.8%	1
reproductive system development	26 out of 1849 genes, 1.4%	66 out of 8055 genes, 0.8%	1
aminoglycan metabolic process	25 out of 1849 genes, 1.4%	63 out of 8055 genes, 0.8%	1
glutamine family amino acid biosynthetic process	13 out of 1849 genes, 0.7%	26 out of 8055 genes, 0.3%	1
hermaphrodite genitalia development	13 out of 1849 genes, 0.7%	26 out of 8055 genes, 0.3%	1
larval development	44 out of 1849 genes, 2.4%	129 out of 8055 genes, 1.6%	1
genitalia development	15 out of 1849 genes, 0.8%	32 out of 8055 genes, 0.4%	1
cellular ion homeostasis	34 out of 1849 genes, 1.8%	94 out of 8055 genes, 1.2%	1
negative regulation of peptidase activity	6 out of 1849 genes, 0.3%	8 out of 8055 genes, 0.1%	1
regulation of lipid storage	6 out of 1849 genes, 0.3%	8 out of 8055 genes, 0.1%	1
response to steroid hormone stimulus	33 out of 1849 genes, 1.8%	91 out of 8055 genes, 1.1%	1
response to pH	4 out of 1849 genes, 0.2%	4 out of 8055 genes, 0.0%	1
cellular metal ion homeostasis	20 out of 1849 genes, 1.1%	48 out of 8055 genes, 0.6%	1
cellular chemical homeostasis	34 out of 1849 genes, 1.8%	95 out of 8055 genes, 1.2%	1
ion homeostasis	38 out of 1849 genes, 2.1%	109 out of 8055 genes, 1.4%	1
homeostatic process	75 out of 1849 genes, 4.1%	245 out of 8055 genes, 3.0%	1
acute inflammatory response	5 out of 1849 genes, 0.3%	6 out of 8055 genes, 0.1%	1
negative regulation of autophagy	5 out of 1849 genes, 0.3%	6 out of 8055 genes, 0.1%	1
negative regulation of endopeptidase activity	5 out of 1849 genes, 0.3%	6 out of 8055 genes, 0.1%	1
galactose catabolic process	5 out of 1849 genes, 0.3%	6 out of 8055 genes, 0.1%	1
aminoglycan catabolic process	11 out of 1849 genes, 0.6%	21 out of 8055 genes, 0.3%	1
cellular cation homeostasis	23 out of 1849 genes, 1.2%	58 out of 8055 genes, 0.7%	1
one-carbon metabolic process	8 out of 1849 genes, 0.4%	13 out of 8055 genes, 0.2%	1
chemical homeostasis	44 out of 1849 genes, 2.4%	131 out of 8055 genes, 1.6%	1
cellular lipid catabolic process	17 out of 1849 genes, 0.9%	39 out of 8055 genes, 0.5%	1
glutamine metabolic process	12 out of 1849 genes, 0.6%	24 out of 8055 genes, 0.3%	1
cytoskeleton organization	136 out of 1849 genes, 7.4%	484 out of 8055 genes, 6.0%	1
single-organism carbohydrate metabolic process	70 out of 1849 genes, 3.8%	228 out of 8055 genes, 2.8%	1
positive regulation of growth	31 out of 1849 genes, 1.7%	86 out of 8055 genes, 1.1%	1
galactose metabolic process	7 out of 1849 genes, 0.4%	11 out of 8055 genes, 0.1%	1
imaginal disc-derived appendage development	54 out of 1849 genes, 2.9%	170 out of 8055 genes, 2.1%	1
sex differentiation	26 out of 1849 genes, 1.4%	70 out of 8055 genes, 0.9%	1
metal ion homeostasis	20 out of 1849 genes, 1.1%	50 out of 8055 genes, 0.6%	1
G-protein coupled receptor signaling pathway	28 out of 1849 genes, 1.5%	77 out of 8055 genes, 1.0%	1
imaginal disc-derived appendage morphogenesis	53 out of 1849 genes, 2.9%	167 out of 8055 genes, 2.1%	1
instar larval or pupal development	81 out of 1849 genes, 4.4%	273 out of 8055 genes, 3.4%	1
divalent metal ion transport	25 out of 1849 genes, 1.4%	67 out of 8055 genes, 0.8%	1
response to nutrient levels	22 out of 1849 genes, 1.2%	57 out of 8055 genes, 0.7%	1
post-embryonic morphogenesis	67 out of 1849 genes, 3.6%	220 out of 8055 genes, 2.7%	1
adult somatic muscle development	8 out of 1849 genes, 0.4%	14 out of 8055 genes, 0.2%	1
lactose transport	8 out of 1849 genes, 0.4%	14 out of 8055 genes, 0.2%	1
maltose transport	8 out of 1849 genes, 0.4%	14 out of 8055 genes, 0.2%	1
sucrose transport	8 out of 1849 genes, 0.4%	14 out of 8055 genes, 0.2%	1
ether metabolic process	8 out of 1849 genes, 0.4%	14 out of 8055 genes, 0.2%	1
regulation of ion transmembrane transport	8 out of 1849 genes, 0.4%	14 out of 8055 genes, 0.2%	1
cellular homeostasis	49 out of 1849 genes, 2.7%	153 out of 8055 genes, 1.9%	1
monosaccharide metabolic process	41 out of 1849 genes, 2.2%	124 out of 8055 genes, 1.5%	1
cation homeostasis	26 out of 1849 genes, 1.4%	71 out of 8055 genes, 0.9%	1
negative regulation of cellular catabolic process	6 out of 1849 genes, 0.3%	9 out of 8055 genes, 0.1%	1
cellular carbohydrate catabolic process	6 out of 1849 genes, 0.3%	9 out of 8055 genes, 0.1%	1
detection of stimulus	16 out of 1849 genes, 0.9%	38 out of 8055 genes, 0.5%	1
cellular carbohydrate metabolic process	20 out of 1849 genes, 1.1%	51 out of 8055 genes, 0.6%	1
imaginal disc-derived wing morphogenesis	52 out of 1849 genes, 2.8%	165 out of 8055 genes, 2.0%	1
trehalose transport	9 out of 1849 genes, 0.5%	17 out of 8055 genes, 0.2%	1
positive regulation of locomotion	9 out of 1849 genes, 0.5%	17 out of 8055 genes, 0.2%	1
single-organism carbohydrate catabolic process	31 out of 1849 genes, 1.7%	89 out of 8055 genes, 1.1%	1
lipid catabolic process	19 out of 1849 genes, 1.0%	48 out of 8055 genes, 0.6%	1
cellular protein complex assembly	41 out of 1849 genes, 2.2%	125 out of 8055 genes, 1.6%	1
gluconeogenesis	10 out of 1849 genes, 0.5%	20 out of 8055 genes, 0.2%	1
hormone metabolic process	13 out of 1849 genes, 0.7%	29 out of 8055 genes, 0.4%	1
cellular amino acid biosynthetic process	24 out of 1849 genes, 1.3%	65 out of 8055 genes, 0.8%	1
imaginal disc morphogenesis	60 out of 1849 genes, 3.2%	196 out of 8055 genes, 2.4%	1
post-embryonic organ morphogenesis	60 out of 1849 genes, 3.2%	196 out of 8055 genes, 2.4%	1
amino sugar catabolic process	11 out of 1849 genes, 0.6%	23 out of 8055 genes, 0.3%	1
glucosamine-containing compound catabolic process	11 out of 1849 genes, 0.6%	23 out of 8055 genes, 0.3%	1
post-embryonic appendage morphogenesis	52 out of 1849 genes, 2.8%	166 out of 8055 genes, 2.1%	1
autophagic cell death	18 out of 1849 genes, 1.0%	45 out of 8055 genes, 0.6%	1
metamorphosis	67 out of 1849 genes, 3.6%	223 out of 8055 genes, 2.8%	1
divalent inorganic cation transport	25 out of 1849 genes, 1.4%	69 out of 8055 genes, 0.9%	1
wing disc morphogenesis	52 out of 1849 genes, 2.8%	167 out of 8055 genes, 2.1%	1
cellular component morphogenesis	121 out of 1849 genes, 6.5%	435 out of 8055 genes, 5.4%	1
response to glucose stimulus	7 out of 1849 genes, 0.4%	12 out of 8055 genes, 0.1%	1
cysteine metabolic process	5 out of 1849 genes, 0.3%	7 out of 8055 genes, 0.1%	1
regulation of circadian sleep/wake cycle, sleep	5 out of 1849 genes, 0.3%	7 out of 8055 genes, 0.1%	1
instar larval or pupal morphogenesis	64 out of 1849 genes, 3.5%	213 out of 8055 genes, 2.6%	1
cellular component assembly at cellular level	130 out of 1849 genes, 7.0%	472 out of 8055 genes, 5.9%	1
organic substance transport	60 out of 1849 genes, 3.2%	198 out of 8055 genes, 2.5%	1
digestive tract morphogenesis	21 out of 1849 genes, 1.1%	56 out of 8055 genes, 0.7%	1
detection of light stimulus	14 out of 1849 genes, 0.8%	33 out of 8055 genes, 0.4%	1
body morphogenesis	14 out of 1849 genes, 0.8%	33 out of 8055 genes, 0.4%	1
carbohydrate catabolic process	31 out of 1849 genes, 1.7%	91 out of 8055 genes, 1.1%	1
response to endogenous stimulus	49 out of 1849 genes, 2.7%	157 out of 8055 genes, 1.9%	1
wing disc development	63 out of 1849 genes, 3.4%	210 out of 8055 genes, 2.6%	1
multicellular organismal aging	25 out of 1849 genes, 1.4%	70 out of 8055 genes, 0.9%	1
multicellular organismal development	396 out of 1849 genes, 21.4%	1572 out of 8055 genes, 19.5%	1
fatty acid catabolic process	12 out of 1849 genes, 0.6%	27 out of 8055 genes, 0.3%	1
cellular hormone metabolic process	9 out of 1849 genes, 0.5%	18 out of 8055 genes, 0.2%	1
myosin II filament assembly	11 out of 1849 genes, 0.6%	24 out of 8055 genes, 0.3%	1
myosin II filament organization	11 out of 1849 genes, 0.6%	24 out of 8055 genes, 0.3%	1
leading edge cell differentiation	11 out of 1849 genes, 0.6%	24 out of 8055 genes, 0.3%	1
dorsal closure, leading edge cell differentiation	11 out of 1849 genes, 0.6%	24 out of 8055 genes, 0.3%	1
striated muscle contraction	10 out of 1849 genes, 0.5%	21 out of 8055 genes, 0.3%	1
acute-phase response	4 out of 1849 genes, 0.2%	5 out of 8055 genes, 0.1%	1
regulation of translational initiation by eIF2 alpha phosphorylation	4 out of 1849 genes, 0.2%	5 out of 8055 genes, 0.1%	1
cellular polysaccharide catabolic process	4 out of 1849 genes, 0.2%	5 out of 8055 genes, 0.1%	1
regulation of nurse cell apoptotic process	4 out of 1849 genes, 0.2%	5 out of 8055 genes, 0.1%	1
small molecule catabolic process	33 out of 1849 genes, 1.8%	99 out of 8055 genes, 1.2%	1
single-organism catabolic process	33 out of 1849 genes, 1.8%	99 out of 8055 genes, 1.2%	1
fatty acid alpha-oxidation	3 out of 1849 genes, 0.2%	3 out of 8055 genes, 0.0%	1
cardiac ventricle development	3 out of 1849 genes, 0.2%	3 out of 8055 genes, 0.0%	1
thymidine catabolic process	3 out of 1849 genes, 0.2%	3 out of 8055 genes, 0.0%	1
deoxyribonucleoside metabolic process	3 out of 1849 genes, 0.2%	3 out of 8055 genes, 0.0%	1
cysteine biosynthetic process	3 out of 1849 genes, 0.2%	3 out of 8055 genes, 0.0%	1
keratinocyte differentiation	3 out of 1849 genes, 0.2%	3 out of 8055 genes, 0.0%	1
regulation of nitric oxide biosynthetic process	3 out of 1849 genes, 0.2%	3 out of 8055 genes, 0.0%	1
thymidine metabolic process	3 out of 1849 genes, 0.2%	3 out of 8055 genes, 0.0%	1
deoxyribonucleoside catabolic process	3 out of 1849 genes, 0.2%	3 out of 8055 genes, 0.0%	1
pyrimidine deoxyribonucleoside metabolic process	3 out of 1849 genes, 0.2%	3 out of 8055 genes, 0.0%	1
pyrimidine deoxyribonucleoside catabolic process	3 out of 1849 genes, 0.2%	3 out of 8055 genes, 0.0%	1
cardiac cell development	3 out of 1849 genes, 0.2%	3 out of 8055 genes, 0.0%	1
cardiac muscle cell development	3 out of 1849 genes, 0.2%	3 out of 8055 genes, 0.0%	1
cellular response to cAMP	3 out of 1849 genes, 0.2%	3 out of 8055 genes, 0.0%	1
negative regulation of cysteine-type endopeptidase activity	3 out of 1849 genes, 0.2%	3 out of 8055 genes, 0.0%	1
post-embryonic organ development	61 out of 1849 genes, 3.3%	204 out of 8055 genes, 2.5%	1
response to organic substance	76 out of 1849 genes, 4.1%	262 out of 8055 genes, 3.3%	1
larval central nervous system remodeling	6 out of 1849 genes, 0.3%	10 out of 8055 genes, 0.1%	1
system development	310 out of 1849 genes, 16.8%	1216 out of 8055 genes, 15.1%	1
imaginal disc development	73 out of 1849 genes, 3.9%	251 out of 8055 genes, 3.1%	1
detection of external stimulus	14 out of 1849 genes, 0.8%	34 out of 8055 genes, 0.4%	1
detection of abiotic stimulus	14 out of 1849 genes, 0.8%	34 out of 8055 genes, 0.4%	1
carbohydrate transport	20 out of 1849 genes, 1.1%	54 out of 8055 genes, 0.7%	1
determination of adult lifespan	24 out of 1849 genes, 1.3%	68 out of 8055 genes, 0.8%	1
digestive tract development	24 out of 1849 genes, 1.3%	68 out of 8055 genes, 0.8%	1
hydrogen transport	17 out of 1849 genes, 0.9%	44 out of 8055 genes, 0.5%	1
translational elongation	27 out of 1849 genes, 1.5%	79 out of 8055 genes, 1.0%	1
dorsal closure, spreading of leading edge cells	12 out of 1849 genes, 0.6%	28 out of 8055 genes, 0.3%	1
fatty acid oxidation	12 out of 1849 genes, 0.6%	28 out of 8055 genes, 0.3%	1
lipid oxidation	12 out of 1849 genes, 0.6%	28 out of 8055 genes, 0.3%	1
dorsal closure, amnioserosa morphology change	12 out of 1849 genes, 0.6%	28 out of 8055 genes, 0.3%	1
monocarboxylic acid catabolic process	12 out of 1849 genes, 0.6%	28 out of 8055 genes, 0.3%	1
hindgut morphogenesis	16 out of 1849 genes, 0.9%	41 out of 8055 genes, 0.5%	1
glycerol ether metabolic process	7 out of 1849 genes, 0.4%	13 out of 8055 genes, 0.2%	1
response to hexose stimulus	7 out of 1849 genes, 0.4%	13 out of 8055 genes, 0.2%	1
response to monosaccharide stimulus	7 out of 1849 genes, 0.4%	13 out of 8055 genes, 0.2%	1
heart development	30 out of 1849 genes, 1.6%	90 out of 8055 genes, 1.1%	1
establishment of neuroblast polarity	11 out of 1849 genes, 0.6%	25 out of 8055 genes, 0.3%	1
sterol metabolic process	8 out of 1849 genes, 0.4%	16 out of 8055 genes, 0.2%	1
hexose biosynthetic process	10 out of 1849 genes, 0.5%	22 out of 8055 genes, 0.3%	1
monosaccharide biosynthetic process	10 out of 1849 genes, 0.5%	22 out of 8055 genes, 0.3%	1
response to ecdysone	14 out of 1849 genes, 0.8%	35 out of 8055 genes, 0.4%	1
cardiovascular system development	36 out of 1849 genes, 1.9%	113 out of 8055 genes, 1.4%	1
circulatory system development	36 out of 1849 genes, 1.9%	113 out of 8055 genes, 1.4%	1
small molecule metabolic process	255 out of 1849 genes, 13.8%	995 out of 8055 genes, 12.4%	1
cholesterol biosynthetic process	5 out of 1849 genes, 0.3%	8 out of 8055 genes, 0.1%	1
circadian sleep/wake cycle process	5 out of 1849 genes, 0.3%	8 out of 8055 genes, 0.1%	1
circadian sleep/wake cycle	5 out of 1849 genes, 0.3%	8 out of 8055 genes, 0.1%	1
regulation of circadian sleep/wake cycle	5 out of 1849 genes, 0.3%	8 out of 8055 genes, 0.1%	1
vitamin transport	5 out of 1849 genes, 0.3%	8 out of 8055 genes, 0.1%	1
extracellular structure organization	13 out of 1849 genes, 0.7%	32 out of 8055 genes, 0.4%	1
induction of programmed cell death	16 out of 1849 genes, 0.9%	42 out of 8055 genes, 0.5%	1
renal tubule development	16 out of 1849 genes, 0.9%	42 out of 8055 genes, 0.5%	1
regulation of ion transport	12 out of 1849 genes, 0.6%	29 out of 8055 genes, 0.4%	1
ecdysone-mediated induction of salivary gland cell autophagic cell death	11 out of 1849 genes, 0.6%	26 out of 8055 genes, 0.3%	1
induction of programmed cell death by ecdysone	11 out of 1849 genes, 0.6%	26 out of 8055 genes, 0.3%	1
induction of programmed cell death by hormones	11 out of 1849 genes, 0.6%	26 out of 8055 genes, 0.3%	1
calcium ion transmembrane transport	11 out of 1849 genes, 0.6%	26 out of 8055 genes, 0.3%	1
organic acid catabolic process	28 out of 1849 genes, 1.5%	85 out of 8055 genes, 1.1%	1
carboxylic acid catabolic process	28 out of 1849 genes, 1.5%	85 out of 8055 genes, 1.1%	1
cholesterol metabolic process	6 out of 1849 genes, 0.3%	11 out of 8055 genes, 0.1%	1
Malpighian tubule morphogenesis	14 out of 1849 genes, 0.8%	36 out of 8055 genes, 0.4%	1
regulation of tube length, open tracheal system	14 out of 1849 genes, 0.8%	36 out of 8055 genes, 0.4%	1
embryonic hindgut morphogenesis	14 out of 1849 genes, 0.8%	36 out of 8055 genes, 0.4%	1
renal tubule morphogenesis	14 out of 1849 genes, 0.8%	36 out of 8055 genes, 0.4%	1
Malpighian tubule development	14 out of 1849 genes, 0.8%	36 out of 8055 genes, 0.4%	1
phototransduction	10 out of 1849 genes, 0.5%	23 out of 8055 genes, 0.3%	1
cellular component assembly	142 out of 1849 genes, 7.7%	534 out of 8055 genes, 6.6%	1
salivary gland development	24 out of 1849 genes, 1.3%	71 out of 8055 genes, 0.9%	1
digestive system development	24 out of 1849 genes, 1.3%	71 out of 8055 genes, 0.9%	1
skeletal muscle myosin thick filament assembly	9 out of 1849 genes, 0.5%	20 out of 8055 genes, 0.2%	1
inflammatory response	7 out of 1849 genes, 0.4%	14 out of 8055 genes, 0.2%	1
ventral cord development	7 out of 1849 genes, 0.4%	14 out of 8055 genes, 0.2%	1
histolysis	16 out of 1849 genes, 0.9%	43 out of 8055 genes, 0.5%	1
proton transport	16 out of 1849 genes, 0.9%	43 out of 8055 genes, 0.5%	1
tissue death	16 out of 1849 genes, 0.9%	43 out of 8055 genes, 0.5%	1
salivary gland histolysis	16 out of 1849 genes, 0.9%	43 out of 8055 genes, 0.5%	1
salivary gland cell autophagic cell death	16 out of 1849 genes, 0.9%	43 out of 8055 genes, 0.5%	1
hexose metabolic process	37 out of 1849 genes, 2.0%	119 out of 8055 genes, 1.5%	1
salivary gland morphogenesis	22 out of 1849 genes, 1.2%	64 out of 8055 genes, 0.8%	1
appendage morphogenesis	55 out of 1849 genes, 3.0%	188 out of 8055 genes, 2.3%	1
appendage development	57 out of 1849 genes, 3.1%	196 out of 8055 genes, 2.4%	1
oxidation-reduction process	129 out of 1849 genes, 7.0%	484 out of 8055 genes, 6.0%	1
long-chain fatty acid metabolic process	4 out of 1849 genes, 0.2%	6 out of 8055 genes, 0.1%	1
response to lipopolysaccharide	4 out of 1849 genes, 0.2%	6 out of 8055 genes, 0.1%	1
response to nicotine	4 out of 1849 genes, 0.2%	6 out of 8055 genes, 0.1%	1
regulation of translation in response to stress	4 out of 1849 genes, 0.2%	6 out of 8055 genes, 0.1%	1
regulation of translational initiation in response to stress	4 out of 1849 genes, 0.2%	6 out of 8055 genes, 0.1%	1
response to methylmercury	4 out of 1849 genes, 0.2%	6 out of 8055 genes, 0.1%	1
metabolic process	1110 out of 1849 genes, 60.0%	4679 out of 8055 genes, 58.1%	1
aging	27 out of 1849 genes, 1.5%	83 out of 8055 genes, 1.0%	1
small molecule biosynthetic process	44 out of 1849 genes, 2.4%	147 out of 8055 genes, 1.8%	1
regulation of hormone levels	14 out of 1849 genes, 0.8%	37 out of 8055 genes, 0.5%	1
positive regulation of multicellular organismal process	18 out of 1849 genes, 1.0%	51 out of 8055 genes, 0.6%	1
gonad development	13 out of 1849 genes, 0.7%	34 out of 8055 genes, 0.4%	1
single-organism biosynthetic process	45 out of 1849 genes, 2.4%	152 out of 8055 genes, 1.9%	1
triglyceride biosynthetic process	5 out of 1849 genes, 0.3%	9 out of 8055 genes, 0.1%	1
neurotransmitter metabolic process	5 out of 1849 genes, 0.3%	9 out of 8055 genes, 0.1%	1
membrane lipid biosynthetic process	5 out of 1849 genes, 0.3%	9 out of 8055 genes, 0.1%	1
monovalent inorganic cation transport	36 out of 1849 genes, 1.9%	118 out of 8055 genes, 1.5%	1
gland morphogenesis	22 out of 1849 genes, 1.2%	66 out of 8055 genes, 0.8%	1
reproduction	158 out of 1849 genes, 8.5%	607 out of 8055 genes, 7.5%	1
steroid biosynthetic process	8 out of 1849 genes, 0.4%	18 out of 8055 genes, 0.2%	1
germline ring canal formation	8 out of 1849 genes, 0.4%	18 out of 8055 genes, 0.2%	1
intercellular bridge organization	8 out of 1849 genes, 0.4%	18 out of 8055 genes, 0.2%	1
terpenoid metabolic process	6 out of 1849 genes, 0.3%	12 out of 8055 genes, 0.1%	1
negative regulation of catabolic process	6 out of 1849 genes, 0.3%	12 out of 8055 genes, 0.1%	1
regulation of multicellular organism growth	16 out of 1849 genes, 0.9%	45 out of 8055 genes, 0.6%	1
response to abiotic stimulus	59 out of 1849 genes, 3.2%	208 out of 8055 genes, 2.6%	1
initiation of dorsal closure	11 out of 1849 genes, 0.6%	28 out of 8055 genes, 0.3%	1
positive regulation of multicellular organism growth	11 out of 1849 genes, 0.6%	28 out of 8055 genes, 0.3%	1
gland development	28 out of 1849 genes, 1.5%	89 out of 8055 genes, 1.1%	1
luteinization	3 out of 1849 genes, 0.2%	4 out of 8055 genes, 0.0%	1
regulation of the force of heart contraction	3 out of 1849 genes, 0.2%	4 out of 8055 genes, 0.0%	1
glycogen catabolic process	3 out of 1849 genes, 0.2%	4 out of 8055 genes, 0.0%	1
sphingomyelin metabolic process	3 out of 1849 genes, 0.2%	4 out of 8055 genes, 0.0%	1
prostaglandin metabolic process	3 out of 1849 genes, 0.2%	4 out of 8055 genes, 0.0%	1
acetylcholine metabolic process	3 out of 1849 genes, 0.2%	4 out of 8055 genes, 0.0%	1
glycolipid biosynthetic process	3 out of 1849 genes, 0.2%	4 out of 8055 genes, 0.0%	1
glucan catabolic process	3 out of 1849 genes, 0.2%	4 out of 8055 genes, 0.0%	1
response to fungus	3 out of 1849 genes, 0.2%	4 out of 8055 genes, 0.0%	1
O-glycan processing	3 out of 1849 genes, 0.2%	4 out of 8055 genes, 0.0%	1
O-glycan processing, core 1	3 out of 1849 genes, 0.2%	4 out of 8055 genes, 0.0%	1
polyol metabolic process	3 out of 1849 genes, 0.2%	4 out of 8055 genes, 0.0%	1
neurotransmitter biosynthetic process	3 out of 1849 genes, 0.2%	4 out of 8055 genes, 0.0%	1
carbohydrate phosphorylation	3 out of 1849 genes, 0.2%	4 out of 8055 genes, 0.0%	1
cardiac muscle cell differentiation	3 out of 1849 genes, 0.2%	4 out of 8055 genes, 0.0%	1
palate development	3 out of 1849 genes, 0.2%	4 out of 8055 genes, 0.0%	1
response to fatty acid	3 out of 1849 genes, 0.2%	4 out of 8055 genes, 0.0%	1
acetate ester metabolic process	3 out of 1849 genes, 0.2%	4 out of 8055 genes, 0.0%	1
membrane lipid metabolic process	13 out of 1849 genes, 0.7%	35 out of 8055 genes, 0.4%	1
ovarian nurse cell to oocyte transport	13 out of 1849 genes, 0.7%	35 out of 8055 genes, 0.4%	1
cellular modified amino acid metabolic process	15 out of 1849 genes, 0.8%	42 out of 8055 genes, 0.5%	1
energy reserve metabolic process	10 out of 1849 genes, 0.5%	25 out of 8055 genes, 0.3%	1
cellular lipid metabolic process	62 out of 1849 genes, 3.4%	221 out of 8055 genes, 2.7%	1
head involution	12 out of 1849 genes, 0.6%	32 out of 8055 genes, 0.4%	1
regulation of transmembrane transport	12 out of 1849 genes, 0.6%	32 out of 8055 genes, 0.4%	1
response to peptide hormone stimulus	12 out of 1849 genes, 0.6%	32 out of 8055 genes, 0.4%	1
response to drug	14 out of 1849 genes, 0.8%	39 out of 8055 genes, 0.5%	1
development of primary sexual characteristics	14 out of 1849 genes, 0.8%	39 out of 8055 genes, 0.5%	1
regulation of cell death	49 out of 1849 genes, 2.7%	171 out of 8055 genes, 2.1%	1
glucose metabolic process	29 out of 1849 genes, 1.6%	94 out of 8055 genes, 1.2%	1
regulation of growth	51 out of 1849 genes, 2.8%	179 out of 8055 genes, 2.2%	1
cell development	170 out of 1849 genes, 9.2%	663 out of 8055 genes, 8.2%	1
monocarboxylic acid metabolic process	31 out of 1849 genes, 1.7%	102 out of 8055 genes, 1.3%	1
myosin filament organization	11 out of 1849 genes, 0.6%	29 out of 8055 genes, 0.4%	1
myosin filament assembly	11 out of 1849 genes, 0.6%	29 out of 8055 genes, 0.4%	1
monosaccharide catabolic process	23 out of 1849 genes, 1.2%	72 out of 8055 genes, 0.9%	1
renal system development	20 out of 1849 genes, 1.1%	61 out of 8055 genes, 0.8%	1
cation transport	66 out of 1849 genes, 3.6%	239 out of 8055 genes, 3.0%	1
actin filament organization	32 out of 1849 genes, 1.7%	106 out of 8055 genes, 1.3%	1
cellular component biogenesis	154 out of 1849 genes, 8.3%	598 out of 8055 genes, 7.4%	1
prostaglandin biosynthetic process	2 out of 1849 genes, 0.1%	2 out of 8055 genes, 0.0%	1
ovarian follicle atresia	2 out of 1849 genes, 0.1%	2 out of 8055 genes, 0.0%	1
cardiac ventricle morphogenesis	2 out of 1849 genes, 0.1%	2 out of 8055 genes, 0.0%	1
adenosine catabolic process	2 out of 1849 genes, 0.1%	2 out of 8055 genes, 0.0%	1
proline catabolic process	2 out of 1849 genes, 0.1%	2 out of 8055 genes, 0.0%	1
hypotonic response	2 out of 1849 genes, 0.1%	2 out of 8055 genes, 0.0%	1
leukocyte cell-cell adhesion	2 out of 1849 genes, 0.1%	2 out of 8055 genes, 0.0%	1
gamma-aminobutyric acid signaling pathway	2 out of 1849 genes, 0.1%	2 out of 8055 genes, 0.0%	1
chitin-based cuticle sclerotization	2 out of 1849 genes, 0.1%	2 out of 8055 genes, 0.0%	1
nucleotide-sugar biosynthetic process	2 out of 1849 genes, 0.1%	2 out of 8055 genes, 0.0%	1
fibroblast migration	2 out of 1849 genes, 0.1%	2 out of 8055 genes, 0.0%	1
negative regulation of lipid storage	2 out of 1849 genes, 0.1%	2 out of 8055 genes, 0.0%	1
regulation of sequestering of triglyceride	2 out of 1849 genes, 0.1%	2 out of 8055 genes, 0.0%	1
positive regulation of sequestering of triglyceride	2 out of 1849 genes, 0.1%	2 out of 8055 genes, 0.0%	1
striated muscle adaptation	2 out of 1849 genes, 0.1%	2 out of 8055 genes, 0.0%	1
carbon dioxide transport	2 out of 1849 genes, 0.1%	2 out of 8055 genes, 0.0%	1
hexose phosphate transport	2 out of 1849 genes, 0.1%	2 out of 8055 genes, 0.0%	1
glucose-6-phosphate transport	2 out of 1849 genes, 0.1%	2 out of 8055 genes, 0.0%	1
L-amino acid transport	2 out of 1849 genes, 0.1%	2 out of 8055 genes, 0.0%	1
tetraterpenoid metabolic process	2 out of 1849 genes, 0.1%	2 out of 8055 genes, 0.0%	1
carotenoid metabolic process	2 out of 1849 genes, 0.1%	2 out of 8055 genes, 0.0%	1
antifungal humoral response	2 out of 1849 genes, 0.1%	2 out of 8055 genes, 0.0%	1
protein repair	2 out of 1849 genes, 0.1%	2 out of 8055 genes, 0.0%	1
keratinization	2 out of 1849 genes, 0.1%	2 out of 8055 genes, 0.0%	1
zymogen activation	2 out of 1849 genes, 0.1%	2 out of 8055 genes, 0.0%	1
plasminogen activation	2 out of 1849 genes, 0.1%	2 out of 8055 genes, 0.0%	1
regulation of synaptic transmission, cholinergic	2 out of 1849 genes, 0.1%	2 out of 8055 genes, 0.0%	1
regulation of phospholipase A2 activity	2 out of 1849 genes, 0.1%	2 out of 8055 genes, 0.0%	1
regulation of mononuclear cell proliferation	2 out of 1849 genes, 0.1%	2 out of 8055 genes, 0.0%	1
keratinocyte activation	2 out of 1849 genes, 0.1%	2 out of 8055 genes, 0.0%	1
response to ATP	2 out of 1849 genes, 0.1%	2 out of 8055 genes, 0.0%	1
response to interferon-gamma	2 out of 1849 genes, 0.1%	2 out of 8055 genes, 0.0%	1
pronuclear migration	2 out of 1849 genes, 0.1%	2 out of 8055 genes, 0.0%	1
xenobiotic catabolic process	2 out of 1849 genes, 0.1%	2 out of 8055 genes, 0.0%	1
GDP-L-fucose biosynthetic process	2 out of 1849 genes, 0.1%	2 out of 8055 genes, 0.0%	1
'de novo' GDP-L-fucose biosynthetic process	2 out of 1849 genes, 0.1%	2 out of 8055 genes, 0.0%	1
hypotonic salinity response	2 out of 1849 genes, 0.1%	2 out of 8055 genes, 0.0%	1
negative regulation of cysteine-type endopeptidase activity involved in apoptotic process	2 out of 1849 genes, 0.1%	2 out of 8055 genes, 0.0%	1
skeletal muscle adaptation	2 out of 1849 genes, 0.1%	2 out of 8055 genes, 0.0%	1
skeletal muscle fiber adaptation	2 out of 1849 genes, 0.1%	2 out of 8055 genes, 0.0%	1
keratinocyte proliferation	2 out of 1849 genes, 0.1%	2 out of 8055 genes, 0.0%	1
neurotransmitter receptor metabolic process	2 out of 1849 genes, 0.1%	2 out of 8055 genes, 0.0%	1
positive regulation of lymphocyte differentiation	2 out of 1849 genes, 0.1%	2 out of 8055 genes, 0.0%	1
positive regulation of circadian sleep/wake cycle, sleep	2 out of 1849 genes, 0.1%	2 out of 8055 genes, 0.0%	1
GDP-L-fucose metabolic process	2 out of 1849 genes, 0.1%	2 out of 8055 genes, 0.0%	1
prostanoid biosynthetic process	2 out of 1849 genes, 0.1%	2 out of 8055 genes, 0.0%	1
positive regulation of behavior	2 out of 1849 genes, 0.1%	2 out of 8055 genes, 0.0%	1
notochord morphogenesis	2 out of 1849 genes, 0.1%	2 out of 8055 genes, 0.0%	1
regulation of lymphocyte proliferation	2 out of 1849 genes, 0.1%	2 out of 8055 genes, 0.0%	1
defense response to fungus	2 out of 1849 genes, 0.1%	2 out of 8055 genes, 0.0%	1
neuromuscular process controlling posture	2 out of 1849 genes, 0.1%	2 out of 8055 genes, 0.0%	1
keratinocyte migration	2 out of 1849 genes, 0.1%	2 out of 8055 genes, 0.0%	1
cardiac muscle tissue morphogenesis	2 out of 1849 genes, 0.1%	2 out of 8055 genes, 0.0%	1
head morphogenesis	2 out of 1849 genes, 0.1%	2 out of 8055 genes, 0.0%	1
face development	2 out of 1849 genes, 0.1%	2 out of 8055 genes, 0.0%	1
face morphogenesis	2 out of 1849 genes, 0.1%	2 out of 8055 genes, 0.0%	1
muscle tissue morphogenesis	2 out of 1849 genes, 0.1%	2 out of 8055 genes, 0.0%	1
regulation of leukocyte proliferation	2 out of 1849 genes, 0.1%	2 out of 8055 genes, 0.0%	1
basement membrane assembly	2 out of 1849 genes, 0.1%	2 out of 8055 genes, 0.0%	1
cellular response to fatty acid	2 out of 1849 genes, 0.1%	2 out of 8055 genes, 0.0%	1
female gonad development	7 out of 1849 genes, 0.4%	16 out of 8055 genes, 0.2%	1
development of primary female sexual characteristics	7 out of 1849 genes, 0.4%	16 out of 8055 genes, 0.2%	1
female sex differentiation	7 out of 1849 genes, 0.4%	16 out of 8055 genes, 0.2%	1
regulation of cell projection assembly	7 out of 1849 genes, 0.4%	16 out of 8055 genes, 0.2%	1
endothelial cell development	4 out of 1849 genes, 0.2%	7 out of 8055 genes, 0.1%	1
response to molecule of bacterial origin	4 out of 1849 genes, 0.2%	7 out of 8055 genes, 0.1%	1
endothelium development	4 out of 1849 genes, 0.2%	7 out of 8055 genes, 0.1%	1
primary spermatocyte growth	4 out of 1849 genes, 0.2%	7 out of 8055 genes, 0.1%	1
endothelial cell differentiation	4 out of 1849 genes, 0.2%	7 out of 8055 genes, 0.1%	1
pyrimidine nucleoside catabolic process	4 out of 1849 genes, 0.2%	7 out of 8055 genes, 0.1%	1
regulation of sequestering of calcium ion	4 out of 1849 genes, 0.2%	7 out of 8055 genes, 0.1%	1
intracellular protein transmembrane transport	4 out of 1849 genes, 0.2%	7 out of 8055 genes, 0.1%	1
protein transmembrane transport	4 out of 1849 genes, 0.2%	7 out of 8055 genes, 0.1%	1
cellular ketone metabolic process	101 out of 1849 genes, 5.5%	381 out of 8055 genes, 4.7%	1
regulation of tube size	16 out of 1849 genes, 0.9%	47 out of 8055 genes, 0.6%	1
sulfur amino acid metabolic process	10 out of 1849 genes, 0.5%	26 out of 8055 genes, 0.3%	1
somatic muscle development	10 out of 1849 genes, 0.5%	26 out of 8055 genes, 0.3%	1
response to bacterium	10 out of 1849 genes, 0.5%	26 out of 8055 genes, 0.3%	1
response to corticosteroid stimulus	6 out of 1849 genes, 0.3%	13 out of 8055 genes, 0.2%	1
negative regulation of hydrolase activity	6 out of 1849 genes, 0.3%	13 out of 8055 genes, 0.2%	1
response to glucocorticoid stimulus	6 out of 1849 genes, 0.3%	13 out of 8055 genes, 0.2%	1
glycolipid metabolic process	5 out of 1849 genes, 0.3%	10 out of 8055 genes, 0.1%	1
foregut morphogenesis	5 out of 1849 genes, 0.3%	10 out of 8055 genes, 0.1%	1
pyrimidine ribonucleotide metabolic process	5 out of 1849 genes, 0.3%	10 out of 8055 genes, 0.1%	1
pyrimidine ribonucleotide biosynthetic process	5 out of 1849 genes, 0.3%	10 out of 8055 genes, 0.1%	1
sterol biosynthetic process	5 out of 1849 genes, 0.3%	10 out of 8055 genes, 0.1%	1
sphingolipid catabolic process	5 out of 1849 genes, 0.3%	10 out of 8055 genes, 0.1%	1
neutral lipid biosynthetic process	5 out of 1849 genes, 0.3%	10 out of 8055 genes, 0.1%	1
acylglycerol biosynthetic process	5 out of 1849 genes, 0.3%	10 out of 8055 genes, 0.1%	1
membrane lipid catabolic process	5 out of 1849 genes, 0.3%	10 out of 8055 genes, 0.1%	1
chromatin remodeling	14 out of 1849 genes, 0.8%	40 out of 8055 genes, 0.5%	1
carbohydrate derivative transport	14 out of 1849 genes, 0.8%	40 out of 8055 genes, 0.5%	1
establishment or maintenance of neuroblast polarity	12 out of 1849 genes, 0.6%	33 out of 8055 genes, 0.4%	1
organ morphogenesis	112 out of 1849 genes, 6.1%	427 out of 8055 genes, 5.3%	1
cellular macromolecular complex assembly	56 out of 1849 genes, 3.0%	201 out of 8055 genes, 2.5%	1
cellular macromolecular complex subunit organization	71 out of 1849 genes, 3.8%	261 out of 8055 genes, 3.2%	1
striated muscle myosin thick filament assembly	9 out of 1849 genes, 0.5%	23 out of 8055 genes, 0.3%	1
regulation of programmed cell death	47 out of 1849 genes, 2.5%	166 out of 8055 genes, 2.1%	1
establishment of cell polarity	15 out of 1849 genes, 0.8%	44 out of 8055 genes, 0.5%	1
ion transport	92 out of 1849 genes, 5.0%	347 out of 8055 genes, 4.3%	1
alcohol metabolic process	13 out of 1849 genes, 0.7%	37 out of 8055 genes, 0.5%	1
circadian rhythm	11 out of 1849 genes, 0.6%	30 out of 8055 genes, 0.4%	1
microtubule-based movement	39 out of 1849 genes, 2.1%	135 out of 8055 genes, 1.7%	1
dorsal closure	26 out of 1849 genes, 1.4%	85 out of 8055 genes, 1.1%	1
rhythmic process	14 out of 1849 genes, 0.8%	41 out of 8055 genes, 0.5%	1
fatty acid metabolic process	24 out of 1849 genes, 1.3%	78 out of 8055 genes, 1.0%	1
exocrine system development	24 out of 1849 genes, 1.3%	78 out of 8055 genes, 1.0%	1
system process	109 out of 1849 genes, 5.9%	418 out of 8055 genes, 5.2%	1
urogenital system development	20 out of 1849 genes, 1.1%	63 out of 8055 genes, 0.8%	1
glucosamine-containing compound metabolic process	20 out of 1849 genes, 1.1%	63 out of 8055 genes, 0.8%	1
isoprenoid metabolic process	10 out of 1849 genes, 0.5%	27 out of 8055 genes, 0.3%	1
response to oxygen levels	12 out of 1849 genes, 0.6%	34 out of 8055 genes, 0.4%	1
organic acid biosynthetic process	31 out of 1849 genes, 1.7%	105 out of 8055 genes, 1.3%	1
carboxylic acid biosynthetic process	31 out of 1849 genes, 1.7%	105 out of 8055 genes, 1.3%	1
transcription from RNA polymerase II promoter	26 out of 1849 genes, 1.4%	86 out of 8055 genes, 1.1%	1
stem cell division	18 out of 1849 genes, 1.0%	56 out of 8055 genes, 0.7%	1
nucleoside catabolic process	49 out of 1849 genes, 2.7%	176 out of 8055 genes, 2.2%	1
hexose catabolic process	22 out of 1849 genes, 1.2%	71 out of 8055 genes, 0.9%	1
defense response	23 out of 1849 genes, 1.2%	75 out of 8055 genes, 0.9%	1
carboxylic acid metabolic process	96 out of 1849 genes, 5.2%	367 out of 8055 genes, 4.6%	1
oxoacid metabolic process	96 out of 1849 genes, 5.2%	367 out of 8055 genes, 4.6%	1
fatty acid beta-oxidation	9 out of 1849 genes, 0.5%	24 out of 8055 genes, 0.3%	1
cuticle pattern formation	11 out of 1849 genes, 0.6%	31 out of 8055 genes, 0.4%	1
long-term memory	6 out of 1849 genes, 0.3%	14 out of 8055 genes, 0.2%	1
molting cycle, collagen and cuticulin-based cuticle	6 out of 1849 genes, 0.3%	14 out of 8055 genes, 0.2%	1
amino sugar metabolic process	20 out of 1849 genes, 1.1%	64 out of 8055 genes, 0.8%	1
protein complex subunit organization	60 out of 1849 genes, 3.2%	221 out of 8055 genes, 2.7%	1
protein complex assembly	52 out of 1849 genes, 2.8%	189 out of 8055 genes, 2.3%	1
carbohydrate biosynthetic process	17 out of 1849 genes, 0.9%	53 out of 8055 genes, 0.7%	1
cytokinesis	21 out of 1849 genes, 1.1%	68 out of 8055 genes, 0.8%	1
response to other organism	21 out of 1849 genes, 1.1%	68 out of 8055 genes, 0.8%	1
regulation of tube size, open tracheal system	14 out of 1849 genes, 0.8%	42 out of 8055 genes, 0.5%	1
cardiac chamber morphogenesis	3 out of 1849 genes, 0.2%	5 out of 8055 genes, 0.1%	1
SRP-dependent cotranslational protein targeting to membrane, translocation	3 out of 1849 genes, 0.2%	5 out of 8055 genes, 0.1%	1
superoxide metabolic process	3 out of 1849 genes, 0.2%	5 out of 8055 genes, 0.1%	1
lactation	3 out of 1849 genes, 0.2%	5 out of 8055 genes, 0.1%	1
proboscis extension reflex	3 out of 1849 genes, 0.2%	5 out of 8055 genes, 0.1%	1
establishment of endothelial blood-brain barrier	3 out of 1849 genes, 0.2%	5 out of 8055 genes, 0.1%	1
notochord development	3 out of 1849 genes, 0.2%	5 out of 8055 genes, 0.1%	1
regulation of lipid transport	3 out of 1849 genes, 0.2%	5 out of 8055 genes, 0.1%	1
regulation of sterol transport	3 out of 1849 genes, 0.2%	5 out of 8055 genes, 0.1%	1
regulation of cholesterol transport	3 out of 1849 genes, 0.2%	5 out of 8055 genes, 0.1%	1
regulation of cytokinesis	3 out of 1849 genes, 0.2%	5 out of 8055 genes, 0.1%	1
response to vitamin D	3 out of 1849 genes, 0.2%	5 out of 8055 genes, 0.1%	1
behavioral response to nicotine	3 out of 1849 genes, 0.2%	5 out of 8055 genes, 0.1%	1
vitamin transmembrane transport	3 out of 1849 genes, 0.2%	5 out of 8055 genes, 0.1%	1
behavioral response to nutrient	3 out of 1849 genes, 0.2%	5 out of 8055 genes, 0.1%	1
regulation of calcium ion transport	3 out of 1849 genes, 0.2%	5 out of 8055 genes, 0.1%	1
establishment of endothelial barrier	3 out of 1849 genes, 0.2%	5 out of 8055 genes, 0.1%	1
positive regulation of cell death	22 out of 1849 genes, 1.2%	72 out of 8055 genes, 0.9%	1
positive regulation of programmed cell death	22 out of 1849 genes, 1.2%	72 out of 8055 genes, 0.9%	1
regulation of leukocyte activation	5 out of 1849 genes, 0.3%	11 out of 8055 genes, 0.1%	1
regulation of homeostatic process	5 out of 1849 genes, 0.3%	11 out of 8055 genes, 0.1%	1
regulation of cell activation	5 out of 1849 genes, 0.3%	11 out of 8055 genes, 0.1%	1
regulation of lymphocyte activation	5 out of 1849 genes, 0.3%	11 out of 8055 genes, 0.1%	1
sulfur amino acid biosynthetic process	8 out of 1849 genes, 0.4%	21 out of 8055 genes, 0.3%	1
response to carbohydrate stimulus	8 out of 1849 genes, 0.4%	21 out of 8055 genes, 0.3%	1
organic acid metabolic process	96 out of 1849 genes, 5.2%	369 out of 8055 genes, 4.6%	1
polysaccharide catabolic process	4 out of 1849 genes, 0.2%	8 out of 8055 genes, 0.1%	1
dicarboxylic acid transport	4 out of 1849 genes, 0.2%	8 out of 8055 genes, 0.1%	1
vitellogenesis	4 out of 1849 genes, 0.2%	8 out of 8055 genes, 0.1%	1
adult walking behavior	4 out of 1849 genes, 0.2%	8 out of 8055 genes, 0.1%	1
negative regulation of multicellular organism growth	4 out of 1849 genes, 0.2%	8 out of 8055 genes, 0.1%	1
ecdysteroid metabolic process	4 out of 1849 genes, 0.2%	8 out of 8055 genes, 0.1%	1
behavioral response to cocaine	4 out of 1849 genes, 0.2%	8 out of 8055 genes, 0.1%	1
cellular potassium ion transport	4 out of 1849 genes, 0.2%	8 out of 8055 genes, 0.1%	1
potassium ion transmembrane transport	4 out of 1849 genes, 0.2%	8 out of 8055 genes, 0.1%	1
regulation of ion homeostasis	4 out of 1849 genes, 0.2%	8 out of 8055 genes, 0.1%	1
sensory perception of chemical stimulus	10 out of 1849 genes, 0.5%	28 out of 8055 genes, 0.3%	1
glycolysis	16 out of 1849 genes, 0.9%	50 out of 8055 genes, 0.6%	1
somatic stem cell division	13 out of 1849 genes, 0.7%	39 out of 8055 genes, 0.5%	1
neuroblast division	13 out of 1849 genes, 0.7%	39 out of 8055 genes, 0.5%	1
asymmetric neuroblast division	13 out of 1849 genes, 0.7%	39 out of 8055 genes, 0.5%	1
multi-organism process	59 out of 1849 genes, 3.2%	219 out of 8055 genes, 2.7%	1
biosynthetic process	328 out of 1849 genes, 17.7%	1345 out of 8055 genes, 16.7%	1
response to biotic stimulus	21 out of 1849 genes, 1.1%	69 out of 8055 genes, 0.9%	1
response to decreased oxygen levels	11 out of 1849 genes, 0.6%	32 out of 8055 genes, 0.4%	1
response to light stimulus	26 out of 1849 genes, 1.4%	89 out of 8055 genes, 1.1%	1
gastrulation with mouth forming first	6 out of 1849 genes, 0.3%	15 out of 8055 genes, 0.2%	1
negative regulation of multicellular organismal process	6 out of 1849 genes, 0.3%	15 out of 8055 genes, 0.2%	1
heart morphogenesis	10 out of 1849 genes, 0.5%	29 out of 8055 genes, 0.4%	1
regulation of reproductive process	17 out of 1849 genes, 0.9%	55 out of 8055 genes, 0.7%	1
glycogen metabolic process	8 out of 1849 genes, 0.4%	22 out of 8055 genes, 0.3%	1
cellular glucan metabolic process	8 out of 1849 genes, 0.4%	22 out of 8055 genes, 0.3%	1
glucan metabolic process	8 out of 1849 genes, 0.4%	22 out of 8055 genes, 0.3%	1
embryo development ending in birth or egg hatching	75 out of 1849 genes, 4.1%	287 out of 8055 genes, 3.6%	1
glutamine family amino acid metabolic process	18 out of 1849 genes, 1.0%	59 out of 8055 genes, 0.7%	1
cuticle development	20 out of 1849 genes, 1.1%	67 out of 8055 genes, 0.8%	1
metal ion transport	43 out of 1849 genes, 2.3%	158 out of 8055 genes, 2.0%	1
germ cell migration	5 out of 1849 genes, 0.3%	12 out of 8055 genes, 0.1%	1
regulation of lamellipodium assembly	5 out of 1849 genes, 0.3%	12 out of 8055 genes, 0.1%	1
response to tropane	5 out of 1849 genes, 0.3%	12 out of 8055 genes, 0.1%	1
actin filament polymerization	5 out of 1849 genes, 0.3%	12 out of 8055 genes, 0.1%	1
response to cocaine	5 out of 1849 genes, 0.3%	12 out of 8055 genes, 0.1%	1
pole plasm oskar mRNA localization	5 out of 1849 genes, 0.3%	12 out of 8055 genes, 0.1%	1
positive regulation of reproductive process	5 out of 1849 genes, 0.3%	12 out of 8055 genes, 0.1%	1
lipid localization	22 out of 1849 genes, 1.2%	75 out of 8055 genes, 0.9%	1
organic acid transport	22 out of 1849 genes, 1.2%	75 out of 8055 genes, 0.9%	1
carboxylic acid transport	22 out of 1849 genes, 1.2%	75 out of 8055 genes, 0.9%	1
energy coupled proton transport, down electrochemical gradient	7 out of 1849 genes, 0.4%	19 out of 8055 genes, 0.2%	1
ATP synthesis coupled proton transport	7 out of 1849 genes, 0.4%	19 out of 8055 genes, 0.2%	1
GTP metabolic process	45 out of 1849 genes, 2.4%	167 out of 8055 genes, 2.1%	1
vasculogenesis	4 out of 1849 genes, 0.2%	9 out of 8055 genes, 0.1%	1
positive regulation of leukocyte activation	4 out of 1849 genes, 0.2%	9 out of 8055 genes, 0.1%	1
indolalkylamine metabolic process	4 out of 1849 genes, 0.2%	9 out of 8055 genes, 0.1%	1
taurine transport	4 out of 1849 genes, 0.2%	9 out of 8055 genes, 0.1%	1
response to anoxia	4 out of 1849 genes, 0.2%	9 out of 8055 genes, 0.1%	1
indole-containing compound metabolic process	4 out of 1849 genes, 0.2%	9 out of 8055 genes, 0.1%	1
positive regulation of cell activation	4 out of 1849 genes, 0.2%	9 out of 8055 genes, 0.1%	1
positive regulation of lymphocyte activation	4 out of 1849 genes, 0.2%	9 out of 8055 genes, 0.1%	1
regulation of NFAT protein import into nucleus	4 out of 1849 genes, 0.2%	9 out of 8055 genes, 0.1%	1
positive regulation of NFAT protein import into nucleus	4 out of 1849 genes, 0.2%	9 out of 8055 genes, 0.1%	1
establishment of glial blood-brain barrier	4 out of 1849 genes, 0.2%	9 out of 8055 genes, 0.1%	1
reactive oxygen species metabolic process	4 out of 1849 genes, 0.2%	9 out of 8055 genes, 0.1%	1
sulfur compound metabolic process	20 out of 1849 genes, 1.1%	68 out of 8055 genes, 0.8%	1
establishment of mitotic spindle orientation	2 out of 1849 genes, 0.1%	3 out of 8055 genes, 0.0%	1
disaccharide metabolic process	2 out of 1849 genes, 0.1%	3 out of 8055 genes, 0.0%	1
GTP biosynthetic process	2 out of 1849 genes, 0.1%	3 out of 8055 genes, 0.0%	1
UTP biosynthetic process	2 out of 1849 genes, 0.1%	3 out of 8055 genes, 0.0%	1
sphingomyelin catabolic process	2 out of 1849 genes, 0.1%	3 out of 8055 genes, 0.0%	1
tricarboxylic acid transport	2 out of 1849 genes, 0.1%	3 out of 8055 genes, 0.0%	1
adenylate cyclase-activating dopamine receptor signaling pathway	2 out of 1849 genes, 0.1%	3 out of 8055 genes, 0.0%	1
dopamine receptor signaling pathway	2 out of 1849 genes, 0.1%	3 out of 8055 genes, 0.0%	1
estrogen metabolic process	2 out of 1849 genes, 0.1%	3 out of 8055 genes, 0.0%	1
spermidine metabolic process	2 out of 1849 genes, 0.1%	3 out of 8055 genes, 0.0%	1
acetylcholine biosynthetic process	2 out of 1849 genes, 0.1%	3 out of 8055 genes, 0.0%	1
spermidine biosynthetic process	2 out of 1849 genes, 0.1%	3 out of 8055 genes, 0.0%	1
phospholipid catabolic process	2 out of 1849 genes, 0.1%	3 out of 8055 genes, 0.0%	1
gas transport	2 out of 1849 genes, 0.1%	3 out of 8055 genes, 0.0%	1
organophosphate ester transport	2 out of 1849 genes, 0.1%	3 out of 8055 genes, 0.0%	1
carotene metabolic process	2 out of 1849 genes, 0.1%	3 out of 8055 genes, 0.0%	1
glycoside metabolic process	2 out of 1849 genes, 0.1%	3 out of 8055 genes, 0.0%	1
regulation of macroautophagy	2 out of 1849 genes, 0.1%	3 out of 8055 genes, 0.0%	1
negative regulation of macroautophagy	2 out of 1849 genes, 0.1%	3 out of 8055 genes, 0.0%	1
peptide hormone processing	2 out of 1849 genes, 0.1%	3 out of 8055 genes, 0.0%	1
protein sumoylation	2 out of 1849 genes, 0.1%	3 out of 8055 genes, 0.0%	1
peptide cross-linking	2 out of 1849 genes, 0.1%	3 out of 8055 genes, 0.0%	1
alditol metabolic process	2 out of 1849 genes, 0.1%	3 out of 8055 genes, 0.0%	1
establishment or maintenance of actin cytoskeleton polarity	2 out of 1849 genes, 0.1%	3 out of 8055 genes, 0.0%	1
chromatin remodeling at centromere	2 out of 1849 genes, 0.1%	3 out of 8055 genes, 0.0%	1
regulation of response to extracellular stimulus	2 out of 1849 genes, 0.1%	3 out of 8055 genes, 0.0%	1
negative regulation of response to extracellular stimulus	2 out of 1849 genes, 0.1%	3 out of 8055 genes, 0.0%	1
regulation of response to nutrient levels	2 out of 1849 genes, 0.1%	3 out of 8055 genes, 0.0%	1
negative regulation of response to nutrient levels	2 out of 1849 genes, 0.1%	3 out of 8055 genes, 0.0%	1
regulation of monooxygenase activity	2 out of 1849 genes, 0.1%	3 out of 8055 genes, 0.0%	1
Leydig cell differentiation	2 out of 1849 genes, 0.1%	3 out of 8055 genes, 0.0%	1
cholesterol efflux	2 out of 1849 genes, 0.1%	3 out of 8055 genes, 0.0%	1
negative regulation of terminal cell fate specification, open tracheal system	2 out of 1849 genes, 0.1%	3 out of 8055 genes, 0.0%	1
regulation of hemocyte proliferation	2 out of 1849 genes, 0.1%	3 out of 8055 genes, 0.0%	1
inductive cell migration	2 out of 1849 genes, 0.1%	3 out of 8055 genes, 0.0%	1
ketone catabolic process	2 out of 1849 genes, 0.1%	3 out of 8055 genes, 0.0%	1
terpene metabolic process	2 out of 1849 genes, 0.1%	3 out of 8055 genes, 0.0%	1
establishment of planar polarity of follicular epithelium	2 out of 1849 genes, 0.1%	3 out of 8055 genes, 0.0%	1
regulation of lymphocyte differentiation	2 out of 1849 genes, 0.1%	3 out of 8055 genes, 0.0%	1
UTP metabolic process	2 out of 1849 genes, 0.1%	3 out of 8055 genes, 0.0%	1
adenosine metabolic process	2 out of 1849 genes, 0.1%	3 out of 8055 genes, 0.0%	1
ecdysteroid catabolic process	2 out of 1849 genes, 0.1%	3 out of 8055 genes, 0.0%	1
platelet-derived growth factor receptor signaling pathway	2 out of 1849 genes, 0.1%	3 out of 8055 genes, 0.0%	1
insulin-like growth factor receptor signaling pathway	2 out of 1849 genes, 0.1%	3 out of 8055 genes, 0.0%	1
multicellular organismal movement	2 out of 1849 genes, 0.1%	3 out of 8055 genes, 0.0%	1
musculoskeletal movement	2 out of 1849 genes, 0.1%	3 out of 8055 genes, 0.0%	1
regulation of nitric-oxide synthase activity	2 out of 1849 genes, 0.1%	3 out of 8055 genes, 0.0%	1
regulation of oxidoreductase activity	2 out of 1849 genes, 0.1%	3 out of 8055 genes, 0.0%	1
Sertoli cell differentiation	2 out of 1849 genes, 0.1%	3 out of 8055 genes, 0.0%	1
protein K63-linked ubiquitination	2 out of 1849 genes, 0.1%	3 out of 8055 genes, 0.0%	1
cellular response to lipid	2 out of 1849 genes, 0.1%	3 out of 8055 genes, 0.0%	1
acetate ester biosynthetic process	2 out of 1849 genes, 0.1%	3 out of 8055 genes, 0.0%	1
carbohydrate derivative metabolic process	127 out of 1849 genes, 6.9%	507 out of 8055 genes, 6.3%	1
regulation of peptidase activity	8 out of 1849 genes, 0.4%	23 out of 8055 genes, 0.3%	1
cardiac chamber development	3 out of 1849 genes, 0.2%	6 out of 8055 genes, 0.1%	1
fructose 2,6-bisphosphate metabolic process	3 out of 1849 genes, 0.2%	6 out of 8055 genes, 0.1%	1
UMP biosynthetic process	3 out of 1849 genes, 0.2%	6 out of 8055 genes, 0.1%	1
tryptophan catabolic process	3 out of 1849 genes, 0.2%	6 out of 8055 genes, 0.1%	1
polyamine metabolic process	3 out of 1849 genes, 0.2%	6 out of 8055 genes, 0.1%	1
polyamine biosynthetic process	3 out of 1849 genes, 0.2%	6 out of 8055 genes, 0.1%	1
histoblast morphogenesis	3 out of 1849 genes, 0.2%	6 out of 8055 genes, 0.1%	1
peptidyl-lysine modification to hypusine	3 out of 1849 genes, 0.2%	6 out of 8055 genes, 0.1%	1
pyrimidine ribonucleoside monophosphate metabolic process	3 out of 1849 genes, 0.2%	6 out of 8055 genes, 0.1%	1
pyrimidine ribonucleoside monophosphate biosynthetic process	3 out of 1849 genes, 0.2%	6 out of 8055 genes, 0.1%	1
amine biosynthetic process	3 out of 1849 genes, 0.2%	6 out of 8055 genes, 0.1%	1
response to lithium ion	3 out of 1849 genes, 0.2%	6 out of 8055 genes, 0.1%	1
karyosome formation	3 out of 1849 genes, 0.2%	6 out of 8055 genes, 0.1%	1
response to lipid	3 out of 1849 genes, 0.2%	6 out of 8055 genes, 0.1%	1
dauer larval development	3 out of 1849 genes, 0.2%	6 out of 8055 genes, 0.1%	1
cellular biogenic amine biosynthetic process	3 out of 1849 genes, 0.2%	6 out of 8055 genes, 0.1%	1
indole-containing compound catabolic process	3 out of 1849 genes, 0.2%	6 out of 8055 genes, 0.1%	1
glucose homeostasis	3 out of 1849 genes, 0.2%	6 out of 8055 genes, 0.1%	1
UMP metabolic process	3 out of 1849 genes, 0.2%	6 out of 8055 genes, 0.1%	1
indolalkylamine catabolic process	3 out of 1849 genes, 0.2%	6 out of 8055 genes, 0.1%	1
hypusine metabolic process	3 out of 1849 genes, 0.2%	6 out of 8055 genes, 0.1%	1
positive regulation of organ growth	3 out of 1849 genes, 0.2%	6 out of 8055 genes, 0.1%	1
reflex	3 out of 1849 genes, 0.2%	6 out of 8055 genes, 0.1%	1
germ-line stem-cell niche homeostasis	3 out of 1849 genes, 0.2%	6 out of 8055 genes, 0.1%	1
response to alkaloid	6 out of 1849 genes, 0.3%	16 out of 8055 genes, 0.2%	1
regulation of innate immune response	6 out of 1849 genes, 0.3%	16 out of 8055 genes, 0.2%	1
protein complex biogenesis	52 out of 1849 genes, 2.8%	197 out of 8055 genes, 2.4%	1
anatomical structure formation involved in morphogenesis	188 out of 1849 genes, 10.2%	765 out of 8055 genes, 9.5%	1
single organism reproductive process	135 out of 1849 genes, 7.3%	542 out of 8055 genes, 6.7%	1
cell differentiation	216 out of 1849 genes, 11.7%	884 out of 8055 genes, 11.0%	1
regulation of action potential	9 out of 1849 genes, 0.5%	27 out of 8055 genes, 0.3%	1
nucleoside monophosphate metabolic process	9 out of 1849 genes, 0.5%	27 out of 8055 genes, 0.3%	1
organic anion transport	9 out of 1849 genes, 0.5%	27 out of 8055 genes, 0.3%	1
response to insulin stimulus	9 out of 1849 genes, 0.5%	27 out of 8055 genes, 0.3%	1
purine nucleoside catabolic process	45 out of 1849 genes, 2.4%	169 out of 8055 genes, 2.1%	1
ribonucleoside catabolic process	45 out of 1849 genes, 2.4%	169 out of 8055 genes, 2.1%	1
purine ribonucleoside catabolic process	45 out of 1849 genes, 2.4%	169 out of 8055 genes, 2.1%	1
cell redox homeostasis	13 out of 1849 genes, 0.7%	42 out of 8055 genes, 0.5%	1
transmembrane transport	87 out of 1849 genes, 4.7%	342 out of 8055 genes, 4.2%	1
visual perception	14 out of 1849 genes, 0.8%	46 out of 8055 genes, 0.6%	1
purine ribonucleoside metabolic process	50 out of 1849 genes, 2.7%	190 out of 8055 genes, 2.4%	1
response to estrogen stimulus	7 out of 1849 genes, 0.4%	20 out of 8055 genes, 0.2%	1
nucleoside metabolic process	56 out of 1849 genes, 3.0%	215 out of 8055 genes, 2.7%	1
protein glycosylation	16 out of 1849 genes, 0.9%	54 out of 8055 genes, 0.7%	1
macromolecule glycosylation	16 out of 1849 genes, 0.9%	54 out of 8055 genes, 0.7%	1
epithelial cell development	5 out of 1849 genes, 0.3%	13 out of 8055 genes, 0.2%	1
xenobiotic metabolic process	5 out of 1849 genes, 0.3%	13 out of 8055 genes, 0.2%	1
body fluid secretion	5 out of 1849 genes, 0.3%	13 out of 8055 genes, 0.2%	1
female germline ring canal formation, actin assembly	5 out of 1849 genes, 0.3%	13 out of 8055 genes, 0.2%	1
aromatic amino acid family catabolic process	5 out of 1849 genes, 0.3%	13 out of 8055 genes, 0.2%	1
pole plasm mRNA localization	5 out of 1849 genes, 0.3%	13 out of 8055 genes, 0.2%	1
cardiac muscle tissue development	5 out of 1849 genes, 0.3%	13 out of 8055 genes, 0.2%	1
cellular response to xenobiotic stimulus	5 out of 1849 genes, 0.3%	13 out of 8055 genes, 0.2%	1
epidermal cell differentiation	17 out of 1849 genes, 0.9%	58 out of 8055 genes, 0.7%	1
macromolecular complex subunit organization	82 out of 1849 genes, 4.4%	323 out of 8055 genes, 4.0%	1
transcription initiation from RNA polymerase II promoter	12 out of 1849 genes, 0.6%	39 out of 8055 genes, 0.5%	1
reproductive process	141 out of 1849 genes, 7.6%	571 out of 8055 genes, 7.1%	1
cellular biogenic amine metabolic process	8 out of 1849 genes, 0.4%	24 out of 8055 genes, 0.3%	1
ribonucleoside monophosphate metabolic process	8 out of 1849 genes, 0.4%	24 out of 8055 genes, 0.3%	1
circadian behavior	8 out of 1849 genes, 0.4%	24 out of 8055 genes, 0.3%	1
regulation of behavior	8 out of 1849 genes, 0.4%	24 out of 8055 genes, 0.3%	1
response to chemical stimulus	140 out of 1849 genes, 7.6%	567 out of 8055 genes, 7.0%	1
neuroblast proliferation	13 out of 1849 genes, 0.7%	43 out of 8055 genes, 0.5%	1
macromolecular complex assembly	67 out of 1849 genes, 3.6%	262 out of 8055 genes, 3.3%	1
sulfur compound biosynthetic process	14 out of 1849 genes, 0.8%	47 out of 8055 genes, 0.6%	1
sensory perception of light stimulus	14 out of 1849 genes, 0.8%	47 out of 8055 genes, 0.6%	1
muscle organ development	40 out of 1849 genes, 2.2%	151 out of 8055 genes, 1.9%	1
purine nucleoside metabolic process	50 out of 1849 genes, 2.7%	192 out of 8055 genes, 2.4%	1
sphingolipid metabolic process	9 out of 1849 genes, 0.5%	28 out of 8055 genes, 0.3%	1
nitrogen compound transport	9 out of 1849 genes, 0.5%	28 out of 8055 genes, 0.3%	1
pyrimidine nucleotide biosynthetic process	6 out of 1849 genes, 0.3%	17 out of 8055 genes, 0.2%	1
histidine metabolic process	4 out of 1849 genes, 0.2%	10 out of 8055 genes, 0.1%	1
histidine catabolic process	4 out of 1849 genes, 0.2%	10 out of 8055 genes, 0.1%	1
eye pigment biosynthetic process	4 out of 1849 genes, 0.2%	10 out of 8055 genes, 0.1%	1
histidine family amino acid metabolic process	4 out of 1849 genes, 0.2%	10 out of 8055 genes, 0.1%	1
histidine family amino acid catabolic process	4 out of 1849 genes, 0.2%	10 out of 8055 genes, 0.1%	1
oligosaccharide metabolic process	4 out of 1849 genes, 0.2%	10 out of 8055 genes, 0.1%	1
spectrosome organization	4 out of 1849 genes, 0.2%	10 out of 8055 genes, 0.1%	1
collagen and cuticulin-based cuticle development	4 out of 1849 genes, 0.2%	10 out of 8055 genes, 0.1%	1
positive regulation of transcription factor import into nucleus	4 out of 1849 genes, 0.2%	10 out of 8055 genes, 0.1%	1
thermotaxis	4 out of 1849 genes, 0.2%	10 out of 8055 genes, 0.1%	1
muscle cell homeostasis	4 out of 1849 genes, 0.2%	10 out of 8055 genes, 0.1%	1
sensory perception of taste	4 out of 1849 genes, 0.2%	10 out of 8055 genes, 0.1%	1
centrosome duplication	4 out of 1849 genes, 0.2%	10 out of 8055 genes, 0.1%	1
establishment of blood-brain barrier	4 out of 1849 genes, 0.2%	10 out of 8055 genes, 0.1%	1
pyrimidine-containing compound catabolic process	4 out of 1849 genes, 0.2%	10 out of 8055 genes, 0.1%	1
regulation of striated muscle tissue development	10 out of 1849 genes, 0.5%	32 out of 8055 genes, 0.4%	1
cellular polysaccharide metabolic process	10 out of 1849 genes, 0.5%	32 out of 8055 genes, 0.4%	1
GTP catabolic process	43 out of 1849 genes, 2.3%	164 out of 8055 genes, 2.0%	1
ribonucleoside metabolic process	50 out of 1849 genes, 2.7%	193 out of 8055 genes, 2.4%	1
epithelium development	76 out of 1849 genes, 4.1%	301 out of 8055 genes, 3.7%	1
vitamin metabolic process	11 out of 1849 genes, 0.6%	36 out of 8055 genes, 0.4%	1
pyrimidine nucleotide metabolic process	7 out of 1849 genes, 0.4%	21 out of 8055 genes, 0.3%	1
neuromuscular synaptic transmission	7 out of 1849 genes, 0.4%	21 out of 8055 genes, 0.3%	1
lipid storage	7 out of 1849 genes, 0.4%	21 out of 8055 genes, 0.3%	1
tube development	35 out of 1849 genes, 1.9%	132 out of 8055 genes, 1.6%	1
morphogenesis of embryonic epithelium	34 out of 1849 genes, 1.8%	128 out of 8055 genes, 1.6%	1
response to temperature stimulus	13 out of 1849 genes, 0.7%	44 out of 8055 genes, 0.5%	1
sensory perception	27 out of 1849 genes, 1.5%	100 out of 8055 genes, 1.2%	1
rhythmic behavior	8 out of 1849 genes, 0.4%	25 out of 8055 genes, 0.3%	1
blood circulation	8 out of 1849 genes, 0.4%	25 out of 8055 genes, 0.3%	1
cellular amine metabolic process	8 out of 1849 genes, 0.4%	25 out of 8055 genes, 0.3%	1
female germline ring canal formation	5 out of 1849 genes, 0.3%	14 out of 8055 genes, 0.2%	1
cytoplasmic transport, nurse cell to oocyte	5 out of 1849 genes, 0.3%	14 out of 8055 genes, 0.2%	1
pole plasm RNA localization	5 out of 1849 genes, 0.3%	14 out of 8055 genes, 0.2%	1
response to xenobiotic stimulus	5 out of 1849 genes, 0.3%	14 out of 8055 genes, 0.2%	1
glial cell development	5 out of 1849 genes, 0.3%	14 out of 8055 genes, 0.2%	1
pyrimidine nucleobase catabolic process	3 out of 1849 genes, 0.2%	7 out of 8055 genes, 0.1%	1
uracil catabolic process	3 out of 1849 genes, 0.2%	7 out of 8055 genes, 0.1%	1
SRP-dependent cotranslational protein targeting to membrane	3 out of 1849 genes, 0.2%	7 out of 8055 genes, 0.1%	1
prostanoid metabolic process	3 out of 1849 genes, 0.2%	7 out of 8055 genes, 0.1%	1
G-protein coupled receptor signaling pathway, coupled to cyclic nucleotide second messenger	3 out of 1849 genes, 0.2%	7 out of 8055 genes, 0.1%	1
growth of a germarium-derived egg chamber	3 out of 1849 genes, 0.2%	7 out of 8055 genes, 0.1%	1
pyrimidine nucleoside monophosphate metabolic process	3 out of 1849 genes, 0.2%	7 out of 8055 genes, 0.1%	1
pyrimidine nucleoside monophosphate biosynthetic process	3 out of 1849 genes, 0.2%	7 out of 8055 genes, 0.1%	1
pyrimidine nucleoside triphosphate metabolic process	3 out of 1849 genes, 0.2%	7 out of 8055 genes, 0.1%	1
oligosaccharide catabolic process	3 out of 1849 genes, 0.2%	7 out of 8055 genes, 0.1%	1
thymine metabolic process	3 out of 1849 genes, 0.2%	7 out of 8055 genes, 0.1%	1
uracil metabolic process	3 out of 1849 genes, 0.2%	7 out of 8055 genes, 0.1%	1
central nervous system morphogenesis	3 out of 1849 genes, 0.2%	7 out of 8055 genes, 0.1%	1
respiratory tube development	3 out of 1849 genes, 0.2%	7 out of 8055 genes, 0.1%	1
lung development	3 out of 1849 genes, 0.2%	7 out of 8055 genes, 0.1%	1
carbohydrate homeostasis	3 out of 1849 genes, 0.2%	7 out of 8055 genes, 0.1%	1
response to ether	3 out of 1849 genes, 0.2%	7 out of 8055 genes, 0.1%	1
tetrahydrobiopterin metabolic process	3 out of 1849 genes, 0.2%	7 out of 8055 genes, 0.1%	1
male germ-line stem cell division	3 out of 1849 genes, 0.2%	7 out of 8055 genes, 0.1%	1
behavioral response to ether	3 out of 1849 genes, 0.2%	7 out of 8055 genes, 0.1%	1
regulation of T cell activation	3 out of 1849 genes, 0.2%	7 out of 8055 genes, 0.1%	1
sulfur compound transport	3 out of 1849 genes, 0.2%	7 out of 8055 genes, 0.1%	1
cellular nitrogen compound biosynthetic process	57 out of 1849 genes, 3.1%	224 out of 8055 genes, 2.8%	1
cellular developmental process	221 out of 1849 genes, 12.0%	918 out of 8055 genes, 11.4%	1
S phase of mitotic cell cycle	10 out of 1849 genes, 0.5%	33 out of 8055 genes, 0.4%	1
epithelial cell migration, open tracheal system	10 out of 1849 genes, 0.5%	33 out of 8055 genes, 0.4%	1
antimicrobial humoral response	10 out of 1849 genes, 0.5%	33 out of 8055 genes, 0.4%	1
negative regulation of growth	10 out of 1849 genes, 0.5%	33 out of 8055 genes, 0.4%	1
regulation of muscle organ development	10 out of 1849 genes, 0.5%	33 out of 8055 genes, 0.4%	1
S phase	10 out of 1849 genes, 0.5%	33 out of 8055 genes, 0.4%	1
transcription elongation from RNA polymerase II promoter	6 out of 1849 genes, 0.3%	18 out of 8055 genes, 0.2%	1
sensory perception of smell	6 out of 1849 genes, 0.3%	18 out of 8055 genes, 0.2%	1
aromatic amino acid family metabolic process	6 out of 1849 genes, 0.3%	18 out of 8055 genes, 0.2%	1
viral genome expression	6 out of 1849 genes, 0.3%	18 out of 8055 genes, 0.2%	1
viral transcription	6 out of 1849 genes, 0.3%	18 out of 8055 genes, 0.2%	1
cellular modified amino acid biosynthetic process	6 out of 1849 genes, 0.3%	18 out of 8055 genes, 0.2%	1
pteridine-containing compound biosynthetic process	6 out of 1849 genes, 0.3%	18 out of 8055 genes, 0.2%	1
death	43 out of 1849 genes, 2.3%	167 out of 8055 genes, 2.1%	1
guanosine-containing compound catabolic process	43 out of 1849 genes, 2.3%	167 out of 8055 genes, 2.1%	1
glycoprotein metabolic process	21 out of 1849 genes, 1.1%	77 out of 8055 genes, 1.0%	1
regulation of immune system process	19 out of 1849 genes, 1.0%	69 out of 8055 genes, 0.9%	1
glycoprotein biosynthetic process	19 out of 1849 genes, 1.0%	69 out of 8055 genes, 0.9%	1
cellular amino acid catabolic process	16 out of 1849 genes, 0.9%	57 out of 8055 genes, 0.7%	1
glycosylation	16 out of 1849 genes, 0.9%	57 out of 8055 genes, 0.7%	1
protein N-linked glycosylation	7 out of 1849 genes, 0.4%	22 out of 8055 genes, 0.3%	1
ganglioside metabolic process	2 out of 1849 genes, 0.1%	4 out of 8055 genes, 0.0%	1
blastocyst growth	2 out of 1849 genes, 0.1%	4 out of 8055 genes, 0.0%	1
inner cell mass cell proliferation	2 out of 1849 genes, 0.1%	4 out of 8055 genes, 0.0%	1
CTP biosynthetic process	2 out of 1849 genes, 0.1%	4 out of 8055 genes, 0.0%	1
leading strand elongation	2 out of 1849 genes, 0.1%	4 out of 8055 genes, 0.0%	1
regulation of translational termination	2 out of 1849 genes, 0.1%	4 out of 8055 genes, 0.0%	1
translational frameshifting	2 out of 1849 genes, 0.1%	4 out of 8055 genes, 0.0%	1
ganglioside catabolic process	2 out of 1849 genes, 0.1%	4 out of 8055 genes, 0.0%	1
steroid catabolic process	2 out of 1849 genes, 0.1%	4 out of 8055 genes, 0.0%	1
centriole replication	2 out of 1849 genes, 0.1%	4 out of 8055 genes, 0.0%	1
adenylate cyclase-activating G-protein coupled receptor signaling pathway	2 out of 1849 genes, 0.1%	4 out of 8055 genes, 0.0%	1
androgen metabolic process	2 out of 1849 genes, 0.1%	4 out of 8055 genes, 0.0%	1
regulation of Toll signaling pathway	2 out of 1849 genes, 0.1%	4 out of 8055 genes, 0.0%	1
pathogenesis	2 out of 1849 genes, 0.1%	4 out of 8055 genes, 0.0%	1
positive regulation of lipid storage	2 out of 1849 genes, 0.1%	4 out of 8055 genes, 0.0%	1
folic acid transport	2 out of 1849 genes, 0.1%	4 out of 8055 genes, 0.0%	1
thiamine transport	2 out of 1849 genes, 0.1%	4 out of 8055 genes, 0.0%	1
rhodopsin biosynthetic process	2 out of 1849 genes, 0.1%	4 out of 8055 genes, 0.0%	1
antibacterial humoral response	2 out of 1849 genes, 0.1%	4 out of 8055 genes, 0.0%	1
sperm motility	2 out of 1849 genes, 0.1%	4 out of 8055 genes, 0.0%	1
germarium-derived female germ-line cyst formation	2 out of 1849 genes, 0.1%	4 out of 8055 genes, 0.0%	1
melanization defense response	2 out of 1849 genes, 0.1%	4 out of 8055 genes, 0.0%	1
prepupal development	2 out of 1849 genes, 0.1%	4 out of 8055 genes, 0.0%	1
neurotransmitter catabolic process	2 out of 1849 genes, 0.1%	4 out of 8055 genes, 0.0%	1
thiamine-containing compound metabolic process	2 out of 1849 genes, 0.1%	4 out of 8055 genes, 0.0%	1
D-xylose metabolic process	2 out of 1849 genes, 0.1%	4 out of 8055 genes, 0.0%	1
positive regulation of circadian rhythm	2 out of 1849 genes, 0.1%	4 out of 8055 genes, 0.0%	1
DNA damage response, detection of DNA damage	2 out of 1849 genes, 0.1%	4 out of 8055 genes, 0.0%	1
positive regulation of protein complex disassembly	2 out of 1849 genes, 0.1%	4 out of 8055 genes, 0.0%	1
positive regulation of DNA binding	2 out of 1849 genes, 0.1%	4 out of 8055 genes, 0.0%	1
histone exchange	2 out of 1849 genes, 0.1%	4 out of 8055 genes, 0.0%	1
muscle adaptation	2 out of 1849 genes, 0.1%	4 out of 8055 genes, 0.0%	1
intermediate filament-based process	2 out of 1849 genes, 0.1%	4 out of 8055 genes, 0.0%	1
intermediate filament cytoskeleton organization	2 out of 1849 genes, 0.1%	4 out of 8055 genes, 0.0%	1
positive regulation of translational elongation	2 out of 1849 genes, 0.1%	4 out of 8055 genes, 0.0%	1
positive regulation of translational termination	2 out of 1849 genes, 0.1%	4 out of 8055 genes, 0.0%	1
CTP metabolic process	2 out of 1849 genes, 0.1%	4 out of 8055 genes, 0.0%	1
rhodopsin metabolic process	2 out of 1849 genes, 0.1%	4 out of 8055 genes, 0.0%	1
positive regulation of smooth muscle cell proliferation	2 out of 1849 genes, 0.1%	4 out of 8055 genes, 0.0%	1
regulation of epithelial cell proliferation	2 out of 1849 genes, 0.1%	4 out of 8055 genes, 0.0%	1
thiamine transmembrane transport	2 out of 1849 genes, 0.1%	4 out of 8055 genes, 0.0%	1
circulatory system process	8 out of 1849 genes, 0.4%	26 out of 8055 genes, 0.3%	1
negative regulation of immune system process	4 out of 1849 genes, 0.2%	11 out of 8055 genes, 0.1%	1
icosanoid metabolic process	4 out of 1849 genes, 0.2%	11 out of 8055 genes, 0.1%	1
digestion	4 out of 1849 genes, 0.2%	11 out of 8055 genes, 0.1%	1
male gonad development	4 out of 1849 genes, 0.2%	11 out of 8055 genes, 0.1%	1
amine catabolic process	4 out of 1849 genes, 0.2%	11 out of 8055 genes, 0.1%	1
establishment of melanosome localization	4 out of 1849 genes, 0.2%	11 out of 8055 genes, 0.1%	1
melanosome transport	4 out of 1849 genes, 0.2%	11 out of 8055 genes, 0.1%	1
unsaturated fatty acid metabolic process	4 out of 1849 genes, 0.2%	11 out of 8055 genes, 0.1%	1
cellular biogenic amine catabolic process	4 out of 1849 genes, 0.2%	11 out of 8055 genes, 0.1%	1
eye pigment metabolic process	4 out of 1849 genes, 0.2%	11 out of 8055 genes, 0.1%	1
plasma membrane ATP synthesis coupled proton transport	4 out of 1849 genes, 0.2%	11 out of 8055 genes, 0.1%	1
pigment metabolic process involved in developmental pigmentation	4 out of 1849 genes, 0.2%	11 out of 8055 genes, 0.1%	1
pigment metabolic process involved in pigmentation	4 out of 1849 genes, 0.2%	11 out of 8055 genes, 0.1%	1
female germ-line cyst formation	4 out of 1849 genes, 0.2%	11 out of 8055 genes, 0.1%	1
pigment granule transport	4 out of 1849 genes, 0.2%	11 out of 8055 genes, 0.1%	1
establishment of pigment granule localization	4 out of 1849 genes, 0.2%	11 out of 8055 genes, 0.1%	1
epidermis development	22 out of 1849 genes, 1.2%	82 out of 8055 genes, 1.0%	1
epithelial cell migration	10 out of 1849 genes, 0.5%	34 out of 8055 genes, 0.4%	1
response to organic cyclic compound	10 out of 1849 genes, 0.5%	34 out of 8055 genes, 0.4%	1
epithelium migration	10 out of 1849 genes, 0.5%	34 out of 8055 genes, 0.4%	1
anatomical structure homeostasis	17 out of 1849 genes, 0.9%	62 out of 8055 genes, 0.8%	1
transmission of nerve impulse	50 out of 1849 genes, 2.7%	198 out of 8055 genes, 2.5%	1
multicellular organismal signaling	50 out of 1849 genes, 2.7%	198 out of 8055 genes, 2.5%	1
mitotic cell cycle checkpoint	16 out of 1849 genes, 0.9%	58 out of 8055 genes, 0.7%	1
lipid transport	15 out of 1849 genes, 0.8%	54 out of 8055 genes, 0.7%	1
cellular biosynthetic process	287 out of 1849 genes, 15.5%	1208 out of 8055 genes, 15.0%	1
assembly of actomyosin apparatus involved in cell cycle cytokinesis	5 out of 1849 genes, 0.3%	15 out of 8055 genes, 0.2%	1
cytokinesis, actomyosin contractile ring assembly	5 out of 1849 genes, 0.3%	15 out of 8055 genes, 0.2%	1
transcription-coupled nucleotide-excision repair	5 out of 1849 genes, 0.3%	15 out of 8055 genes, 0.2%	1
mitotic cell cycle spindle assembly checkpoint	5 out of 1849 genes, 0.3%	15 out of 8055 genes, 0.2%	1
single fertilization	5 out of 1849 genes, 0.3%	15 out of 8055 genes, 0.2%	1
detection of visible light	5 out of 1849 genes, 0.3%	15 out of 8055 genes, 0.2%	1
germ-line stem cell division	5 out of 1849 genes, 0.3%	15 out of 8055 genes, 0.2%	1
regulation of circadian rhythm	5 out of 1849 genes, 0.3%	15 out of 8055 genes, 0.2%	1
negative regulation of mitosis	5 out of 1849 genes, 0.3%	15 out of 8055 genes, 0.2%	1
negative regulation of mitotic metaphase/anaphase transition	5 out of 1849 genes, 0.3%	15 out of 8055 genes, 0.2%	1
negative regulation of nuclear division	5 out of 1849 genes, 0.3%	15 out of 8055 genes, 0.2%	1
mitotic cell cycle spindle checkpoint	5 out of 1849 genes, 0.3%	15 out of 8055 genes, 0.2%	1
programmed cell death	40 out of 1849 genes, 2.2%	157 out of 8055 genes, 1.9%	1
regulation of biological quality	164 out of 1849 genes, 8.9%	682 out of 8055 genes, 8.5%	1
guanosine-containing compound metabolic process	45 out of 1849 genes, 2.4%	178 out of 8055 genes, 2.2%	1
oogenesis	60 out of 1849 genes, 3.2%	241 out of 8055 genes, 3.0%	1
ensheathment of neurons	6 out of 1849 genes, 0.3%	19 out of 8055 genes, 0.2%	1
axon ensheathment	6 out of 1849 genes, 0.3%	19 out of 8055 genes, 0.2%	1
glial cell differentiation	6 out of 1849 genes, 0.3%	19 out of 8055 genes, 0.2%	1
regulation of action potential in neuron	6 out of 1849 genes, 0.3%	19 out of 8055 genes, 0.2%	1
lipid biosynthetic process	30 out of 1849 genes, 1.6%	116 out of 8055 genes, 1.4%	1
carbohydrate derivative catabolic process	82 out of 1849 genes, 4.4%	334 out of 8055 genes, 4.1%	1
cell death	42 out of 1849 genes, 2.3%	166 out of 8055 genes, 2.1%	1
heterocycle catabolic process	81 out of 1849 genes, 4.4%	330 out of 8055 genes, 4.1%	1
response to hypoxia	7 out of 1849 genes, 0.4%	23 out of 8055 genes, 0.3%	1
pole plasm assembly	7 out of 1849 genes, 0.4%	23 out of 8055 genes, 0.3%	1
ribonucleoside monophosphate biosynthetic process	7 out of 1849 genes, 0.4%	23 out of 8055 genes, 0.3%	1
multi-organism behavior	17 out of 1849 genes, 0.9%	63 out of 8055 genes, 0.8%	1
cytoplasm organization	8 out of 1849 genes, 0.4%	27 out of 8055 genes, 0.3%	1
mitotic cell cycle G2/M transition DNA damage checkpoint	8 out of 1849 genes, 0.4%	27 out of 8055 genes, 0.3%	1
amine metabolic process	8 out of 1849 genes, 0.4%	27 out of 8055 genes, 0.3%	1
regulation of skeletal muscle tissue development	8 out of 1849 genes, 0.4%	27 out of 8055 genes, 0.3%	1
lipid modification	13 out of 1849 genes, 0.7%	47 out of 8055 genes, 0.6%	1
neural precursor cell proliferation	13 out of 1849 genes, 0.7%	47 out of 8055 genes, 0.6%	1
organic cyclic compound catabolic process	81 out of 1849 genes, 4.4%	331 out of 8055 genes, 4.1%	1
telomere maintenance via recombination	3 out of 1849 genes, 0.2%	8 out of 8055 genes, 0.1%	1
somatic diversification of immune receptors via somatic mutation	3 out of 1849 genes, 0.2%	8 out of 8055 genes, 0.1%	1
L-phenylalanine metabolic process	3 out of 1849 genes, 0.2%	8 out of 8055 genes, 0.1%	1
tryptophan metabolic process	3 out of 1849 genes, 0.2%	8 out of 8055 genes, 0.1%	1
somatic hypermutation of immunoglobulin genes	3 out of 1849 genes, 0.2%	8 out of 8055 genes, 0.1%	1
chondroitin sulfate biosynthetic process	3 out of 1849 genes, 0.2%	8 out of 8055 genes, 0.1%	1
telomere maintenance via semi-conservative replication	3 out of 1849 genes, 0.2%	8 out of 8055 genes, 0.1%	1
hemocyte differentiation	3 out of 1849 genes, 0.2%	8 out of 8055 genes, 0.1%	1
response to hydrogen peroxide	3 out of 1849 genes, 0.2%	8 out of 8055 genes, 0.1%	1
protein targeting to ER	3 out of 1849 genes, 0.2%	8 out of 8055 genes, 0.1%	1
positive regulation of cell size	3 out of 1849 genes, 0.2%	8 out of 8055 genes, 0.1%	1
regulation of viral transcription	3 out of 1849 genes, 0.2%	8 out of 8055 genes, 0.1%	1
regulation of lipid biosynthetic process	3 out of 1849 genes, 0.2%	8 out of 8055 genes, 0.1%	1
positive regulation of viral transcription	3 out of 1849 genes, 0.2%	8 out of 8055 genes, 0.1%	1
chondroitin sulfate proteoglycan biosynthetic process	3 out of 1849 genes, 0.2%	8 out of 8055 genes, 0.1%	1
establishment of protein localization to endoplasmic reticulum	3 out of 1849 genes, 0.2%	8 out of 8055 genes, 0.1%	1
sexual reproduction	88 out of 1849 genes, 4.8%	361 out of 8055 genes, 4.5%	1
female gamete generation	61 out of 1849 genes, 3.3%	247 out of 8055 genes, 3.1%	1
regulation of apoptotic process	35 out of 1849 genes, 1.9%	138 out of 8055 genes, 1.7%	1
protein oligomerization	20 out of 1849 genes, 1.1%	76 out of 8055 genes, 0.9%	1
glucose catabolic process	17 out of 1849 genes, 0.9%	64 out of 8055 genes, 0.8%	1
developmental process involved in reproduction	74 out of 1849 genes, 4.0%	303 out of 8055 genes, 3.8%	1
'de novo' pyrimidine nucleobase biosynthetic process	4 out of 1849 genes, 0.2%	12 out of 8055 genes, 0.1%	1
protein O-linked glycosylation	4 out of 1849 genes, 0.2%	12 out of 8055 genes, 0.1%	1
midgut development	4 out of 1849 genes, 0.2%	12 out of 8055 genes, 0.1%	1
sterol transport	4 out of 1849 genes, 0.2%	12 out of 8055 genes, 0.1%	1
pyrimidine nucleobase biosynthetic process	4 out of 1849 genes, 0.2%	12 out of 8055 genes, 0.1%	1
response to vitamin	4 out of 1849 genes, 0.2%	12 out of 8055 genes, 0.1%	1
positive regulation of transmembrane transport	4 out of 1849 genes, 0.2%	12 out of 8055 genes, 0.1%	1
positive regulation of protein import into nucleus	4 out of 1849 genes, 0.2%	12 out of 8055 genes, 0.1%	1
cofactor transport	4 out of 1849 genes, 0.2%	12 out of 8055 genes, 0.1%	1
response to cAMP	4 out of 1849 genes, 0.2%	12 out of 8055 genes, 0.1%	1
protein targeting to membrane	5 out of 1849 genes, 0.3%	16 out of 8055 genes, 0.2%	1
ceramide metabolic process	5 out of 1849 genes, 0.3%	16 out of 8055 genes, 0.2%	1
induction of apoptosis	5 out of 1849 genes, 0.3%	16 out of 8055 genes, 0.2%	1
larval locomotory behavior	5 out of 1849 genes, 0.3%	16 out of 8055 genes, 0.2%	1
purine nucleoside monophosphate metabolic process	5 out of 1849 genes, 0.3%	16 out of 8055 genes, 0.2%	1
purine ribonucleoside monophosphate metabolic process	5 out of 1849 genes, 0.3%	16 out of 8055 genes, 0.2%	1
spindle checkpoint	5 out of 1849 genes, 0.3%	16 out of 8055 genes, 0.2%	1
melanosome localization	5 out of 1849 genes, 0.3%	16 out of 8055 genes, 0.2%	1
development of primary male sexual characteristics	5 out of 1849 genes, 0.3%	16 out of 8055 genes, 0.2%	1
regulation of organ growth	5 out of 1849 genes, 0.3%	16 out of 8055 genes, 0.2%	1
positive regulation of protein transport	5 out of 1849 genes, 0.3%	16 out of 8055 genes, 0.2%	1
protein homotetramerization	5 out of 1849 genes, 0.3%	16 out of 8055 genes, 0.2%	1
pigment granule localization	5 out of 1849 genes, 0.3%	16 out of 8055 genes, 0.2%	1
intracellular mRNA localization involved in pattern specification process	5 out of 1849 genes, 0.3%	16 out of 8055 genes, 0.2%	1
intracellular mRNA localization involved in anterior/posterior axis specification	5 out of 1849 genes, 0.3%	16 out of 8055 genes, 0.2%	1
spindle assembly checkpoint	5 out of 1849 genes, 0.3%	16 out of 8055 genes, 0.2%	1
protein folding	33 out of 1849 genes, 1.8%	131 out of 8055 genes, 1.6%	1
humoral immune response	11 out of 1849 genes, 0.6%	40 out of 8055 genes, 0.5%	1
DNA strand elongation involved in DNA replication	6 out of 1849 genes, 0.3%	20 out of 8055 genes, 0.2%	1
triglyceride metabolic process	6 out of 1849 genes, 0.3%	20 out of 8055 genes, 0.2%	1
DNA strand elongation	6 out of 1849 genes, 0.3%	20 out of 8055 genes, 0.2%	1
endocrine pancreas development	6 out of 1849 genes, 0.3%	20 out of 8055 genes, 0.2%	1
cell cycle cytokinesis	6 out of 1849 genes, 0.3%	20 out of 8055 genes, 0.2%	1
regulation of endopeptidase activity	6 out of 1849 genes, 0.3%	20 out of 8055 genes, 0.2%	1
neurological system process	85 out of 1849 genes, 4.6%	351 out of 8055 genes, 4.4%	1
polysaccharide metabolic process	10 out of 1849 genes, 0.5%	36 out of 8055 genes, 0.4%	1
peptidyl-lysine modification	9 out of 1849 genes, 0.5%	32 out of 8055 genes, 0.4%	1
G2/M transition DNA damage checkpoint	9 out of 1849 genes, 0.5%	32 out of 8055 genes, 0.4%	1
autophagy	7 out of 1849 genes, 0.4%	24 out of 8055 genes, 0.3%	1
nucleoside monophosphate biosynthetic process	7 out of 1849 genes, 0.4%	24 out of 8055 genes, 0.3%	1
cellular response to peptide hormone stimulus	7 out of 1849 genes, 0.4%	24 out of 8055 genes, 0.3%	1
amino acid transmembrane transport	8 out of 1849 genes, 0.4%	28 out of 8055 genes, 0.3%	1
asymmetric cell division	8 out of 1849 genes, 0.4%	28 out of 8055 genes, 0.3%	1
RNA interference	8 out of 1849 genes, 0.4%	28 out of 8055 genes, 0.3%	1
rhabdomere development	8 out of 1849 genes, 0.4%	28 out of 8055 genes, 0.3%	1
mitotic cell cycle G2/M transition checkpoint	8 out of 1849 genes, 0.4%	28 out of 8055 genes, 0.3%	1
ovarian follicle cell migration	18 out of 1849 genes, 1.0%	69 out of 8055 genes, 0.9%	1
cell division	40 out of 1849 genes, 2.2%	161 out of 8055 genes, 2.0%	1
very long-chain fatty acid metabolic process	2 out of 1849 genes, 0.1%	5 out of 8055 genes, 0.1%	1
vascular process in circulatory system	2 out of 1849 genes, 0.1%	5 out of 8055 genes, 0.1%	1
pyruvate metabolic process	2 out of 1849 genes, 0.1%	5 out of 8055 genes, 0.1%	1
oxaloacetate metabolic process	2 out of 1849 genes, 0.1%	5 out of 8055 genes, 0.1%	1
regulation of translational elongation	2 out of 1849 genes, 0.1%	5 out of 8055 genes, 0.1%	1
melanin metabolic process	2 out of 1849 genes, 0.1%	5 out of 8055 genes, 0.1%	1
unsaturated fatty acid biosynthetic process	2 out of 1849 genes, 0.1%	5 out of 8055 genes, 0.1%	1
adenylate cyclase-modulating G-protein coupled receptor signaling pathway	2 out of 1849 genes, 0.1%	5 out of 8055 genes, 0.1%	1
cystoblast division	2 out of 1849 genes, 0.1%	5 out of 8055 genes, 0.1%	1
terminal branching, open tracheal system	2 out of 1849 genes, 0.1%	5 out of 8055 genes, 0.1%	1
female pregnancy	2 out of 1849 genes, 0.1%	5 out of 8055 genes, 0.1%	1
anesthesia-resistant memory	2 out of 1849 genes, 0.1%	5 out of 8055 genes, 0.1%	1
pyrimidine nucleoside triphosphate biosynthetic process	2 out of 1849 genes, 0.1%	5 out of 8055 genes, 0.1%	1
pyrimidine ribonucleoside triphosphate metabolic process	2 out of 1849 genes, 0.1%	5 out of 8055 genes, 0.1%	1
pyrimidine ribonucleoside triphosphate biosynthetic process	2 out of 1849 genes, 0.1%	5 out of 8055 genes, 0.1%	1
regulation of phospholipase activity	2 out of 1849 genes, 0.1%	5 out of 8055 genes, 0.1%	1
Rac protein signal transduction	2 out of 1849 genes, 0.1%	5 out of 8055 genes, 0.1%	1
glycolipid catabolic process	2 out of 1849 genes, 0.1%	5 out of 8055 genes, 0.1%	1
nerve development	2 out of 1849 genes, 0.1%	5 out of 8055 genes, 0.1%	1
sphingolipid biosynthetic process	2 out of 1849 genes, 0.1%	5 out of 8055 genes, 0.1%	1
testicular fusome organization	2 out of 1849 genes, 0.1%	5 out of 8055 genes, 0.1%	1
negative regulation of intracellular transport	2 out of 1849 genes, 0.1%	5 out of 8055 genes, 0.1%	1
fatty acid beta-oxidation using acyl-CoA dehydrogenase	2 out of 1849 genes, 0.1%	5 out of 8055 genes, 0.1%	1
pupation	2 out of 1849 genes, 0.1%	5 out of 8055 genes, 0.1%	1
long-term strengthening of neuromuscular junction	2 out of 1849 genes, 0.1%	5 out of 8055 genes, 0.1%	1
ketone biosynthetic process	2 out of 1849 genes, 0.1%	5 out of 8055 genes, 0.1%	1
hormone catabolic process	2 out of 1849 genes, 0.1%	5 out of 8055 genes, 0.1%	1
skin development	2 out of 1849 genes, 0.1%	5 out of 8055 genes, 0.1%	1
cell-cell junction maintenance	2 out of 1849 genes, 0.1%	5 out of 8055 genes, 0.1%	1
ecdysteroid biosynthetic process	2 out of 1849 genes, 0.1%	5 out of 8055 genes, 0.1%	1
icosanoid biosynthetic process	2 out of 1849 genes, 0.1%	5 out of 8055 genes, 0.1%	1
glycosphingolipid catabolic process	2 out of 1849 genes, 0.1%	5 out of 8055 genes, 0.1%	1
embryonic eye morphogenesis	2 out of 1849 genes, 0.1%	5 out of 8055 genes, 0.1%	1
regulation of insulin secretion	2 out of 1849 genes, 0.1%	5 out of 8055 genes, 0.1%	1
positive regulation of synaptic transmission	2 out of 1849 genes, 0.1%	5 out of 8055 genes, 0.1%	1
positive regulation of T cell activation	2 out of 1849 genes, 0.1%	5 out of 8055 genes, 0.1%	1
regulation of blood vessel size	2 out of 1849 genes, 0.1%	5 out of 8055 genes, 0.1%	1
defense response to virus	2 out of 1849 genes, 0.1%	5 out of 8055 genes, 0.1%	1
cytosolic calcium ion transport	2 out of 1849 genes, 0.1%	5 out of 8055 genes, 0.1%	1
calcium ion transport into cytosol	2 out of 1849 genes, 0.1%	5 out of 8055 genes, 0.1%	1
chaperone-mediated protein folding	2 out of 1849 genes, 0.1%	5 out of 8055 genes, 0.1%	1
actin-mediated cell contraction	2 out of 1849 genes, 0.1%	5 out of 8055 genes, 0.1%	1
basement membrane organization	2 out of 1849 genes, 0.1%	5 out of 8055 genes, 0.1%	1
regulation of cholesterol metabolic process	2 out of 1849 genes, 0.1%	5 out of 8055 genes, 0.1%	1
interphase of mitotic cell cycle	26 out of 1849 genes, 1.4%	103 out of 8055 genes, 1.3%	1
muscle attachment	13 out of 1849 genes, 0.7%	49 out of 8055 genes, 0.6%	1
epithelial tube morphogenesis	25 out of 1849 genes, 1.4%	99 out of 8055 genes, 1.2%	1
regulation of locomotion	12 out of 1849 genes, 0.6%	45 out of 8055 genes, 0.6%	1
generation of precursor metabolites and energy	47 out of 1849 genes, 2.5%	192 out of 8055 genes, 2.4%	1
regulation of body fluid levels	11 out of 1849 genes, 0.6%	41 out of 8055 genes, 0.5%	1
nucleoside triphosphate biosynthetic process	18 out of 1849 genes, 1.0%	70 out of 8055 genes, 0.9%	1
ribonucleoside triphosphate biosynthetic process	18 out of 1849 genes, 1.0%	70 out of 8055 genes, 0.9%	1
regulation of membrane potential	10 out of 1849 genes, 0.5%	37 out of 8055 genes, 0.5%	1
organelle organization	231 out of 1849 genes, 12.5%	982 out of 8055 genes, 12.2%	1
sodium ion transport	9 out of 1849 genes, 0.5%	33 out of 8055 genes, 0.4%	1
courtship behavior	9 out of 1849 genes, 0.5%	33 out of 8055 genes, 0.4%	1
response to heat	9 out of 1849 genes, 0.5%	33 out of 8055 genes, 0.4%	1
G2/M transition checkpoint	9 out of 1849 genes, 0.5%	33 out of 8055 genes, 0.4%	1
retinoid metabolic process	3 out of 1849 genes, 0.2%	9 out of 8055 genes, 0.1%	1
purine nucleobase catabolic process	3 out of 1849 genes, 0.2%	9 out of 8055 genes, 0.1%	1
protein ADP-ribosylation	3 out of 1849 genes, 0.2%	9 out of 8055 genes, 0.1%	1
fat-soluble vitamin metabolic process	3 out of 1849 genes, 0.2%	9 out of 8055 genes, 0.1%	1
DNA damage response, signal transduction by p53 class mediator resulting in cell cycle arrest	3 out of 1849 genes, 0.2%	9 out of 8055 genes, 0.1%	1
bile acid metabolic process	3 out of 1849 genes, 0.2%	9 out of 8055 genes, 0.1%	1
response to salt stress	3 out of 1849 genes, 0.2%	9 out of 8055 genes, 0.1%	1
diterpenoid metabolic process	3 out of 1849 genes, 0.2%	9 out of 8055 genes, 0.1%	1
chondroitin sulfate metabolic process	3 out of 1849 genes, 0.2%	9 out of 8055 genes, 0.1%	1
mammary gland development	3 out of 1849 genes, 0.2%	9 out of 8055 genes, 0.1%	1
hindbrain development	3 out of 1849 genes, 0.2%	9 out of 8055 genes, 0.1%	1
actin cytoskeleton reorganization	3 out of 1849 genes, 0.2%	9 out of 8055 genes, 0.1%	1
molybdopterin cofactor biosynthetic process	3 out of 1849 genes, 0.2%	9 out of 8055 genes, 0.1%	1
establishment of mitochondrion localization, microtubule-mediated	3 out of 1849 genes, 0.2%	9 out of 8055 genes, 0.1%	1
cholesterol homeostasis	3 out of 1849 genes, 0.2%	9 out of 8055 genes, 0.1%	1
positive regulation of multi-organism process	3 out of 1849 genes, 0.2%	9 out of 8055 genes, 0.1%	1
mitochondrion transport along microtubule	3 out of 1849 genes, 0.2%	9 out of 8055 genes, 0.1%	1
behavioral response to ethanol	3 out of 1849 genes, 0.2%	9 out of 8055 genes, 0.1%	1
positive regulation of viral reproduction	3 out of 1849 genes, 0.2%	9 out of 8055 genes, 0.1%	1
chondroitin sulfate proteoglycan metabolic process	3 out of 1849 genes, 0.2%	9 out of 8055 genes, 0.1%	1
establishment of spindle orientation	3 out of 1849 genes, 0.2%	9 out of 8055 genes, 0.1%	1
establishment of mitochondrion localization	3 out of 1849 genes, 0.2%	9 out of 8055 genes, 0.1%	1
sterol homeostasis	3 out of 1849 genes, 0.2%	9 out of 8055 genes, 0.1%	1
Kupffer's vesicle development	3 out of 1849 genes, 0.2%	9 out of 8055 genes, 0.1%	1
positive regulation of cell cycle arrest	3 out of 1849 genes, 0.2%	9 out of 8055 genes, 0.1%	1
signal transduction involved in cell cycle checkpoint	3 out of 1849 genes, 0.2%	9 out of 8055 genes, 0.1%	1
signal transduction involved in DNA integrity checkpoint	3 out of 1849 genes, 0.2%	9 out of 8055 genes, 0.1%	1
signal transduction involved in G1/S transition checkpoint	3 out of 1849 genes, 0.2%	9 out of 8055 genes, 0.1%	1
signal transduction involved in mitotic cell cycle checkpoint	3 out of 1849 genes, 0.2%	9 out of 8055 genes, 0.1%	1
signal transduction involved in DNA damage checkpoint	3 out of 1849 genes, 0.2%	9 out of 8055 genes, 0.1%	1
signal transduction involved in mitotic cell cycle G1/S transition DNA damage checkpoint	3 out of 1849 genes, 0.2%	9 out of 8055 genes, 0.1%	1
signal transduction involved in mitotic cell cycle G1/S checkpoint	3 out of 1849 genes, 0.2%	9 out of 8055 genes, 0.1%	1
interphase	26 out of 1849 genes, 1.4%	104 out of 8055 genes, 1.3%	1
translational termination	7 out of 1849 genes, 0.4%	25 out of 8055 genes, 0.3%	1
regulation of skeletal muscle fiber development	7 out of 1849 genes, 0.4%	25 out of 8055 genes, 0.3%	1
regulation of striated muscle cell differentiation	7 out of 1849 genes, 0.4%	25 out of 8055 genes, 0.3%	1
amino acid transport	15 out of 1849 genes, 0.8%	58 out of 8055 genes, 0.7%	1
kidney development	6 out of 1849 genes, 0.3%	21 out of 8055 genes, 0.3%	1
viral infectious cycle	6 out of 1849 genes, 0.3%	21 out of 8055 genes, 0.3%	1
response to ethanol	6 out of 1849 genes, 0.3%	21 out of 8055 genes, 0.3%	1
response to alcohol	6 out of 1849 genes, 0.3%	21 out of 8055 genes, 0.3%	1
nucleotide-excision repair, DNA gap filling	4 out of 1849 genes, 0.2%	13 out of 8055 genes, 0.2%	1
serine family amino acid biosynthetic process	4 out of 1849 genes, 0.2%	13 out of 8055 genes, 0.2%	1
extracellular matrix organization	4 out of 1849 genes, 0.2%	13 out of 8055 genes, 0.2%	1
positive regulation of intracellular transport	4 out of 1849 genes, 0.2%	13 out of 8055 genes, 0.2%	1
positive regulation of nucleocytoplasmic transport	4 out of 1849 genes, 0.2%	13 out of 8055 genes, 0.2%	1
positive regulation of intracellular protein transport	4 out of 1849 genes, 0.2%	13 out of 8055 genes, 0.2%	1
aggressive behavior	5 out of 1849 genes, 0.3%	17 out of 8055 genes, 0.2%	1
inter-male aggressive behavior	5 out of 1849 genes, 0.3%	17 out of 8055 genes, 0.2%	1
DNA replication initiation	5 out of 1849 genes, 0.3%	17 out of 8055 genes, 0.2%	1
larval behavior	5 out of 1849 genes, 0.3%	17 out of 8055 genes, 0.2%	1
cytokinetic process	5 out of 1849 genes, 0.3%	17 out of 8055 genes, 0.2%	1
male sex differentiation	5 out of 1849 genes, 0.3%	17 out of 8055 genes, 0.2%	1
cell proliferation	34 out of 1849 genes, 1.8%	138 out of 8055 genes, 1.7%	1
molting cycle	13 out of 1849 genes, 0.7%	50 out of 8055 genes, 0.6%	1
tube morphogenesis	28 out of 1849 genes, 1.5%	113 out of 8055 genes, 1.4%	1
catabolic process	193 out of 1849 genes, 10.4%	821 out of 8055 genes, 10.2%	1
developmental cell growth	12 out of 1849 genes, 0.6%	46 out of 8055 genes, 0.6%	1
response to radiation	27 out of 1849 genes, 1.5%	109 out of 8055 genes, 1.4%	1
ribonucleotide biosynthetic process	22 out of 1849 genes, 1.2%	88 out of 8055 genes, 1.1%	1
purine nucleoside triphosphate biosynthetic process	17 out of 1849 genes, 0.9%	67 out of 8055 genes, 0.8%	1
purine ribonucleoside triphosphate biosynthetic process	17 out of 1849 genes, 0.9%	67 out of 8055 genes, 0.8%	1
pteridine-containing compound metabolic process	11 out of 1849 genes, 0.6%	42 out of 8055 genes, 0.5%	1
regulation of neurotransmitter levels	16 out of 1849 genes, 0.9%	63 out of 8055 genes, 0.8%	1
response to wounding	16 out of 1849 genes, 0.9%	63 out of 8055 genes, 0.8%	1
maternal determination of anterior/posterior axis, embryo	10 out of 1849 genes, 0.5%	38 out of 8055 genes, 0.5%	1
morphogenesis of an epithelium	66 out of 1849 genes, 3.6%	276 out of 8055 genes, 3.4%	1
anterior/posterior axis specification	15 out of 1849 genes, 0.8%	59 out of 8055 genes, 0.7%	1
cellular nitrogen compound catabolic process	76 out of 1849 genes, 4.1%	319 out of 8055 genes, 4.0%	1
protein complex disassembly	9 out of 1849 genes, 0.5%	34 out of 8055 genes, 0.4%	1
cellular protein complex disassembly	9 out of 1849 genes, 0.5%	34 out of 8055 genes, 0.4%	1
response to stress	142 out of 1849 genes, 7.7%	603 out of 8055 genes, 7.5%	1
synaptic transmission	43 out of 1849 genes, 2.3%	178 out of 8055 genes, 2.2%	1
embryonic axis specification	14 out of 1849 genes, 0.8%	55 out of 8055 genes, 0.7%	1
aromatic compound catabolic process	77 out of 1849 genes, 4.2%	324 out of 8055 genes, 4.0%	1
mitotic spindle organization	18 out of 1849 genes, 1.0%	72 out of 8055 genes, 0.9%	1
tripartite regional subdivision	13 out of 1849 genes, 0.7%	51 out of 8055 genes, 0.6%	1
anterior/posterior axis specification, embryo	13 out of 1849 genes, 0.7%	51 out of 8055 genes, 0.6%	1
non-sensory hair organization	13 out of 1849 genes, 0.7%	51 out of 8055 genes, 0.6%	1
imaginal disc-derived wing hair organization	13 out of 1849 genes, 0.7%	51 out of 8055 genes, 0.6%	1
regulation of muscle cell differentiation	7 out of 1849 genes, 0.4%	26 out of 8055 genes, 0.3%	1
establishment of protein localization to organelle	7 out of 1849 genes, 0.4%	26 out of 8055 genes, 0.3%	1
multicellular organism reproduction	95 out of 1849 genes, 5.1%	402 out of 8055 genes, 5.0%	1
multicellular organismal reproductive process	95 out of 1849 genes, 5.1%	402 out of 8055 genes, 5.0%	1
establishment of planar polarity	21 out of 1849 genes, 1.1%	85 out of 8055 genes, 1.1%	1
establishment of tissue polarity	21 out of 1849 genes, 1.1%	85 out of 8055 genes, 1.1%	1
G2/M transition of mitotic cell cycle	12 out of 1849 genes, 0.6%	47 out of 8055 genes, 0.6%	1
telomere maintenance	6 out of 1849 genes, 0.3%	22 out of 8055 genes, 0.3%	1
regulation of synaptic growth at neuromuscular junction	6 out of 1849 genes, 0.3%	22 out of 8055 genes, 0.3%	1
telomere organization	6 out of 1849 genes, 0.3%	22 out of 8055 genes, 0.3%	1
endocrine system development	6 out of 1849 genes, 0.3%	22 out of 8055 genes, 0.3%	1
pyrimidine-containing compound biosynthetic process	6 out of 1849 genes, 0.3%	22 out of 8055 genes, 0.3%	1
skeletal muscle organ development	28 out of 1849 genes, 1.5%	115 out of 8055 genes, 1.4%	1
heart looping	5 out of 1849 genes, 0.3%	18 out of 8055 genes, 0.2%	1
embryonic heart tube morphogenesis	5 out of 1849 genes, 0.3%	18 out of 8055 genes, 0.2%	1
methionine biosynthetic process	5 out of 1849 genes, 0.3%	18 out of 8055 genes, 0.2%	1
blood vessel morphogenesis	5 out of 1849 genes, 0.3%	18 out of 8055 genes, 0.2%	1
regulation of post-embryonic development	5 out of 1849 genes, 0.3%	18 out of 8055 genes, 0.2%	1
determination of heart left/right asymmetry	5 out of 1849 genes, 0.3%	18 out of 8055 genes, 0.2%	1
embryo development	123 out of 1849 genes, 6.7%	524 out of 8055 genes, 6.5%	1
pyrimidine nucleoside metabolic process	4 out of 1849 genes, 0.2%	14 out of 8055 genes, 0.2%	1
amine transport	4 out of 1849 genes, 0.2%	14 out of 8055 genes, 0.2%	1
secondary metabolic process	4 out of 1849 genes, 0.2%	14 out of 8055 genes, 0.2%	1
DNA damage response, signal transduction by p53 class mediator	4 out of 1849 genes, 0.2%	14 out of 8055 genes, 0.2%	1
regulation of transcription factor import into nucleus	4 out of 1849 genes, 0.2%	14 out of 8055 genes, 0.2%	1
regulation of hemocyte differentiation	4 out of 1849 genes, 0.2%	14 out of 8055 genes, 0.2%	1
nucleobase catabolic process	4 out of 1849 genes, 0.2%	14 out of 8055 genes, 0.2%	1
innate immune response	9 out of 1849 genes, 0.5%	35 out of 8055 genes, 0.4%	1
response to reactive oxygen species	3 out of 1849 genes, 0.2%	10 out of 8055 genes, 0.1%	1
adaptive immune response	3 out of 1849 genes, 0.2%	10 out of 8055 genes, 0.1%	1
adaptive immune response based on somatic recombination of immune receptors built from immunoglobulin superfamily domains	3 out of 1849 genes, 0.2%	10 out of 8055 genes, 0.1%	1
cotranslational protein targeting to membrane	3 out of 1849 genes, 0.2%	10 out of 8055 genes, 0.1%	1
telomere maintenance via telomere lengthening	3 out of 1849 genes, 0.2%	10 out of 8055 genes, 0.1%	1
organic cation transport	3 out of 1849 genes, 0.2%	10 out of 8055 genes, 0.1%	1
ovulation cycle process	3 out of 1849 genes, 0.2%	10 out of 8055 genes, 0.1%	1
mitotic cell cycle G1/S transition DNA damage checkpoint	3 out of 1849 genes, 0.2%	10 out of 8055 genes, 0.1%	1
cellular response to heat	3 out of 1849 genes, 0.2%	10 out of 8055 genes, 0.1%	1
cardiac cell differentiation	3 out of 1849 genes, 0.2%	10 out of 8055 genes, 0.1%	1
negative regulation of vulval development	3 out of 1849 genes, 0.2%	10 out of 8055 genes, 0.1%	1
myelination	3 out of 1849 genes, 0.2%	10 out of 8055 genes, 0.1%	1
ovulation cycle	3 out of 1849 genes, 0.2%	10 out of 8055 genes, 0.1%	1
peptide biosynthetic process	3 out of 1849 genes, 0.2%	10 out of 8055 genes, 0.1%	1
response to cadmium ion	3 out of 1849 genes, 0.2%	10 out of 8055 genes, 0.1%	1
negative regulation of post-embryonic development	3 out of 1849 genes, 0.2%	10 out of 8055 genes, 0.1%	1
regulation of cell division	3 out of 1849 genes, 0.2%	10 out of 8055 genes, 0.1%	1
mitochondrion localization	3 out of 1849 genes, 0.2%	10 out of 8055 genes, 0.1%	1
negative regulation of nematode larval development	3 out of 1849 genes, 0.2%	10 out of 8055 genes, 0.1%	1
protein localization to endoplasmic reticulum	3 out of 1849 genes, 0.2%	10 out of 8055 genes, 0.1%	1
negative regulation of transmembrane receptor protein serine/threonine kinase signaling pathway	3 out of 1849 genes, 0.2%	10 out of 8055 genes, 0.1%	1
hair cell differentiation	13 out of 1849 genes, 0.7%	52 out of 8055 genes, 0.6%	1
protein import into nucleus, translocation	2 out of 1849 genes, 0.1%	6 out of 8055 genes, 0.1%	1
regulation of peptide secretion	2 out of 1849 genes, 0.1%	6 out of 8055 genes, 0.1%	1
cellular aldehyde metabolic process	2 out of 1849 genes, 0.1%	6 out of 8055 genes, 0.1%	1
thymine catabolic process	2 out of 1849 genes, 0.1%	6 out of 8055 genes, 0.1%	1
proline metabolic process	2 out of 1849 genes, 0.1%	6 out of 8055 genes, 0.1%	1
glycosphingolipid metabolic process	2 out of 1849 genes, 0.1%	6 out of 8055 genes, 0.1%	1
tetrahydrobiopterin biosynthetic process	2 out of 1849 genes, 0.1%	6 out of 8055 genes, 0.1%	1
vitamin A metabolic process	2 out of 1849 genes, 0.1%	6 out of 8055 genes, 0.1%	1
Mo-molybdopterin cofactor biosynthetic process	2 out of 1849 genes, 0.1%	6 out of 8055 genes, 0.1%	1
elevation of cytosolic calcium ion concentration	2 out of 1849 genes, 0.1%	6 out of 8055 genes, 0.1%	1
female germline ring canal stabilization	2 out of 1849 genes, 0.1%	6 out of 8055 genes, 0.1%	1
drug metabolic process	2 out of 1849 genes, 0.1%	6 out of 8055 genes, 0.1%	1
phenol-containing compound metabolic process	2 out of 1849 genes, 0.1%	6 out of 8055 genes, 0.1%	1
pentose metabolic process	2 out of 1849 genes, 0.1%	6 out of 8055 genes, 0.1%	1
Mo-molybdopterin cofactor metabolic process	2 out of 1849 genes, 0.1%	6 out of 8055 genes, 0.1%	1
cytolysis	2 out of 1849 genes, 0.1%	6 out of 8055 genes, 0.1%	1
positive regulation of cell migration	2 out of 1849 genes, 0.1%	6 out of 8055 genes, 0.1%	1
negative regulation of BMP signaling pathway	2 out of 1849 genes, 0.1%	6 out of 8055 genes, 0.1%	1
positive regulation of neurological system process	2 out of 1849 genes, 0.1%	6 out of 8055 genes, 0.1%	1
negative regulation of response to external stimulus	2 out of 1849 genes, 0.1%	6 out of 8055 genes, 0.1%	1
nucleoside bisphosphate metabolic process	2 out of 1849 genes, 0.1%	6 out of 8055 genes, 0.1%	1
nucleobase-containing small molecule biosynthetic process	2 out of 1849 genes, 0.1%	6 out of 8055 genes, 0.1%	1
hemocyte proliferation	2 out of 1849 genes, 0.1%	6 out of 8055 genes, 0.1%	1
regulation of lamellocyte differentiation	2 out of 1849 genes, 0.1%	6 out of 8055 genes, 0.1%	1
negative regulation of lamellocyte differentiation	2 out of 1849 genes, 0.1%	6 out of 8055 genes, 0.1%	1
retrograde transport, endosome to Golgi	2 out of 1849 genes, 0.1%	6 out of 8055 genes, 0.1%	1
lipoprotein catabolic process	2 out of 1849 genes, 0.1%	6 out of 8055 genes, 0.1%	1
apoptotic cell clearance	2 out of 1849 genes, 0.1%	6 out of 8055 genes, 0.1%	1
basal protein localization	2 out of 1849 genes, 0.1%	6 out of 8055 genes, 0.1%	1
negative regulation of hemocyte differentiation	2 out of 1849 genes, 0.1%	6 out of 8055 genes, 0.1%	1
negative regulation of organ growth	2 out of 1849 genes, 0.1%	6 out of 8055 genes, 0.1%	1
regulation of hormone secretion	2 out of 1849 genes, 0.1%	6 out of 8055 genes, 0.1%	1
regulation of smooth muscle cell proliferation	2 out of 1849 genes, 0.1%	6 out of 8055 genes, 0.1%	1
neuromuscular process controlling balance	2 out of 1849 genes, 0.1%	6 out of 8055 genes, 0.1%	1
positive regulation of binding	2 out of 1849 genes, 0.1%	6 out of 8055 genes, 0.1%	1
positive regulation of cellular component movement	2 out of 1849 genes, 0.1%	6 out of 8055 genes, 0.1%	1
cytosolic calcium ion homeostasis	2 out of 1849 genes, 0.1%	6 out of 8055 genes, 0.1%	1
regulation of filopodium assembly	2 out of 1849 genes, 0.1%	6 out of 8055 genes, 0.1%	1
response to calcium ion	2 out of 1849 genes, 0.1%	6 out of 8055 genes, 0.1%	1
positive regulation of transmission of nerve impulse	2 out of 1849 genes, 0.1%	6 out of 8055 genes, 0.1%	1
regulation of lipase activity	2 out of 1849 genes, 0.1%	6 out of 8055 genes, 0.1%	1
head development	2 out of 1849 genes, 0.1%	6 out of 8055 genes, 0.1%	1
response to interleukin-1	2 out of 1849 genes, 0.1%	6 out of 8055 genes, 0.1%	1
nephron tubule development	2 out of 1849 genes, 0.1%	6 out of 8055 genes, 0.1%	1
modified amino acid transport	2 out of 1849 genes, 0.1%	6 out of 8055 genes, 0.1%	1
regulation of peptide transport	2 out of 1849 genes, 0.1%	6 out of 8055 genes, 0.1%	1
regulation of peptide hormone secretion	2 out of 1849 genes, 0.1%	6 out of 8055 genes, 0.1%	1
positive regulation of cell motility	2 out of 1849 genes, 0.1%	6 out of 8055 genes, 0.1%	1
actin polymerization or depolymerization	8 out of 1849 genes, 0.4%	31 out of 8055 genes, 0.4%	1
regulation of tube architecture, open tracheal system	16 out of 1849 genes, 0.9%	65 out of 8055 genes, 0.8%	1
cellular amino acid metabolic process	57 out of 1849 genes, 3.1%	241 out of 8055 genes, 3.0%	1
glutamate metabolic process	7 out of 1849 genes, 0.4%	27 out of 8055 genes, 0.3%	1
embryonic heart tube development	7 out of 1849 genes, 0.4%	27 out of 8055 genes, 0.3%	1
chemosensory behavior	15 out of 1849 genes, 0.8%	61 out of 8055 genes, 0.8%	1
coenzyme biosynthetic process	11 out of 1849 genes, 0.6%	44 out of 8055 genes, 0.5%	1
pyrimidine nucleobase metabolic process	6 out of 1849 genes, 0.3%	23 out of 8055 genes, 0.3%	1
regulation of defense response	6 out of 1849 genes, 0.3%	23 out of 8055 genes, 0.3%	1
developmental pigmentation	6 out of 1849 genes, 0.3%	23 out of 8055 genes, 0.3%	1
establishment of vesicle localization	6 out of 1849 genes, 0.3%	23 out of 8055 genes, 0.3%	1
regulation of synapse assembly	6 out of 1849 genes, 0.3%	23 out of 8055 genes, 0.3%	1
establishment of organelle localization	17 out of 1849 genes, 0.9%	70 out of 8055 genes, 0.9%	1
morphogenesis of a polarized epithelium	23 out of 1849 genes, 1.2%	96 out of 8055 genes, 1.2%	1
nucleoside triphosphate metabolic process	82 out of 1849 genes, 4.4%	351 out of 8055 genes, 4.4%	1
nucleosome organization	9 out of 1849 genes, 0.5%	36 out of 8055 genes, 0.4%	1
protein homooligomerization	9 out of 1849 genes, 0.5%	36 out of 8055 genes, 0.4%	1
methionine metabolic process	5 out of 1849 genes, 0.3%	19 out of 8055 genes, 0.2%	1
aspartate family amino acid biosynthetic process	5 out of 1849 genes, 0.3%	19 out of 8055 genes, 0.2%	1
fertilization	5 out of 1849 genes, 0.3%	19 out of 8055 genes, 0.2%	1
cognition	19 out of 1849 genes, 1.0%	79 out of 8055 genes, 1.0%	1
DNA-dependent transcription, initiation	12 out of 1849 genes, 0.6%	49 out of 8055 genes, 0.6%	1
regulation of system process	12 out of 1849 genes, 0.6%	49 out of 8055 genes, 0.6%	1
response to external stimulus	68 out of 1849 genes, 3.7%	291 out of 8055 genes, 3.6%	1
posttranscriptional gene silencing	8 out of 1849 genes, 0.4%	32 out of 8055 genes, 0.4%	1
posttranscriptional gene silencing by RNA	8 out of 1849 genes, 0.4%	32 out of 8055 genes, 0.4%	1
protein-DNA complex assembly	8 out of 1849 genes, 0.4%	32 out of 8055 genes, 0.4%	1
single-organism process	554 out of 1849 genes, 30.0%	2404 out of 8055 genes, 29.8%	1
secretion	27 out of 1849 genes, 1.5%	114 out of 8055 genes, 1.4%	1
mating behavior	11 out of 1849 genes, 0.6%	45 out of 8055 genes, 0.6%	1
glutamine family amino acid catabolic process	4 out of 1849 genes, 0.2%	15 out of 8055 genes, 0.2%	1
purine nucleoside monophosphate biosynthetic process	4 out of 1849 genes, 0.2%	15 out of 8055 genes, 0.2%	1
purine ribonucleoside monophosphate biosynthetic process	4 out of 1849 genes, 0.2%	15 out of 8055 genes, 0.2%	1
deactivation of rhodopsin mediated signaling	4 out of 1849 genes, 0.2%	15 out of 8055 genes, 0.2%	1
regulation of lipid metabolic process	4 out of 1849 genes, 0.2%	15 out of 8055 genes, 0.2%	1
septate junction assembly	4 out of 1849 genes, 0.2%	15 out of 8055 genes, 0.2%	1
regulation of rhodopsin mediated signaling pathway	4 out of 1849 genes, 0.2%	15 out of 8055 genes, 0.2%	1
fluid transport	4 out of 1849 genes, 0.2%	15 out of 8055 genes, 0.2%	1
fusome organization	4 out of 1849 genes, 0.2%	15 out of 8055 genes, 0.2%	1
regulation of localization	44 out of 1849 genes, 2.4%	188 out of 8055 genes, 2.3%	1
serine family amino acid metabolic process	7 out of 1849 genes, 0.4%	28 out of 8055 genes, 0.3%	1
response to cytokine stimulus	7 out of 1849 genes, 0.4%	28 out of 8055 genes, 0.3%	1
regulation of protein transport	7 out of 1849 genes, 0.4%	28 out of 8055 genes, 0.3%	1
ribonucleotide metabolic process	85 out of 1849 genes, 4.6%	366 out of 8055 genes, 4.5%	1
nucleobase-containing compound catabolic process	70 out of 1849 genes, 3.8%	301 out of 8055 genes, 3.7%	1
embryonic morphogenesis	58 out of 1849 genes, 3.1%	249 out of 8055 genes, 3.1%	1
receptor-mediated endocytosis	13 out of 1849 genes, 0.7%	54 out of 8055 genes, 0.7%	1
viral reproduction	13 out of 1849 genes, 0.7%	54 out of 8055 genes, 0.7%	1
gamete generation	81 out of 1849 genes, 4.4%	349 out of 8055 genes, 4.3%	1
ribonucleoside triphosphate metabolic process	81 out of 1849 genes, 4.4%	349 out of 8055 genes, 4.3%	1
negative regulation of cell death	16 out of 1849 genes, 0.9%	67 out of 8055 genes, 0.8%	1
regulation of cellular component biogenesis	19 out of 1849 genes, 1.0%	80 out of 8055 genes, 1.0%	1
purine nucleoside triphosphate metabolic process	80 out of 1849 genes, 4.3%	345 out of 8055 genes, 4.3%	1
purine ribonucleoside triphosphate metabolic process	80 out of 1849 genes, 4.3%	345 out of 8055 genes, 4.3%	1
nucleotide-excision repair, DNA damage removal	3 out of 1849 genes, 0.2%	11 out of 8055 genes, 0.1%	1
blastocyst development	3 out of 1849 genes, 0.2%	11 out of 8055 genes, 0.1%	1
immunoglobulin production	3 out of 1849 genes, 0.2%	11 out of 8055 genes, 0.1%	1
production of molecular mediator of immune response	3 out of 1849 genes, 0.2%	11 out of 8055 genes, 0.1%	1
mitotic recombination	3 out of 1849 genes, 0.2%	11 out of 8055 genes, 0.1%	1
post-Golgi vesicle-mediated transport	3 out of 1849 genes, 0.2%	11 out of 8055 genes, 0.1%	1
vesicle docking involved in exocytosis	3 out of 1849 genes, 0.2%	11 out of 8055 genes, 0.1%	1
R7 cell fate commitment	3 out of 1849 genes, 0.2%	11 out of 8055 genes, 0.1%	1
hexose transport	3 out of 1849 genes, 0.2%	11 out of 8055 genes, 0.1%	1
gastrulation involving germ band extension	3 out of 1849 genes, 0.2%	11 out of 8055 genes, 0.1%	1
regulation of cellular ketone metabolic process	3 out of 1849 genes, 0.2%	11 out of 8055 genes, 0.1%	1
monosaccharide transport	3 out of 1849 genes, 0.2%	11 out of 8055 genes, 0.1%	1
neuron remodeling	3 out of 1849 genes, 0.2%	11 out of 8055 genes, 0.1%	1
somatic diversification of immunoglobulins	3 out of 1849 genes, 0.2%	11 out of 8055 genes, 0.1%	1
membrane docking	3 out of 1849 genes, 0.2%	11 out of 8055 genes, 0.1%	1
cholesterol transport	3 out of 1849 genes, 0.2%	11 out of 8055 genes, 0.1%	1
mitotic cell cycle G1/S transition checkpoint	3 out of 1849 genes, 0.2%	11 out of 8055 genes, 0.1%	1
establishment of mitotic spindle localization	3 out of 1849 genes, 0.2%	11 out of 8055 genes, 0.1%	1
regulation of vulval development	3 out of 1849 genes, 0.2%	11 out of 8055 genes, 0.1%	1
molybdopterin cofactor metabolic process	3 out of 1849 genes, 0.2%	11 out of 8055 genes, 0.1%	1
DNA excision	3 out of 1849 genes, 0.2%	11 out of 8055 genes, 0.1%	1
asymmetric protein localization involved in cell fate determination	3 out of 1849 genes, 0.2%	11 out of 8055 genes, 0.1%	1
regulation of female receptivity	3 out of 1849 genes, 0.2%	11 out of 8055 genes, 0.1%	1
vesicle docking	3 out of 1849 genes, 0.2%	11 out of 8055 genes, 0.1%	1
prosthetic group metabolic process	3 out of 1849 genes, 0.2%	11 out of 8055 genes, 0.1%	1
regulation of synaptic activity	3 out of 1849 genes, 0.2%	11 out of 8055 genes, 0.1%	1
regulation of nematode larval development	3 out of 1849 genes, 0.2%	11 out of 8055 genes, 0.1%	1
G1/S transition checkpoint	3 out of 1849 genes, 0.2%	11 out of 8055 genes, 0.1%	1
regulation of G1/S transition of mitotic cell cycle	3 out of 1849 genes, 0.2%	11 out of 8055 genes, 0.1%	1
DNA-dependent transcription, elongation	6 out of 1849 genes, 0.3%	24 out of 8055 genes, 0.3%	1
neutral lipid metabolic process	6 out of 1849 genes, 0.3%	24 out of 8055 genes, 0.3%	1
acylglycerol metabolic process	6 out of 1849 genes, 0.3%	24 out of 8055 genes, 0.3%	1
water-soluble vitamin metabolic process	6 out of 1849 genes, 0.3%	24 out of 8055 genes, 0.3%	1
molting cycle, chitin-based cuticle	6 out of 1849 genes, 0.3%	24 out of 8055 genes, 0.3%	1
blood coagulation	6 out of 1849 genes, 0.3%	24 out of 8055 genes, 0.3%	1
aspartate family amino acid metabolic process	6 out of 1849 genes, 0.3%	24 out of 8055 genes, 0.3%	1
regulation of mitotic metaphase/anaphase transition	6 out of 1849 genes, 0.3%	24 out of 8055 genes, 0.3%	1
response to starvation	6 out of 1849 genes, 0.3%	24 out of 8055 genes, 0.3%	1
centrosome organization	6 out of 1849 genes, 0.3%	24 out of 8055 genes, 0.3%	1
cofactor biosynthetic process	15 out of 1849 genes, 0.8%	63 out of 8055 genes, 0.8%	1
regulation of mitosis	9 out of 1849 genes, 0.5%	37 out of 8055 genes, 0.5%	1
oocyte anterior/posterior axis specification	9 out of 1849 genes, 0.5%	37 out of 8055 genes, 0.5%	1
regulation of response to external stimulus	9 out of 1849 genes, 0.5%	37 out of 8055 genes, 0.5%	1
regulation of immune response	9 out of 1849 genes, 0.5%	37 out of 8055 genes, 0.5%	1
regulation of nuclear division	9 out of 1849 genes, 0.5%	37 out of 8055 genes, 0.5%	1
pyrimidine-containing compound metabolic process	9 out of 1849 genes, 0.5%	37 out of 8055 genes, 0.5%	1
nucleotide-excision repair	12 out of 1849 genes, 0.6%	50 out of 8055 genes, 0.6%	1
cell-cell signaling	47 out of 1849 genes, 2.5%	202 out of 8055 genes, 2.5%	1
carbohydrate derivative biosynthetic process	26 out of 1849 genes, 1.4%	111 out of 8055 genes, 1.4%	1
positive regulation of apoptotic process	11 out of 1849 genes, 0.6%	46 out of 8055 genes, 0.6%	1
pigmentation	11 out of 1849 genes, 0.6%	46 out of 8055 genes, 0.6%	1
nucleobase-containing compound biosynthetic process	39 out of 1849 genes, 2.1%	168 out of 8055 genes, 2.1%	1
M/G1 transition of mitotic cell cycle	5 out of 1849 genes, 0.3%	20 out of 8055 genes, 0.2%	1
purine nucleobase metabolic process	5 out of 1849 genes, 0.3%	20 out of 8055 genes, 0.2%	1
regulation of protein import into nucleus	5 out of 1849 genes, 0.3%	20 out of 8055 genes, 0.2%	1
organelle transport along microtubule	5 out of 1849 genes, 0.3%	20 out of 8055 genes, 0.2%	1
regulation of protein localization to nucleus	5 out of 1849 genes, 0.3%	20 out of 8055 genes, 0.2%	1
purine ribonucleotide biosynthetic process	19 out of 1849 genes, 1.0%	81 out of 8055 genes, 1.0%	1
IMP biosynthetic process	2 out of 1849 genes, 0.1%	7 out of 8055 genes, 0.1%	1
regulation of cellular amino acid metabolic process	2 out of 1849 genes, 0.1%	7 out of 8055 genes, 0.1%	1
L-phenylalanine catabolic process	2 out of 1849 genes, 0.1%	7 out of 8055 genes, 0.1%	1
mitochondrial membrane organization	2 out of 1849 genes, 0.1%	7 out of 8055 genes, 0.1%	1
plasma membrane organization	2 out of 1849 genes, 0.1%	7 out of 8055 genes, 0.1%	1
morphogenesis of larval imaginal disc epithelium	2 out of 1849 genes, 0.1%	7 out of 8055 genes, 0.1%	1
establishment or maintenance of polarity of larval imaginal disc epithelium	2 out of 1849 genes, 0.1%	7 out of 8055 genes, 0.1%	1
actin filament depolymerization	2 out of 1849 genes, 0.1%	7 out of 8055 genes, 0.1%	1
regulation of ossification	2 out of 1849 genes, 0.1%	7 out of 8055 genes, 0.1%	1
regulation of BMP signaling pathway	2 out of 1849 genes, 0.1%	7 out of 8055 genes, 0.1%	1
ovarian fusome organization	2 out of 1849 genes, 0.1%	7 out of 8055 genes, 0.1%	1
positive regulation of cell projection organization	2 out of 1849 genes, 0.1%	7 out of 8055 genes, 0.1%	1
cell junction maintenance	2 out of 1849 genes, 0.1%	7 out of 8055 genes, 0.1%	1
nucleosome mobilization	2 out of 1849 genes, 0.1%	7 out of 8055 genes, 0.1%	1
negative regulation of multi-organism process	2 out of 1849 genes, 0.1%	7 out of 8055 genes, 0.1%	1
positive regulation of translation	2 out of 1849 genes, 0.1%	7 out of 8055 genes, 0.1%	1
pH reduction	2 out of 1849 genes, 0.1%	7 out of 8055 genes, 0.1%	1
IMP metabolic process	2 out of 1849 genes, 0.1%	7 out of 8055 genes, 0.1%	1
alcohol catabolic process	2 out of 1849 genes, 0.1%	7 out of 8055 genes, 0.1%	1
maintenance of presynaptic active zone structure	2 out of 1849 genes, 0.1%	7 out of 8055 genes, 0.1%	1
intracellular pH reduction	2 out of 1849 genes, 0.1%	7 out of 8055 genes, 0.1%	1
cellular response to light stimulus	2 out of 1849 genes, 0.1%	7 out of 8055 genes, 0.1%	1
nephron epithelium development	2 out of 1849 genes, 0.1%	7 out of 8055 genes, 0.1%	1
kidney epithelium development	2 out of 1849 genes, 0.1%	7 out of 8055 genes, 0.1%	1
photoreceptor cell axon guidance	2 out of 1849 genes, 0.1%	7 out of 8055 genes, 0.1%	1
determination of left/right symmetry	10 out of 1849 genes, 0.5%	42 out of 8055 genes, 0.5%	1
adult locomotory behavior	10 out of 1849 genes, 0.5%	42 out of 8055 genes, 0.5%	1
spermatogenesis	26 out of 1849 genes, 1.4%	112 out of 8055 genes, 1.4%	1
male gamete generation	26 out of 1849 genes, 1.4%	112 out of 8055 genes, 1.4%	1
ATP biosynthetic process	15 out of 1849 genes, 0.8%	64 out of 8055 genes, 0.8%	1
embryonic development via the syncytial blastoderm	28 out of 1849 genes, 1.5%	121 out of 8055 genes, 1.5%	1
purine-containing compound biosynthetic process	25 out of 1849 genes, 1.4%	108 out of 8055 genes, 1.3%	1
regulation of cyclin-dependent protein kinase activity	4 out of 1849 genes, 0.2%	16 out of 8055 genes, 0.2%	1
glutathione metabolic process	4 out of 1849 genes, 0.2%	16 out of 8055 genes, 0.2%	1
centrosome cycle	4 out of 1849 genes, 0.2%	16 out of 8055 genes, 0.2%	1
actin filament-based movement	4 out of 1849 genes, 0.2%	16 out of 8055 genes, 0.2%	1
signal transduction in response to DNA damage	4 out of 1849 genes, 0.2%	16 out of 8055 genes, 0.2%	1
eye pigmentation	4 out of 1849 genes, 0.2%	16 out of 8055 genes, 0.2%	1
regulation of cysteine-type endopeptidase activity	4 out of 1849 genes, 0.2%	16 out of 8055 genes, 0.2%	1
vesicle localization	9 out of 1849 genes, 0.5%	38 out of 8055 genes, 0.5%	1
anion transport	14 out of 1849 genes, 0.8%	60 out of 8055 genes, 0.7%	1
organic cyclic compound biosynthetic process	54 out of 1849 genes, 2.9%	235 out of 8055 genes, 2.9%	1
maintenance of location in cell	11 out of 1849 genes, 0.6%	47 out of 8055 genes, 0.6%	1
blood vessel development	6 out of 1849 genes, 0.3%	25 out of 8055 genes, 0.3%	1
microtubule organizing center organization	6 out of 1849 genes, 0.3%	25 out of 8055 genes, 0.3%	1
positive regulation of biological process	126 out of 1849 genes, 6.8%	550 out of 8055 genes, 6.8%	1
tissue morphogenesis	71 out of 1849 genes, 3.8%	310 out of 8055 genes, 3.8%	1
DNA damage checkpoint	13 out of 1849 genes, 0.7%	56 out of 8055 genes, 0.7%	1
learning or memory	18 out of 1849 genes, 1.0%	78 out of 8055 genes, 1.0%	1
potassium ion transport	8 out of 1849 genes, 0.4%	34 out of 8055 genes, 0.4%	1
viral reproductive process	8 out of 1849 genes, 0.4%	34 out of 8055 genes, 0.4%	1
protein-DNA complex subunit organization	8 out of 1849 genes, 0.4%	34 out of 8055 genes, 0.4%	1
organophosphate biosynthetic process	35 out of 1849 genes, 1.9%	153 out of 8055 genes, 1.9%	1
nucleoside phosphate biosynthetic process	35 out of 1849 genes, 1.9%	153 out of 8055 genes, 1.9%	1
purine ribonucleotide metabolic process	82 out of 1849 genes, 4.4%	359 out of 8055 genes, 4.5%	1
purine-containing compound metabolic process	95 out of 1849 genes, 5.1%	416 out of 8055 genes, 5.2%	1
protein targeting to mitochondrion	3 out of 1849 genes, 0.2%	12 out of 8055 genes, 0.1%	1
NADP metabolic process	3 out of 1849 genes, 0.2%	12 out of 8055 genes, 0.1%	1
protein kinase C-activating G-protein coupled receptor signaling pathway	3 out of 1849 genes, 0.2%	12 out of 8055 genes, 0.1%	1
response to virus	3 out of 1849 genes, 0.2%	12 out of 8055 genes, 0.1%	1
regulation of metal ion transport	3 out of 1849 genes, 0.2%	12 out of 8055 genes, 0.1%	1
negative regulation of cell growth	3 out of 1849 genes, 0.2%	12 out of 8055 genes, 0.1%	1
cortical cytoskeleton organization	3 out of 1849 genes, 0.2%	12 out of 8055 genes, 0.1%	1
cortical actin cytoskeleton organization	3 out of 1849 genes, 0.2%	12 out of 8055 genes, 0.1%	1
tissue regeneration	3 out of 1849 genes, 0.2%	12 out of 8055 genes, 0.1%	1
hormone biosynthetic process	3 out of 1849 genes, 0.2%	12 out of 8055 genes, 0.1%	1
neuron maturation	3 out of 1849 genes, 0.2%	12 out of 8055 genes, 0.1%	1
regulation of viral reproduction	3 out of 1849 genes, 0.2%	12 out of 8055 genes, 0.1%	1
protein localization to mitochondrion	3 out of 1849 genes, 0.2%	12 out of 8055 genes, 0.1%	1
response to growth factor stimulus	3 out of 1849 genes, 0.2%	12 out of 8055 genes, 0.1%	1
cellular response to growth factor stimulus	3 out of 1849 genes, 0.2%	12 out of 8055 genes, 0.1%	1
establishment of protein localization to mitochondrion	3 out of 1849 genes, 0.2%	12 out of 8055 genes, 0.1%	1
mismatch repair	5 out of 1849 genes, 0.3%	21 out of 8055 genes, 0.3%	1
intracellular mRNA localization	5 out of 1849 genes, 0.3%	21 out of 8055 genes, 0.3%	1
glycosaminoglycan metabolic process	5 out of 1849 genes, 0.3%	21 out of 8055 genes, 0.3%	1
cellular response to insulin stimulus	5 out of 1849 genes, 0.3%	21 out of 8055 genes, 0.3%	1
cellular pigmentation	5 out of 1849 genes, 0.3%	21 out of 8055 genes, 0.3%	1
germ-line cyst formation	5 out of 1849 genes, 0.3%	21 out of 8055 genes, 0.3%	1
positive regulation of ubiquitin-protein ligase activity involved in mitotic cell cycle	5 out of 1849 genes, 0.3%	21 out of 8055 genes, 0.3%	1
ovarian follicle cell development	24 out of 1849 genes, 1.3%	105 out of 8055 genes, 1.3%	1
vasculature development	7 out of 1849 genes, 0.4%	30 out of 8055 genes, 0.4%	1
chromatin assembly	7 out of 1849 genes, 0.4%	30 out of 8055 genes, 0.4%	1
lipoprotein metabolic process	7 out of 1849 genes, 0.4%	30 out of 8055 genes, 0.4%	1
regulation of transport	26 out of 1849 genes, 1.4%	114 out of 8055 genes, 1.4%	1
growth	41 out of 1849 genes, 2.2%	180 out of 8055 genes, 2.2%	1
multi-organism reproductive process	21 out of 1849 genes, 1.1%	92 out of 8055 genes, 1.1%	1
nucleobase metabolic process	9 out of 1849 genes, 0.5%	39 out of 8055 genes, 0.5%	1
macromolecular complex disassembly	9 out of 1849 genes, 0.5%	39 out of 8055 genes, 0.5%	1
cellular macromolecular complex disassembly	9 out of 1849 genes, 0.5%	39 out of 8055 genes, 0.5%	1
protein acetylation	6 out of 1849 genes, 0.3%	26 out of 8055 genes, 0.3%	1
motor neuron axon guidance	6 out of 1849 genes, 0.3%	26 out of 8055 genes, 0.3%	1
axon choice point recognition	6 out of 1849 genes, 0.3%	26 out of 8055 genes, 0.3%	1
axon midline choice point recognition	6 out of 1849 genes, 0.3%	26 out of 8055 genes, 0.3%	1
pancreas development	6 out of 1849 genes, 0.3%	26 out of 8055 genes, 0.3%	1
anaphase-promoting complex-dependent proteasomal ubiquitin-dependent protein catabolic process	6 out of 1849 genes, 0.3%	26 out of 8055 genes, 0.3%	1
instar larval development	8 out of 1849 genes, 0.4%	35 out of 8055 genes, 0.4%	1
regulation of G2/M transition of mitotic cell cycle	8 out of 1849 genes, 0.4%	35 out of 8055 genes, 0.4%	1
proteoglycan metabolic process	4 out of 1849 genes, 0.2%	17 out of 8055 genes, 0.2%	1
regulation of pH	4 out of 1849 genes, 0.2%	17 out of 8055 genes, 0.2%	1
nucleus organization	4 out of 1849 genes, 0.2%	17 out of 8055 genes, 0.2%	1
reciprocal meiotic recombination	4 out of 1849 genes, 0.2%	17 out of 8055 genes, 0.2%	1
visual behavior	4 out of 1849 genes, 0.2%	17 out of 8055 genes, 0.2%	1
molting cycle process	4 out of 1849 genes, 0.2%	17 out of 8055 genes, 0.2%	1
reciprocal DNA recombination	4 out of 1849 genes, 0.2%	17 out of 8055 genes, 0.2%	1
establishment of nucleus localization	4 out of 1849 genes, 0.2%	17 out of 8055 genes, 0.2%	1
purine nucleoside biosynthetic process	4 out of 1849 genes, 0.2%	17 out of 8055 genes, 0.2%	1
ribonucleoside biosynthetic process	4 out of 1849 genes, 0.2%	17 out of 8055 genes, 0.2%	1
purine ribonucleoside biosynthetic process	4 out of 1849 genes, 0.2%	17 out of 8055 genes, 0.2%	1
establishment of spindle localization	4 out of 1849 genes, 0.2%	17 out of 8055 genes, 0.2%	1
spindle localization	4 out of 1849 genes, 0.2%	17 out of 8055 genes, 0.2%	1
monovalent inorganic cation homeostasis	4 out of 1849 genes, 0.2%	17 out of 8055 genes, 0.2%	1
signal transduction by p53 class mediator	4 out of 1849 genes, 0.2%	17 out of 8055 genes, 0.2%	1
muscle tissue development	19 out of 1849 genes, 1.0%	84 out of 8055 genes, 1.0%	1
maintenance of protein location in cell	10 out of 1849 genes, 0.5%	44 out of 8055 genes, 0.5%	1
rRNA modification	2 out of 1849 genes, 0.1%	8 out of 8055 genes, 0.1%	1
spliceosomal snRNP assembly	2 out of 1849 genes, 0.1%	8 out of 8055 genes, 0.1%	1
DNA synthesis involved in DNA repair	2 out of 1849 genes, 0.1%	8 out of 8055 genes, 0.1%	1
neural tube closure	2 out of 1849 genes, 0.1%	8 out of 8055 genes, 0.1%	1
malate metabolic process	2 out of 1849 genes, 0.1%	8 out of 8055 genes, 0.1%	1
glutamate biosynthetic process	2 out of 1849 genes, 0.1%	8 out of 8055 genes, 0.1%	1
glutathione biosynthetic process	2 out of 1849 genes, 0.1%	8 out of 8055 genes, 0.1%	1
neuropeptide signaling pathway	2 out of 1849 genes, 0.1%	8 out of 8055 genes, 0.1%	1
torso signaling pathway	2 out of 1849 genes, 0.1%	8 out of 8055 genes, 0.1%	1
epithelial structure maintenance	2 out of 1849 genes, 0.1%	8 out of 8055 genes, 0.1%	1
primary neural tube formation	2 out of 1849 genes, 0.1%	8 out of 8055 genes, 0.1%	1
drug transport	2 out of 1849 genes, 0.1%	8 out of 8055 genes, 0.1%	1
regulation of steroid metabolic process	2 out of 1849 genes, 0.1%	8 out of 8055 genes, 0.1%	1
cellular monovalent inorganic cation homeostasis	2 out of 1849 genes, 0.1%	8 out of 8055 genes, 0.1%	1
leukocyte chemotaxis	2 out of 1849 genes, 0.1%	8 out of 8055 genes, 0.1%	1
regulation of cellular pH	2 out of 1849 genes, 0.1%	8 out of 8055 genes, 0.1%	1
regulation of actin filament depolymerization	2 out of 1849 genes, 0.1%	8 out of 8055 genes, 0.1%	1
negative regulation of actin filament depolymerization	2 out of 1849 genes, 0.1%	8 out of 8055 genes, 0.1%	1
regulation of chromosome organization	2 out of 1849 genes, 0.1%	8 out of 8055 genes, 0.1%	1
cellular response to oxidative stress	2 out of 1849 genes, 0.1%	8 out of 8055 genes, 0.1%	1
histone arginine methylation	2 out of 1849 genes, 0.1%	8 out of 8055 genes, 0.1%	1
maintenance of epithelial integrity, open tracheal system	2 out of 1849 genes, 0.1%	8 out of 8055 genes, 0.1%	1
receptor metabolic process	2 out of 1849 genes, 0.1%	8 out of 8055 genes, 0.1%	1
positive regulation of mitotic cell cycle	2 out of 1849 genes, 0.1%	8 out of 8055 genes, 0.1%	1
pronephros development	2 out of 1849 genes, 0.1%	8 out of 8055 genes, 0.1%	1
regulation of intracellular pH	2 out of 1849 genes, 0.1%	8 out of 8055 genes, 0.1%	1
actin filament capping	2 out of 1849 genes, 0.1%	8 out of 8055 genes, 0.1%	1
tube closure	2 out of 1849 genes, 0.1%	8 out of 8055 genes, 0.1%	1
kynurenine metabolic process	2 out of 1849 genes, 0.1%	8 out of 8055 genes, 0.1%	1
nephron development	2 out of 1849 genes, 0.1%	8 out of 8055 genes, 0.1%	1
striated muscle tissue development	18 out of 1849 genes, 1.0%	80 out of 8055 genes, 1.0%	1
aromatic compound biosynthetic process	46 out of 1849 genes, 2.5%	204 out of 8055 genes, 2.5%	1
muscle fiber development	11 out of 1849 genes, 0.6%	49 out of 8055 genes, 0.6%	1
regulation of establishment of protein localization	7 out of 1849 genes, 0.4%	31 out of 8055 genes, 0.4%	1
cellular response to hormone stimulus	13 out of 1849 genes, 0.7%	58 out of 8055 genes, 0.7%	1
axonal fasciculation	5 out of 1849 genes, 0.3%	22 out of 8055 genes, 0.3%	1
neural tube development	5 out of 1849 genes, 0.3%	22 out of 8055 genes, 0.3%	1
RNA biosynthetic process	48 out of 1849 genes, 2.6%	214 out of 8055 genes, 2.7%	1
neural tube formation	3 out of 1849 genes, 0.2%	13 out of 8055 genes, 0.2%	1
glycogen biosynthetic process	3 out of 1849 genes, 0.2%	13 out of 8055 genes, 0.2%	1
glycosaminoglycan biosynthetic process	3 out of 1849 genes, 0.2%	13 out of 8055 genes, 0.2%	1
dolichol-linked oligosaccharide biosynthetic process	3 out of 1849 genes, 0.2%	13 out of 8055 genes, 0.2%	1
response to osmotic stress	3 out of 1849 genes, 0.2%	13 out of 8055 genes, 0.2%	1
glucan biosynthetic process	3 out of 1849 genes, 0.2%	13 out of 8055 genes, 0.2%	1
energy taxis	3 out of 1849 genes, 0.2%	13 out of 8055 genes, 0.2%	1
monocarboxylic acid transport	3 out of 1849 genes, 0.2%	13 out of 8055 genes, 0.2%	1
phototaxis	3 out of 1849 genes, 0.2%	13 out of 8055 genes, 0.2%	1
homeostasis of number of cells	3 out of 1849 genes, 0.2%	13 out of 8055 genes, 0.2%	1
olfactory behavior	12 out of 1849 genes, 0.6%	54 out of 8055 genes, 0.7%	1
negative regulation of catalytic activity	12 out of 1849 genes, 0.6%	54 out of 8055 genes, 0.7%	1
cell growth	14 out of 1849 genes, 0.8%	63 out of 8055 genes, 0.8%	1
negative regulation of programmed cell death	14 out of 1849 genes, 0.8%	63 out of 8055 genes, 0.8%	1
reproductive behavior	16 out of 1849 genes, 0.9%	72 out of 8055 genes, 0.9%	1
regulation of protein localization	8 out of 1849 genes, 0.4%	36 out of 8055 genes, 0.4%	1
multicellular organismal reproductive behavior	8 out of 1849 genes, 0.4%	36 out of 8055 genes, 0.4%	1
pigment metabolic process	8 out of 1849 genes, 0.4%	36 out of 8055 genes, 0.4%	1
purine-containing compound catabolic process	66 out of 1849 genes, 3.6%	294 out of 8055 genes, 3.6%	1
purine nucleotide biosynthetic process	22 out of 1849 genes, 1.2%	99 out of 8055 genes, 1.2%	1
nucleosome assembly	6 out of 1849 genes, 0.3%	27 out of 8055 genes, 0.3%	1
protein processing	6 out of 1849 genes, 0.3%	27 out of 8055 genes, 0.3%	1
regulation of multi-organism process	6 out of 1849 genes, 0.3%	27 out of 8055 genes, 0.3%	1
regulation of multicellular organismal process	77 out of 1849 genes, 4.2%	343 out of 8055 genes, 4.3%	1
mitochondrion organization	11 out of 1849 genes, 0.6%	50 out of 8055 genes, 0.6%	1
regulation of interphase of mitotic cell cycle	11 out of 1849 genes, 0.6%	50 out of 8055 genes, 0.6%	1
immune response	23 out of 1849 genes, 1.2%	104 out of 8055 genes, 1.3%	1
epidermal growth factor receptor signaling pathway	4 out of 1849 genes, 0.2%	18 out of 8055 genes, 0.2%	1
male courtship behavior	4 out of 1849 genes, 0.2%	18 out of 8055 genes, 0.2%	1
ERBB signaling pathway	4 out of 1849 genes, 0.2%	18 out of 8055 genes, 0.2%	1
nucleobase biosynthetic process	4 out of 1849 genes, 0.2%	18 out of 8055 genes, 0.2%	1
DNA biosynthetic process	4 out of 1849 genes, 0.2%	18 out of 8055 genes, 0.2%	1
response to metal ion	9 out of 1849 genes, 0.5%	41 out of 8055 genes, 0.5%	1
cellular component movement	74 out of 1849 genes, 4.0%	331 out of 8055 genes, 4.1%	1
chaeta morphogenesis	7 out of 1849 genes, 0.4%	32 out of 8055 genes, 0.4%	1
axon extension	7 out of 1849 genes, 0.4%	32 out of 8055 genes, 0.4%	1
cell cycle checkpoint	22 out of 1849 genes, 1.2%	100 out of 8055 genes, 1.2%	1
mitotic cell cycle	73 out of 1849 genes, 3.9%	327 out of 8055 genes, 4.1%	1
response to inorganic substance	12 out of 1849 genes, 0.6%	55 out of 8055 genes, 0.7%	1
specification of symmetry	10 out of 1849 genes, 0.5%	46 out of 8055 genes, 0.6%	1
determination of bilateral symmetry	10 out of 1849 genes, 0.5%	46 out of 8055 genes, 0.6%	1
skeletal muscle fiber development	10 out of 1849 genes, 0.5%	46 out of 8055 genes, 0.6%	1
internal protein amino acid acetylation	5 out of 1849 genes, 0.3%	23 out of 8055 genes, 0.3%	1
cytoskeletal anchoring at plasma membrane	5 out of 1849 genes, 0.3%	23 out of 8055 genes, 0.3%	1
histone acetylation	5 out of 1849 genes, 0.3%	23 out of 8055 genes, 0.3%	1
internal peptidyl-lysine acetylation	5 out of 1849 genes, 0.3%	23 out of 8055 genes, 0.3%	1
peptidyl-lysine acetylation	5 out of 1849 genes, 0.3%	23 out of 8055 genes, 0.3%	1
positive regulation of protein ubiquitination	5 out of 1849 genes, 0.3%	23 out of 8055 genes, 0.3%	1
regulation of intracellular protein transport	5 out of 1849 genes, 0.3%	23 out of 8055 genes, 0.3%	1
cellular carbohydrate biosynthetic process	5 out of 1849 genes, 0.3%	23 out of 8055 genes, 0.3%	1
positive regulation of ligase activity	5 out of 1849 genes, 0.3%	23 out of 8055 genes, 0.3%	1
positive regulation of ubiquitin-protein ligase activity	5 out of 1849 genes, 0.3%	23 out of 8055 genes, 0.3%	1
axis specification	21 out of 1849 genes, 1.1%	96 out of 8055 genes, 1.2%	1
compound eye photoreceptor cell differentiation	19 out of 1849 genes, 1.0%	87 out of 8055 genes, 1.1%	1
gene silencing by RNA	8 out of 1849 genes, 0.4%	37 out of 8055 genes, 0.5%	1
negative regulation of apoptotic process	13 out of 1849 genes, 0.7%	60 out of 8055 genes, 0.7%	1
regulation of sodium ion transport	2 out of 1849 genes, 0.1%	9 out of 8055 genes, 0.1%	1
DNA amplification	2 out of 1849 genes, 0.1%	9 out of 8055 genes, 0.1%	1
glutamate catabolic process	2 out of 1849 genes, 0.1%	9 out of 8055 genes, 0.1%	1
pole plasm protein localization	2 out of 1849 genes, 0.1%	9 out of 8055 genes, 0.1%	1
Toll signaling pathway	2 out of 1849 genes, 0.1%	9 out of 8055 genes, 0.1%	1
nucleotide-sugar metabolic process	2 out of 1849 genes, 0.1%	9 out of 8055 genes, 0.1%	1
hormone transport	2 out of 1849 genes, 0.1%	9 out of 8055 genes, 0.1%	1
negative regulation of actin filament polymerization	2 out of 1849 genes, 0.1%	9 out of 8055 genes, 0.1%	1
hemocyte migration	2 out of 1849 genes, 0.1%	9 out of 8055 genes, 0.1%	1
peptidyl-arginine N-methylation	2 out of 1849 genes, 0.1%	9 out of 8055 genes, 0.1%	1
peptidyl-arginine omega-N-methylation	2 out of 1849 genes, 0.1%	9 out of 8055 genes, 0.1%	1
T cell activation	2 out of 1849 genes, 0.1%	9 out of 8055 genes, 0.1%	1
ATP-dependent chromatin remodeling	2 out of 1849 genes, 0.1%	9 out of 8055 genes, 0.1%	1
negative regulation of MAP kinase activity	2 out of 1849 genes, 0.1%	9 out of 8055 genes, 0.1%	1
vesicle transport along microtubule	2 out of 1849 genes, 0.1%	9 out of 8055 genes, 0.1%	1
leukocyte migration	2 out of 1849 genes, 0.1%	9 out of 8055 genes, 0.1%	1
regulation of DNA binding	2 out of 1849 genes, 0.1%	9 out of 8055 genes, 0.1%	1
protein depolymerization	2 out of 1849 genes, 0.1%	9 out of 8055 genes, 0.1%	1
convergent extension involved in gastrulation	2 out of 1849 genes, 0.1%	9 out of 8055 genes, 0.1%	1
heart contraction	2 out of 1849 genes, 0.1%	9 out of 8055 genes, 0.1%	1
cell chemotaxis	2 out of 1849 genes, 0.1%	9 out of 8055 genes, 0.1%	1
cellular response to inorganic substance	2 out of 1849 genes, 0.1%	9 out of 8055 genes, 0.1%	1
positive regulation of immune system process	6 out of 1849 genes, 0.3%	28 out of 8055 genes, 0.3%	1
germarium-derived oocyte fate determination	6 out of 1849 genes, 0.3%	28 out of 8055 genes, 0.3%	1
hemostasis	6 out of 1849 genes, 0.3%	28 out of 8055 genes, 0.3%	1
germarium-derived oocyte differentiation	6 out of 1849 genes, 0.3%	28 out of 8055 genes, 0.3%	1
coagulation	6 out of 1849 genes, 0.3%	28 out of 8055 genes, 0.3%	1
protein maturation	6 out of 1849 genes, 0.3%	28 out of 8055 genes, 0.3%	1
regulation of cell cycle arrest	22 out of 1849 genes, 1.2%	101 out of 8055 genes, 1.3%	1
locomotory behavior	20 out of 1849 genes, 1.1%	92 out of 8055 genes, 1.1%	1
liver development	3 out of 1849 genes, 0.2%	14 out of 8055 genes, 0.2%	1
regulation of heart contraction	3 out of 1849 genes, 0.2%	14 out of 8055 genes, 0.2%	1
proteoglycan biosynthetic process	3 out of 1849 genes, 0.2%	14 out of 8055 genes, 0.2%	1
epithelial fluid transport	3 out of 1849 genes, 0.2%	14 out of 8055 genes, 0.2%	1
defense response to bacterium	3 out of 1849 genes, 0.2%	14 out of 8055 genes, 0.2%	1
histone H3 acetylation	3 out of 1849 genes, 0.2%	14 out of 8055 genes, 0.2%	1
actin filament bundle assembly	3 out of 1849 genes, 0.2%	14 out of 8055 genes, 0.2%	1
interaction with host	3 out of 1849 genes, 0.2%	14 out of 8055 genes, 0.2%	1
female mating behavior	3 out of 1849 genes, 0.2%	14 out of 8055 genes, 0.2%	1
compound eye photoreceptor development	12 out of 1849 genes, 0.6%	56 out of 8055 genes, 0.7%	1
developmental maturation	23 out of 1849 genes, 1.2%	106 out of 8055 genes, 1.3%	1
memory	7 out of 1849 genes, 0.4%	33 out of 8055 genes, 0.4%	1
dicarboxylic acid metabolic process	7 out of 1849 genes, 0.4%	33 out of 8055 genes, 0.4%	1
chromatin assembly or disassembly	10 out of 1849 genes, 0.5%	47 out of 8055 genes, 0.6%	1
oocyte construction	15 out of 1849 genes, 0.8%	70 out of 8055 genes, 0.9%	1
nucleoside phosphate catabolic process	64 out of 1849 genes, 3.5%	290 out of 8055 genes, 3.6%	1
lysosome organization	4 out of 1849 genes, 0.2%	19 out of 8055 genes, 0.2%	1
JNK cascade	4 out of 1849 genes, 0.2%	19 out of 8055 genes, 0.2%	1
sperm individualization	4 out of 1849 genes, 0.2%	19 out of 8055 genes, 0.2%	1
response to UV	4 out of 1849 genes, 0.2%	19 out of 8055 genes, 0.2%	1
male mating behavior	4 out of 1849 genes, 0.2%	19 out of 8055 genes, 0.2%	1
regulation of transmembrane receptor protein serine/threonine kinase signaling pathway	4 out of 1849 genes, 0.2%	19 out of 8055 genes, 0.2%	1
cellular process involved in reproduction	75 out of 1849 genes, 4.1%	339 out of 8055 genes, 4.2%	1
establishment of localization	373 out of 1849 genes, 20.2%	1652 out of 8055 genes, 20.5%	1
nucleoside triphosphate catabolic process	61 out of 1849 genes, 3.3%	277 out of 8055 genes, 3.4%	1
purine nucleoside triphosphate catabolic process	61 out of 1849 genes, 3.3%	277 out of 8055 genes, 3.4%	1
ribonucleoside triphosphate catabolic process	61 out of 1849 genes, 3.3%	277 out of 8055 genes, 3.4%	1
purine ribonucleoside triphosphate catabolic process	61 out of 1849 genes, 3.3%	277 out of 8055 genes, 3.4%	1
nucleotide catabolic process	63 out of 1849 genes, 3.4%	286 out of 8055 genes, 3.6%	1
regulation of cellular catabolic process	11 out of 1849 genes, 0.6%	52 out of 8055 genes, 0.6%	1
establishment or maintenance of apical/basal cell polarity	5 out of 1849 genes, 0.3%	24 out of 8055 genes, 0.3%	1
regulation of nucleocytoplasmic transport	5 out of 1849 genes, 0.3%	24 out of 8055 genes, 0.3%	1
protein tetramerization	5 out of 1849 genes, 0.3%	24 out of 8055 genes, 0.3%	1
establishment or maintenance of bipolar cell polarity	5 out of 1849 genes, 0.3%	24 out of 8055 genes, 0.3%	1
central nervous system development	42 out of 1849 genes, 2.3%	193 out of 8055 genes, 2.4%	1
heterocycle biosynthetic process	48 out of 1849 genes, 2.6%	220 out of 8055 genes, 2.7%	1
germarium-derived egg chamber formation	12 out of 1849 genes, 0.6%	57 out of 8055 genes, 0.7%	1
glycerolipid biosynthetic process	6 out of 1849 genes, 0.3%	29 out of 8055 genes, 0.4%	1
purine nucleotide metabolic process	85 out of 1849 genes, 4.6%	386 out of 8055 genes, 4.8%	1
DNA integrity checkpoint	13 out of 1849 genes, 0.7%	62 out of 8055 genes, 0.8%	1
in utero embryonic development	7 out of 1849 genes, 0.4%	34 out of 8055 genes, 0.4%	1
mating	11 out of 1849 genes, 0.6%	53 out of 8055 genes, 0.7%	1
respiratory system development	28 out of 1849 genes, 1.5%	131 out of 8055 genes, 1.6%	1
adult behavior	14 out of 1849 genes, 0.8%	67 out of 8055 genes, 0.8%	1
meiotic spindle organization	3 out of 1849 genes, 0.2%	15 out of 8055 genes, 0.2%	1
nuclear migration	3 out of 1849 genes, 0.2%	15 out of 8055 genes, 0.2%	1
regulation of cysteine-type endopeptidase activity involved in apoptotic process	3 out of 1849 genes, 0.2%	15 out of 8055 genes, 0.2%	1
positive regulation of cell cycle	3 out of 1849 genes, 0.2%	15 out of 8055 genes, 0.2%	1
hepaticobiliary system development	3 out of 1849 genes, 0.2%	15 out of 8055 genes, 0.2%	1
purine ribonucleotide catabolic process	61 out of 1849 genes, 3.3%	280 out of 8055 genes, 3.5%	1
ribonucleotide catabolic process	61 out of 1849 genes, 3.3%	280 out of 8055 genes, 3.5%	1
nucleotide biosynthetic process	31 out of 1849 genes, 1.7%	145 out of 8055 genes, 1.8%	1
ossification	2 out of 1849 genes, 0.1%	10 out of 8055 genes, 0.1%	1
lymphocyte activation involved in immune response	2 out of 1849 genes, 0.1%	10 out of 8055 genes, 0.1%	1
lymphocyte mediated immunity	2 out of 1849 genes, 0.1%	10 out of 8055 genes, 0.1%	1
heart process	2 out of 1849 genes, 0.1%	10 out of 8055 genes, 0.1%	1
7-methylguanosine mRNA capping	2 out of 1849 genes, 0.1%	10 out of 8055 genes, 0.1%	1
cell cycle arrest	2 out of 1849 genes, 0.1%	10 out of 8055 genes, 0.1%	1
segment specification	2 out of 1849 genes, 0.1%	10 out of 8055 genes, 0.1%	1
antennal development	2 out of 1849 genes, 0.1%	10 out of 8055 genes, 0.1%	1
branched-chain amino acid metabolic process	2 out of 1849 genes, 0.1%	10 out of 8055 genes, 0.1%	1
iron-sulfur cluster assembly	2 out of 1849 genes, 0.1%	10 out of 8055 genes, 0.1%	1
metallo-sulfur cluster assembly	2 out of 1849 genes, 0.1%	10 out of 8055 genes, 0.1%	1
negative regulation of protein polymerization	2 out of 1849 genes, 0.1%	10 out of 8055 genes, 0.1%	1
regulation of cellular amine metabolic process	2 out of 1849 genes, 0.1%	10 out of 8055 genes, 0.1%	1
ribosomal small subunit biogenesis	2 out of 1849 genes, 0.1%	10 out of 8055 genes, 0.1%	1
positive regulation of innate immune response	2 out of 1849 genes, 0.1%	10 out of 8055 genes, 0.1%	1
intronless viral mRNA export from host nucleus	2 out of 1849 genes, 0.1%	10 out of 8055 genes, 0.1%	1
positive regulation of receptor-mediated endocytosis	2 out of 1849 genes, 0.1%	10 out of 8055 genes, 0.1%	1
organ formation	2 out of 1849 genes, 0.1%	10 out of 8055 genes, 0.1%	1
antennal morphogenesis	2 out of 1849 genes, 0.1%	10 out of 8055 genes, 0.1%	1
formation of anatomical boundary	2 out of 1849 genes, 0.1%	10 out of 8055 genes, 0.1%	1
iron ion homeostasis	2 out of 1849 genes, 0.1%	10 out of 8055 genes, 0.1%	1
protein K11-linked ubiquitination	2 out of 1849 genes, 0.1%	10 out of 8055 genes, 0.1%	1
cellular response to radiation	2 out of 1849 genes, 0.1%	10 out of 8055 genes, 0.1%	1
base-excision repair	4 out of 1849 genes, 0.2%	20 out of 8055 genes, 0.2%	1
regulation of G-protein coupled receptor protein signaling pathway	4 out of 1849 genes, 0.2%	20 out of 8055 genes, 0.2%	1
regulation of ARF protein signal transduction	4 out of 1849 genes, 0.2%	20 out of 8055 genes, 0.2%	1
neuromuscular process	4 out of 1849 genes, 0.2%	20 out of 8055 genes, 0.2%	1
wound healing	9 out of 1849 genes, 0.5%	44 out of 8055 genes, 0.5%	1
cellular response to endogenous stimulus	15 out of 1849 genes, 0.8%	72 out of 8055 genes, 0.9%	1
single-organism metabolic process	566 out of 1849 genes, 30.6%	2506 out of 8055 genes, 31.1%	1
Ras protein signal transduction	5 out of 1849 genes, 0.3%	25 out of 8055 genes, 0.3%	1
oocyte microtubule cytoskeleton polarization	5 out of 1849 genes, 0.3%	25 out of 8055 genes, 0.3%	1
cytoplasmic transport	5 out of 1849 genes, 0.3%	25 out of 8055 genes, 0.3%	1
multicellular organismal homeostasis	5 out of 1849 genes, 0.3%	25 out of 8055 genes, 0.3%	1
immune system development	18 out of 1849 genes, 1.0%	86 out of 8055 genes, 1.1%	1
regulation of anatomical structure size	23 out of 1849 genes, 1.2%	109 out of 8055 genes, 1.4%	1
regulation of catabolic process	13 out of 1849 genes, 0.7%	63 out of 8055 genes, 0.8%	1
meiosis I	6 out of 1849 genes, 0.3%	30 out of 8055 genes, 0.4%	1
wing disc dorsal/ventral pattern formation	6 out of 1849 genes, 0.3%	30 out of 8055 genes, 0.4%	1
cell maturation	19 out of 1849 genes, 1.0%	91 out of 8055 genes, 1.1%	1
associative learning	7 out of 1849 genes, 0.4%	35 out of 8055 genes, 0.4%	1
regulation of neurological system process	7 out of 1849 genes, 0.4%	35 out of 8055 genes, 0.4%	1
regulation of actin cytoskeleton organization	7 out of 1849 genes, 0.4%	35 out of 8055 genes, 0.4%	1
regulation of synaptic transmission	7 out of 1849 genes, 0.4%	35 out of 8055 genes, 0.4%	1
regulation of transmission of nerve impulse	7 out of 1849 genes, 0.4%	35 out of 8055 genes, 0.4%	1
neurotransmitter secretion	11 out of 1849 genes, 0.6%	54 out of 8055 genes, 0.7%	1
positive regulation of cellular component organization	11 out of 1849 genes, 0.6%	54 out of 8055 genes, 0.7%	1
cell-cell adhesion	17 out of 1849 genes, 0.9%	82 out of 8055 genes, 1.0%	1
electron transport chain	17 out of 1849 genes, 0.9%	82 out of 8055 genes, 1.0%	1
purine nucleotide catabolic process	61 out of 1849 genes, 3.3%	282 out of 8055 genes, 3.5%	1
immune system process	45 out of 1849 genes, 2.4%	210 out of 8055 genes, 2.6%	1
protein modification by small protein conjugation	23 out of 1849 genes, 1.2%	110 out of 8055 genes, 1.4%	1
neurotransmitter transport	15 out of 1849 genes, 0.8%	73 out of 8055 genes, 0.9%	1
cell cycle	109 out of 1849 genes, 5.9%	498 out of 8055 genes, 6.2%	1
organophosphate catabolic process	65 out of 1849 genes, 3.5%	301 out of 8055 genes, 3.7%	1
DNA-dependent DNA replication	13 out of 1849 genes, 0.7%	64 out of 8055 genes, 0.8%	1
oocyte axis specification	13 out of 1849 genes, 0.7%	64 out of 8055 genes, 0.8%	1
eye photoreceptor cell development	13 out of 1849 genes, 0.7%	64 out of 8055 genes, 0.8%	1
cellular component organization at cellular level	306 out of 1849 genes, 16.5%	1371 out of 8055 genes, 17.0%	1
translation	95 out of 1849 genes, 5.1%	436 out of 8055 genes, 5.4%	1
transmembrane receptor protein tyrosine kinase signaling pathway	14 out of 1849 genes, 0.8%	69 out of 8055 genes, 0.9%	1
protein polyubiquitination	4 out of 1849 genes, 0.2%	21 out of 8055 genes, 0.3%	1
regulation of translational initiation	4 out of 1849 genes, 0.2%	21 out of 8055 genes, 0.3%	1
folic acid-containing compound metabolic process	4 out of 1849 genes, 0.2%	21 out of 8055 genes, 0.3%	1
nucleoside biosynthetic process	4 out of 1849 genes, 0.2%	21 out of 8055 genes, 0.3%	1
establishment or maintenance of polarity of follicular epithelium	4 out of 1849 genes, 0.2%	21 out of 8055 genes, 0.3%	1
stress-activated protein kinase signaling cascade	4 out of 1849 genes, 0.2%	21 out of 8055 genes, 0.3%	1
regulation of neuron apoptotic process	4 out of 1849 genes, 0.2%	21 out of 8055 genes, 0.3%	1
embryonic organ morphogenesis	4 out of 1849 genes, 0.2%	21 out of 8055 genes, 0.3%	1
stress-activated MAPK cascade	4 out of 1849 genes, 0.2%	21 out of 8055 genes, 0.3%	1
regulation of neuron death	4 out of 1849 genes, 0.2%	21 out of 8055 genes, 0.3%	1
MAPK cascade	5 out of 1849 genes, 0.3%	26 out of 8055 genes, 0.3%	1
negative regulation of cell cycle process	5 out of 1849 genes, 0.3%	26 out of 8055 genes, 0.3%	1
regulation of cytokine production	3 out of 1849 genes, 0.2%	16 out of 8055 genes, 0.2%	1
somatic diversification of immune receptors	3 out of 1849 genes, 0.2%	16 out of 8055 genes, 0.2%	1
'de novo' protein folding	3 out of 1849 genes, 0.2%	16 out of 8055 genes, 0.2%	1
porphyrin-containing compound metabolic process	3 out of 1849 genes, 0.2%	16 out of 8055 genes, 0.2%	1
insulin receptor signaling pathway	3 out of 1849 genes, 0.2%	16 out of 8055 genes, 0.2%	1
response to mechanical stimulus	3 out of 1849 genes, 0.2%	16 out of 8055 genes, 0.2%	1
negative regulation of neuron apoptotic process	3 out of 1849 genes, 0.2%	16 out of 8055 genes, 0.2%	1
axon extension involved in development	3 out of 1849 genes, 0.2%	16 out of 8055 genes, 0.2%	1
lipid homeostasis	3 out of 1849 genes, 0.2%	16 out of 8055 genes, 0.2%	1
convergent extension	3 out of 1849 genes, 0.2%	16 out of 8055 genes, 0.2%	1
negative regulation of neuron death	3 out of 1849 genes, 0.2%	16 out of 8055 genes, 0.2%	1
dorsal/ventral pattern formation, imaginal disc	6 out of 1849 genes, 0.3%	31 out of 8055 genes, 0.4%	1
morphogenesis of follicular epithelium	6 out of 1849 genes, 0.3%	31 out of 8055 genes, 0.4%	1
cell cycle process	91 out of 1849 genes, 4.9%	419 out of 8055 genes, 5.2%	1
protein ubiquitination	21 out of 1849 genes, 1.1%	102 out of 8055 genes, 1.3%	1
regulation of actin filament-based process	7 out of 1849 genes, 0.4%	36 out of 8055 genes, 0.4%	1
negative regulation of cell cycle	7 out of 1849 genes, 0.4%	36 out of 8055 genes, 0.4%	1
neuromuscular junction development	8 out of 1849 genes, 0.4%	41 out of 8055 genes, 0.5%	1
oocyte differentiation	19 out of 1849 genes, 1.0%	93 out of 8055 genes, 1.2%	1
oocyte development	16 out of 1849 genes, 0.9%	79 out of 8055 genes, 1.0%	1
peroxisome organization	2 out of 1849 genes, 0.1%	11 out of 8055 genes, 0.1%	1
7-methylguanosine RNA capping	2 out of 1849 genes, 0.1%	11 out of 8055 genes, 0.1%	1
heparan sulfate proteoglycan biosynthetic process	2 out of 1849 genes, 0.1%	11 out of 8055 genes, 0.1%	1
organic hydroxy compound transport	2 out of 1849 genes, 0.1%	11 out of 8055 genes, 0.1%	1
regulation of transforming growth factor beta receptor signaling pathway	2 out of 1849 genes, 0.1%	11 out of 8055 genes, 0.1%	1
peptidyl-arginine modification	2 out of 1849 genes, 0.1%	11 out of 8055 genes, 0.1%	1
peptidyl-arginine methylation	2 out of 1849 genes, 0.1%	11 out of 8055 genes, 0.1%	1
negative regulation of Wnt receptor signaling pathway	2 out of 1849 genes, 0.1%	11 out of 8055 genes, 0.1%	1
heparan sulfate proteoglycan metabolic process	2 out of 1849 genes, 0.1%	11 out of 8055 genes, 0.1%	1
intracellular steroid hormone receptor signaling pathway	2 out of 1849 genes, 0.1%	11 out of 8055 genes, 0.1%	1
positive regulation of defense response	2 out of 1849 genes, 0.1%	11 out of 8055 genes, 0.1%	1
locomotion involved in locomotory behavior	2 out of 1849 genes, 0.1%	11 out of 8055 genes, 0.1%	1
pupal development	2 out of 1849 genes, 0.1%	11 out of 8055 genes, 0.1%	1
RNA capping	2 out of 1849 genes, 0.1%	11 out of 8055 genes, 0.1%	1
B cell activation	2 out of 1849 genes, 0.1%	11 out of 8055 genes, 0.1%	1
cell recognition	13 out of 1849 genes, 0.7%	65 out of 8055 genes, 0.8%	1
hemopoiesis	13 out of 1849 genes, 0.7%	65 out of 8055 genes, 0.8%	1
positive regulation of cell proliferation	9 out of 1849 genes, 0.5%	46 out of 8055 genes, 0.6%	1
secretion by cell	20 out of 1849 genes, 1.1%	98 out of 8055 genes, 1.2%	1
transport	355 out of 1849 genes, 19.2%	1592 out of 8055 genes, 19.8%	1
single-organism behavior	48 out of 1849 genes, 2.6%	227 out of 8055 genes, 2.8%	1
regulation of synapse structure and activity	11 out of 1849 genes, 0.6%	56 out of 8055 genes, 0.7%	1
hemopoietic or lymphoid organ development	15 out of 1849 genes, 0.8%	75 out of 8055 genes, 0.9%	1
microtubule-based process	66 out of 1849 genes, 3.6%	309 out of 8055 genes, 3.8%	1
dephosphorylation	19 out of 1849 genes, 1.0%	94 out of 8055 genes, 1.2%	1
energy derivation by oxidation of organic compounds	25 out of 1849 genes, 1.4%	122 out of 8055 genes, 1.5%	1
negative regulation of molecular function	12 out of 1849 genes, 0.6%	61 out of 8055 genes, 0.8%	1
ATP metabolic process	38 out of 1849 genes, 2.1%	182 out of 8055 genes, 2.3%	1
G1/S transition of mitotic cell cycle	5 out of 1849 genes, 0.3%	27 out of 8055 genes, 0.3%	1
negative regulation of phosphorylation	5 out of 1849 genes, 0.3%	27 out of 8055 genes, 0.3%	1
regulation of ubiquitin-protein ligase activity involved in mitotic cell cycle	5 out of 1849 genes, 0.3%	27 out of 8055 genes, 0.3%	1
regulation of intracellular transport	6 out of 1849 genes, 0.3%	32 out of 8055 genes, 0.4%	1
protein acylation	6 out of 1849 genes, 0.3%	32 out of 8055 genes, 0.4%	1
chromatin organization	36 out of 1849 genes, 1.9%	173 out of 8055 genes, 2.1%	1
border follicle cell migration	7 out of 1849 genes, 0.4%	37 out of 8055 genes, 0.5%	1
gliogenesis	7 out of 1849 genes, 0.4%	37 out of 8055 genes, 0.5%	1
positive regulation of transcription from RNA polymerase II promoter	7 out of 1849 genes, 0.4%	37 out of 8055 genes, 0.5%	1
spindle organization	23 out of 1849 genes, 1.2%	113 out of 8055 genes, 1.4%	1
polysaccharide biosynthetic process	4 out of 1849 genes, 0.2%	22 out of 8055 genes, 0.3%	1
negative regulation of kinase activity	4 out of 1849 genes, 0.2%	22 out of 8055 genes, 0.3%	1
cellular polysaccharide biosynthetic process	4 out of 1849 genes, 0.2%	22 out of 8055 genes, 0.3%	1
negative regulation of transferase activity	4 out of 1849 genes, 0.2%	22 out of 8055 genes, 0.3%	1
positive regulation of cell cycle process	4 out of 1849 genes, 0.2%	22 out of 8055 genes, 0.3%	1
ameboidal cell migration	13 out of 1849 genes, 0.7%	66 out of 8055 genes, 0.8%	1
cellular component organization or biogenesis at cellular level	315 out of 1849 genes, 17.0%	1419 out of 8055 genes, 17.6%	1
nucleoside phosphate metabolic process	105 out of 1849 genes, 5.7%	486 out of 8055 genes, 6.0%	1
cellular catabolic process	147 out of 1849 genes, 8.0%	674 out of 8055 genes, 8.4%	1
protein targeting	14 out of 1849 genes, 0.8%	71 out of 8055 genes, 0.9%	1
leukocyte differentiation	3 out of 1849 genes, 0.2%	17 out of 8055 genes, 0.2%	1
calcium-dependent cell-cell adhesion	3 out of 1849 genes, 0.2%	17 out of 8055 genes, 0.2%	1
tetrapyrrole metabolic process	3 out of 1849 genes, 0.2%	17 out of 8055 genes, 0.2%	1
cellular response to cytokine stimulus	3 out of 1849 genes, 0.2%	17 out of 8055 genes, 0.2%	1
regulation of organ morphogenesis	3 out of 1849 genes, 0.2%	17 out of 8055 genes, 0.2%	1
chaeta development	10 out of 1849 genes, 0.5%	52 out of 8055 genes, 0.6%	1
transcription, DNA-dependent	40 out of 1849 genes, 2.2%	193 out of 8055 genes, 2.4%	1
vesicle targeting	2 out of 1849 genes, 0.1%	12 out of 8055 genes, 0.1%	1
isoprenoid biosynthetic process	2 out of 1849 genes, 0.1%	12 out of 8055 genes, 0.1%	1
negative regulation of cell fate specification	2 out of 1849 genes, 0.1%	12 out of 8055 genes, 0.1%	1
negative regulation of cell fate commitment	2 out of 1849 genes, 0.1%	12 out of 8055 genes, 0.1%	1
female meiosis chromosome segregation	2 out of 1849 genes, 0.1%	12 out of 8055 genes, 0.1%	1
myeloid cell differentiation	2 out of 1849 genes, 0.1%	12 out of 8055 genes, 0.1%	1
negative regulation of protein complex assembly	2 out of 1849 genes, 0.1%	12 out of 8055 genes, 0.1%	1
leg disc development	2 out of 1849 genes, 0.1%	12 out of 8055 genes, 0.1%	1
cellular metabolic compound salvage	2 out of 1849 genes, 0.1%	12 out of 8055 genes, 0.1%	1
multi-multicellular organism process	2 out of 1849 genes, 0.1%	12 out of 8055 genes, 0.1%	1
tetrahydrofolate metabolic process	2 out of 1849 genes, 0.1%	12 out of 8055 genes, 0.1%	1
regulation of axon extension involved in axon guidance	2 out of 1849 genes, 0.1%	12 out of 8055 genes, 0.1%	1
regulation of chemotaxis	2 out of 1849 genes, 0.1%	12 out of 8055 genes, 0.1%	1
negative regulation of protein serine/threonine kinase activity	2 out of 1849 genes, 0.1%	12 out of 8055 genes, 0.1%	1
cellular component maintenance at cellular level	2 out of 1849 genes, 0.1%	12 out of 8055 genes, 0.1%	1
wing disc pattern formation	7 out of 1849 genes, 0.4%	38 out of 8055 genes, 0.5%	1
peripheral nervous system development	6 out of 1849 genes, 0.3%	33 out of 8055 genes, 0.4%	1
coenzyme catabolic process	6 out of 1849 genes, 0.3%	33 out of 8055 genes, 0.4%	1
mushroom body development	5 out of 1849 genes, 0.3%	28 out of 8055 genes, 0.3%	1
regulation of ligase activity	5 out of 1849 genes, 0.3%	28 out of 8055 genes, 0.3%	1
regulation of ubiquitin-protein ligase activity	5 out of 1849 genes, 0.3%	28 out of 8055 genes, 0.3%	1
post-translational protein modification	9 out of 1849 genes, 0.5%	48 out of 8055 genes, 0.6%	1
nucleobase-containing small molecule metabolic process	112 out of 1849 genes, 6.1%	521 out of 8055 genes, 6.5%	1
protein lipidation	4 out of 1849 genes, 0.2%	23 out of 8055 genes, 0.3%	1
lipoprotein biosynthetic process	4 out of 1849 genes, 0.2%	23 out of 8055 genes, 0.3%	1
gene silencing	11 out of 1849 genes, 0.6%	58 out of 8055 genes, 0.7%	1
cellular component disassembly	11 out of 1849 genes, 0.6%	58 out of 8055 genes, 0.7%	1
maintenance of location	11 out of 1849 genes, 0.6%	58 out of 8055 genes, 0.7%	1
cellular component disassembly at cellular level	11 out of 1849 genes, 0.6%	58 out of 8055 genes, 0.7%	1
chromatin modification	27 out of 1849 genes, 1.5%	134 out of 8055 genes, 1.7%	1
cellular response to chemical stimulus	30 out of 1849 genes, 1.6%	148 out of 8055 genes, 1.8%	1
neuron recognition	12 out of 1849 genes, 0.6%	63 out of 8055 genes, 0.8%	1
regulation of mitotic cell cycle	21 out of 1849 genes, 1.1%	106 out of 8055 genes, 1.3%	1
regulation of gene expression, epigenetic	13 out of 1849 genes, 0.7%	68 out of 8055 genes, 0.8%	1
chromosome organization	57 out of 1849 genes, 3.1%	273 out of 8055 genes, 3.4%	1
cellular membrane fusion	3 out of 1849 genes, 0.2%	18 out of 8055 genes, 0.2%	1
sister chromatid cohesion	3 out of 1849 genes, 0.2%	18 out of 8055 genes, 0.2%	1
regulation of pole plasm oskar mRNA localization	3 out of 1849 genes, 0.2%	18 out of 8055 genes, 0.2%	1
positive regulation of cell growth	3 out of 1849 genes, 0.2%	18 out of 8055 genes, 0.2%	1
germ-line stem cell maintenance	3 out of 1849 genes, 0.2%	18 out of 8055 genes, 0.2%	1
cilium assembly	3 out of 1849 genes, 0.2%	18 out of 8055 genes, 0.2%	1
R8 cell differentiation	3 out of 1849 genes, 0.2%	18 out of 8055 genes, 0.2%	1
positive regulation of cytoskeleton organization	3 out of 1849 genes, 0.2%	18 out of 8055 genes, 0.2%	1
regulation of oocyte development	3 out of 1849 genes, 0.2%	18 out of 8055 genes, 0.2%	1
membrane fusion	3 out of 1849 genes, 0.2%	18 out of 8055 genes, 0.2%	1
apoptotic process	20 out of 1849 genes, 1.1%	102 out of 8055 genes, 1.3%	1
proteasomal protein catabolic process	8 out of 1849 genes, 0.4%	44 out of 8055 genes, 0.5%	1
proteasomal ubiquitin-dependent protein catabolic process	8 out of 1849 genes, 0.4%	44 out of 8055 genes, 0.5%	1
R7 cell differentiation	7 out of 1849 genes, 0.4%	39 out of 8055 genes, 0.5%	1
spermatid development	9 out of 1849 genes, 0.5%	49 out of 8055 genes, 0.6%	1
spermatid differentiation	9 out of 1849 genes, 0.5%	49 out of 8055 genes, 0.6%	1
maintenance of protein location	10 out of 1849 genes, 0.5%	54 out of 8055 genes, 0.7%	1
mitochondrial transport	6 out of 1849 genes, 0.3%	34 out of 8055 genes, 0.4%	1
homophilic cell adhesion	6 out of 1849 genes, 0.3%	34 out of 8055 genes, 0.4%	1
regulation of synapse organization	6 out of 1849 genes, 0.3%	34 out of 8055 genes, 0.4%	1
cofactor catabolic process	6 out of 1849 genes, 0.3%	34 out of 8055 genes, 0.4%	1
cell morphogenesis involved in differentiation	53 out of 1849 genes, 2.9%	256 out of 8055 genes, 3.2%	1
generation of a signal involved in cell-cell signaling	12 out of 1849 genes, 0.6%	64 out of 8055 genes, 0.8%	1
signal release	12 out of 1849 genes, 0.6%	64 out of 8055 genes, 0.8%	1
regulation of cell projection organization	12 out of 1849 genes, 0.6%	64 out of 8055 genes, 0.8%	1
ribosome biogenesis	12 out of 1849 genes, 0.6%	64 out of 8055 genes, 0.8%	1
pigment biosynthetic process	5 out of 1849 genes, 0.3%	29 out of 8055 genes, 0.4%	1
nucleus localization	5 out of 1849 genes, 0.3%	29 out of 8055 genes, 0.4%	1
skeletal muscle tissue development	13 out of 1849 genes, 0.7%	69 out of 8055 genes, 0.9%	1
tissue homeostasis	4 out of 1849 genes, 0.2%	24 out of 8055 genes, 0.3%	1
immune effector process	4 out of 1849 genes, 0.2%	24 out of 8055 genes, 0.3%	1
lysosomal transport	4 out of 1849 genes, 0.2%	24 out of 8055 genes, 0.3%	1
positive regulation of organelle organization	4 out of 1849 genes, 0.2%	24 out of 8055 genes, 0.3%	1
cell activation involved in immune response	2 out of 1849 genes, 0.1%	13 out of 8055 genes, 0.2%	1
leukocyte activation involved in immune response	2 out of 1849 genes, 0.1%	13 out of 8055 genes, 0.2%	1
regulation of response to biotic stimulus	2 out of 1849 genes, 0.1%	13 out of 8055 genes, 0.2%	1
eye-antennal disc morphogenesis	2 out of 1849 genes, 0.1%	13 out of 8055 genes, 0.2%	1
establishment or maintenance of polarity of embryonic epithelium	2 out of 1849 genes, 0.1%	13 out of 8055 genes, 0.2%	1
virus-host interaction	2 out of 1849 genes, 0.1%	13 out of 8055 genes, 0.2%	1
lymphocyte differentiation	2 out of 1849 genes, 0.1%	13 out of 8055 genes, 0.2%	1
intracellular receptor mediated signaling pathway	2 out of 1849 genes, 0.1%	13 out of 8055 genes, 0.2%	1
pseudocleavage	2 out of 1849 genes, 0.1%	13 out of 8055 genes, 0.2%	1
pseudocleavage involved in syncytial blastoderm formation	2 out of 1849 genes, 0.1%	13 out of 8055 genes, 0.2%	1
cellular response to extracellular stimulus	2 out of 1849 genes, 0.1%	13 out of 8055 genes, 0.2%	1
cellular response to nutrient levels	2 out of 1849 genes, 0.1%	13 out of 8055 genes, 0.2%	1
heme metabolic process	2 out of 1849 genes, 0.1%	13 out of 8055 genes, 0.2%	1
positive regulation of I-kappaB kinase/NF-kappaB cascade	2 out of 1849 genes, 0.1%	13 out of 8055 genes, 0.2%	1
R8 cell development	2 out of 1849 genes, 0.1%	13 out of 8055 genes, 0.2%	1
'de novo' posttranslational protein folding	2 out of 1849 genes, 0.1%	13 out of 8055 genes, 0.2%	1
behavior	54 out of 1849 genes, 2.9%	262 out of 8055 genes, 3.3%	1
eye photoreceptor cell differentiation	22 out of 1849 genes, 1.2%	113 out of 8055 genes, 1.4%	1
coenzyme metabolic process	26 out of 1849 genes, 1.4%	132 out of 8055 genes, 1.6%	1
cell activation	8 out of 1849 genes, 0.4%	45 out of 8055 genes, 0.6%	1
aerobic respiration	8 out of 1849 genes, 0.4%	45 out of 8055 genes, 0.6%	1
nucleotide metabolic process	99 out of 1849 genes, 5.4%	468 out of 8055 genes, 5.8%	1
peptide metabolic process	7 out of 1849 genes, 0.4%	40 out of 8055 genes, 0.5%	1
exocytosis	7 out of 1849 genes, 0.4%	40 out of 8055 genes, 0.5%	1
endosomal transport	7 out of 1849 genes, 0.4%	40 out of 8055 genes, 0.5%	1
embryonic epithelial tube formation	3 out of 1849 genes, 0.2%	19 out of 8055 genes, 0.2%	1
aminoglycan biosynthetic process	3 out of 1849 genes, 0.2%	19 out of 8055 genes, 0.2%	1
establishment or maintenance of epithelial cell apical/basal polarity	3 out of 1849 genes, 0.2%	19 out of 8055 genes, 0.2%	1
positive regulation of immune response	3 out of 1849 genes, 0.2%	19 out of 8055 genes, 0.2%	1
epithelial tube formation	3 out of 1849 genes, 0.2%	19 out of 8055 genes, 0.2%	1
cellularization	6 out of 1849 genes, 0.3%	35 out of 8055 genes, 0.4%	1
oocyte fate determination	6 out of 1849 genes, 0.3%	35 out of 8055 genes, 0.4%	1
open tracheal system development	24 out of 1849 genes, 1.3%	123 out of 8055 genes, 1.5%	1
blastoderm segmentation	14 out of 1849 genes, 0.8%	75 out of 8055 genes, 0.9%	1
regulation of actin polymerization or depolymerization	5 out of 1849 genes, 0.3%	30 out of 8055 genes, 0.4%	1
negative regulation of phosphorus metabolic process	5 out of 1849 genes, 0.3%	30 out of 8055 genes, 0.4%	1
regulation of actin filament length	5 out of 1849 genes, 0.3%	30 out of 8055 genes, 0.4%	1
negative regulation of phosphate metabolic process	5 out of 1849 genes, 0.3%	30 out of 8055 genes, 0.4%	1
biological adhesion	39 out of 1849 genes, 2.1%	194 out of 8055 genes, 2.4%	1
cell morphogenesis involved in neuron differentiation	49 out of 1849 genes, 2.7%	241 out of 8055 genes, 3.0%	1
organophosphate metabolic process	110 out of 1849 genes, 5.9%	520 out of 8055 genes, 6.5%	1
negative regulation of organelle organization	10 out of 1849 genes, 0.5%	56 out of 8055 genes, 0.7%	1
tissue migration	10 out of 1849 genes, 0.5%	56 out of 8055 genes, 0.7%	1
spliceosomal complex assembly	4 out of 1849 genes, 0.2%	25 out of 8055 genes, 0.3%	1
vacuole organization	4 out of 1849 genes, 0.2%	25 out of 8055 genes, 0.3%	1
sensory perception of sound	4 out of 1849 genes, 0.2%	25 out of 8055 genes, 0.3%	1
flight behavior	4 out of 1849 genes, 0.2%	25 out of 8055 genes, 0.3%	1
DNA recombination	11 out of 1849 genes, 0.6%	61 out of 8055 genes, 0.8%	1
protein dephosphorylation	11 out of 1849 genes, 0.6%	61 out of 8055 genes, 0.8%	1
regulation of developmental growth	9 out of 1849 genes, 0.5%	51 out of 8055 genes, 0.6%	1
cell fate determination	12 out of 1849 genes, 0.6%	66 out of 8055 genes, 0.8%	1
learning	8 out of 1849 genes, 0.4%	46 out of 8055 genes, 0.6%	1
localization	416 out of 1849 genes, 22.5%	1886 out of 8055 genes, 23.4%	1
regulation of alternative mRNA splicing, via spliceosome	7 out of 1849 genes, 0.4%	41 out of 8055 genes, 0.5%	1
cofactor metabolic process	30 out of 1849 genes, 1.6%	153 out of 8055 genes, 1.9%	1
double-strand break repair via homologous recombination	2 out of 1849 genes, 0.1%	14 out of 8055 genes, 0.2%	1
recombinational repair	2 out of 1849 genes, 0.1%	14 out of 8055 genes, 0.2%	1
leukocyte mediated immunity	2 out of 1849 genes, 0.1%	14 out of 8055 genes, 0.2%	1
immune response-activating signal transduction	2 out of 1849 genes, 0.1%	14 out of 8055 genes, 0.2%	1
immune response-regulating signaling pathway	2 out of 1849 genes, 0.1%	14 out of 8055 genes, 0.2%	1
2-oxoglutarate metabolic process	2 out of 1849 genes, 0.1%	14 out of 8055 genes, 0.2%	1
porphyrin-containing compound biosynthetic process	2 out of 1849 genes, 0.1%	14 out of 8055 genes, 0.2%	1
intrinsic apoptotic signaling pathway in response to DNA damage response	2 out of 1849 genes, 0.1%	14 out of 8055 genes, 0.2%	1
positive regulation of peptidase activity	2 out of 1849 genes, 0.1%	14 out of 8055 genes, 0.2%	1
histone phosphorylation	2 out of 1849 genes, 0.1%	14 out of 8055 genes, 0.2%	1
peptidyl-asparagine modification	2 out of 1849 genes, 0.1%	14 out of 8055 genes, 0.2%	1
protein N-linked glycosylation via asparagine	2 out of 1849 genes, 0.1%	14 out of 8055 genes, 0.2%	1
cytokine-mediated signaling pathway	2 out of 1849 genes, 0.1%	14 out of 8055 genes, 0.2%	1
response to estradiol stimulus	2 out of 1849 genes, 0.1%	14 out of 8055 genes, 0.2%	1
fin development	2 out of 1849 genes, 0.1%	14 out of 8055 genes, 0.2%	1
positive regulation of endocytosis	2 out of 1849 genes, 0.1%	14 out of 8055 genes, 0.2%	1
centrosome localization	2 out of 1849 genes, 0.1%	14 out of 8055 genes, 0.2%	1
guanosine-containing compound biosynthetic process	2 out of 1849 genes, 0.1%	14 out of 8055 genes, 0.2%	1
rRNA processing	6 out of 1849 genes, 0.3%	36 out of 8055 genes, 0.4%	1
rRNA metabolic process	6 out of 1849 genes, 0.3%	36 out of 8055 genes, 0.4%	1
regulation of protein complex disassembly	6 out of 1849 genes, 0.3%	36 out of 8055 genes, 0.4%	1
leukocyte activation	6 out of 1849 genes, 0.3%	36 out of 8055 genes, 0.4%	1
ribonucleoprotein complex biogenesis	18 out of 1849 genes, 1.0%	96 out of 8055 genes, 1.2%	1
cellular response to organic substance	19 out of 1849 genes, 1.0%	101 out of 8055 genes, 1.3%	1
cellular component biogenesis at cellular level	19 out of 1849 genes, 1.0%	101 out of 8055 genes, 1.3%	1
cellular component organization	338 out of 1849 genes, 18.3%	1543 out of 8055 genes, 19.2%	1
cellular macromolecule biosynthetic process	171 out of 1849 genes, 9.2%	798 out of 8055 genes, 9.9%	1
mitochondrial electron transport, NADH to ubiquinone	3 out of 1849 genes, 0.2%	20 out of 8055 genes, 0.2%	1
chloride transport	3 out of 1849 genes, 0.2%	20 out of 8055 genes, 0.2%	1
apposition of dorsal and ventral imaginal disc-derived wing surfaces	3 out of 1849 genes, 0.2%	20 out of 8055 genes, 0.2%	1
regeneration	3 out of 1849 genes, 0.2%	20 out of 8055 genes, 0.2%	1
retinal ganglion cell axon guidance	3 out of 1849 genes, 0.2%	20 out of 8055 genes, 0.2%	1
meiotic chromosome segregation	3 out of 1849 genes, 0.2%	20 out of 8055 genes, 0.2%	1
apical junction assembly	5 out of 1849 genes, 0.3%	31 out of 8055 genes, 0.4%	1
lymphocyte activation	5 out of 1849 genes, 0.3%	31 out of 8055 genes, 0.4%	1
synaptic vesicle endocytosis	5 out of 1849 genes, 0.3%	31 out of 8055 genes, 0.4%	1
cellular response to steroid hormone stimulus	5 out of 1849 genes, 0.3%	31 out of 8055 genes, 0.4%	1
photoreceptor cell development	13 out of 1849 genes, 0.7%	72 out of 8055 genes, 0.9%	1
macromolecule biosynthetic process	171 out of 1849 genes, 9.2%	799 out of 8055 genes, 9.9%	1
synaptic vesicle transport	9 out of 1849 genes, 0.5%	52 out of 8055 genes, 0.6%	1
embryonic pattern specification	16 out of 1849 genes, 0.9%	87 out of 8055 genes, 1.1%	1
negative regulation of cell proliferation	7 out of 1849 genes, 0.4%	42 out of 8055 genes, 0.5%	1
compound eye photoreceptor fate commitment	4 out of 1849 genes, 0.2%	26 out of 8055 genes, 0.3%	1
DNA catabolic process	4 out of 1849 genes, 0.2%	26 out of 8055 genes, 0.3%	1
vacuolar transport	4 out of 1849 genes, 0.2%	26 out of 8055 genes, 0.3%	1
regulation of actin filament polymerization	4 out of 1849 genes, 0.2%	26 out of 8055 genes, 0.3%	1
eye photoreceptor cell fate commitment	4 out of 1849 genes, 0.2%	26 out of 8055 genes, 0.3%	1
single-organism reproductive behavior	4 out of 1849 genes, 0.2%	26 out of 8055 genes, 0.3%	1
photoreceptor cell fate commitment	4 out of 1849 genes, 0.2%	26 out of 8055 genes, 0.3%	1
sensory perception of mechanical stimulus	4 out of 1849 genes, 0.2%	26 out of 8055 genes, 0.3%	1
cell adhesion	38 out of 1849 genes, 2.1%	193 out of 8055 genes, 2.4%	1
regulation of protein ubiquitination	6 out of 1849 genes, 0.3%	37 out of 8055 genes, 0.5%	1
cell motility	36 out of 1849 genes, 1.9%	184 out of 8055 genes, 2.3%	1
synapse organization	10 out of 1849 genes, 0.5%	58 out of 8055 genes, 0.7%	1
M phase of mitotic cell cycle	24 out of 1849 genes, 1.3%	127 out of 8055 genes, 1.6%	1
cell-cell junction assembly	5 out of 1849 genes, 0.3%	32 out of 8055 genes, 0.4%	1
olfactory learning	5 out of 1849 genes, 0.3%	32 out of 8055 genes, 0.4%	1
mitochondrial ATP synthesis coupled electron transport	5 out of 1849 genes, 0.3%	32 out of 8055 genes, 0.4%	1
response to acid	2 out of 1849 genes, 0.1%	15 out of 8055 genes, 0.2%	1
activation of immune response	2 out of 1849 genes, 0.1%	15 out of 8055 genes, 0.2%	1
regulation of cell fate commitment	2 out of 1849 genes, 0.1%	15 out of 8055 genes, 0.2%	1
synaptic vesicle exocytosis	2 out of 1849 genes, 0.1%	15 out of 8055 genes, 0.2%	1
tetrapyrrole biosynthetic process	2 out of 1849 genes, 0.1%	15 out of 8055 genes, 0.2%	1
protein deacylation	2 out of 1849 genes, 0.1%	15 out of 8055 genes, 0.2%	1
regulation of cell fate specification	2 out of 1849 genes, 0.1%	15 out of 8055 genes, 0.2%	1
locomotor rhythm	2 out of 1849 genes, 0.1%	15 out of 8055 genes, 0.2%	1
regulation of receptor-mediated endocytosis	2 out of 1849 genes, 0.1%	15 out of 8055 genes, 0.2%	1
organelle fusion	2 out of 1849 genes, 0.1%	15 out of 8055 genes, 0.2%	1
skeletal system morphogenesis	2 out of 1849 genes, 0.1%	15 out of 8055 genes, 0.2%	1
negative regulation of dendrite morphogenesis	2 out of 1849 genes, 0.1%	15 out of 8055 genes, 0.2%	1
cellular response to external stimulus	2 out of 1849 genes, 0.1%	15 out of 8055 genes, 0.2%	1
apoptotic signaling pathway	2 out of 1849 genes, 0.1%	15 out of 8055 genes, 0.2%	1
intrinsic apoptotic signaling pathway	2 out of 1849 genes, 0.1%	15 out of 8055 genes, 0.2%	1
regulation of execution phase of apoptosis	2 out of 1849 genes, 0.1%	15 out of 8055 genes, 0.2%	1
chitin-based cuticle development	3 out of 1849 genes, 0.2%	21 out of 8055 genes, 0.3%	1
symbiosis, encompassing mutualism through parasitism	3 out of 1849 genes, 0.2%	21 out of 8055 genes, 0.3%	1
brain development	21 out of 1849 genes, 1.1%	113 out of 8055 genes, 1.4%	1
establishment or maintenance of cell polarity	32 out of 1849 genes, 1.7%	166 out of 8055 genes, 2.1%	1
germ cell development	28 out of 1849 genes, 1.5%	147 out of 8055 genes, 1.8%	1
cell fate commitment	28 out of 1849 genes, 1.5%	147 out of 8055 genes, 1.8%	1
negative regulation of transcription from RNA polymerase II promoter	7 out of 1849 genes, 0.4%	43 out of 8055 genes, 0.5%	1
intracellular protein kinase cascade	7 out of 1849 genes, 0.4%	43 out of 8055 genes, 0.5%	1
ribonucleoprotein complex assembly	7 out of 1849 genes, 0.4%	43 out of 8055 genes, 0.5%	1
imaginal disc-derived wing margin morphogenesis	4 out of 1849 genes, 0.2%	27 out of 8055 genes, 0.3%	1
stem cell differentiation	4 out of 1849 genes, 0.2%	27 out of 8055 genes, 0.3%	1
cell cycle phase	75 out of 1849 genes, 4.1%	368 out of 8055 genes, 4.6%	1
posttranscriptional regulation of gene expression	20 out of 1849 genes, 1.1%	109 out of 8055 genes, 1.4%	1
DNA replication	23 out of 1849 genes, 1.2%	124 out of 8055 genes, 1.5%	1
cell migration	34 out of 1849 genes, 1.8%	177 out of 8055 genes, 2.2%	1
asymmetric protein localization	5 out of 1849 genes, 0.3%	33 out of 8055 genes, 0.4%	1
peptidyl-amino acid modification	16 out of 1849 genes, 0.9%	90 out of 8055 genes, 1.1%	1
locomotion	77 out of 1849 genes, 4.2%	379 out of 8055 genes, 4.7%	1
positive regulation of transport	7 out of 1849 genes, 0.4%	44 out of 8055 genes, 0.5%	1
cellular component organization or biogenesis	347 out of 1849 genes, 18.8%	1597 out of 8055 genes, 19.8%	1
ommatidial rotation	3 out of 1849 genes, 0.2%	22 out of 8055 genes, 0.3%	1
stem cell maintenance	3 out of 1849 genes, 0.2%	22 out of 8055 genes, 0.3%	1
regulation of protein catabolic process	3 out of 1849 genes, 0.2%	22 out of 8055 genes, 0.3%	1
stem cell development	3 out of 1849 genes, 0.2%	22 out of 8055 genes, 0.3%	1
retina development in camera-type eye	3 out of 1849 genes, 0.2%	22 out of 8055 genes, 0.3%	1
chromatin silencing	2 out of 1849 genes, 0.1%	16 out of 8055 genes, 0.2%	1
glycine metabolic process	2 out of 1849 genes, 0.1%	16 out of 8055 genes, 0.2%	1
second-messenger-mediated signaling	2 out of 1849 genes, 0.1%	16 out of 8055 genes, 0.2%	1
eye-antennal disc development	2 out of 1849 genes, 0.1%	16 out of 8055 genes, 0.2%	1
negative regulation of gene expression, epigenetic	2 out of 1849 genes, 0.1%	16 out of 8055 genes, 0.2%	1
negative regulation of transport	2 out of 1849 genes, 0.1%	16 out of 8055 genes, 0.2%	1
cellular response to abiotic stimulus	2 out of 1849 genes, 0.1%	16 out of 8055 genes, 0.2%	1
neuron development	63 out of 1849 genes, 3.4%	315 out of 8055 genes, 3.9%	1
cell-cell junction organization	6 out of 1849 genes, 0.3%	39 out of 8055 genes, 0.5%	1
regulation of protein polymerization	4 out of 1849 genes, 0.2%	28 out of 8055 genes, 0.3%	1
tube formation	4 out of 1849 genes, 0.2%	28 out of 8055 genes, 0.3%	1
protein import	8 out of 1849 genes, 0.4%	50 out of 8055 genes, 0.6%	1
oxidoreduction coenzyme metabolic process	5 out of 1849 genes, 0.3%	34 out of 8055 genes, 0.4%	1
regulation of cell size	5 out of 1849 genes, 0.3%	34 out of 8055 genes, 0.4%	1
interspecies interaction between organisms	5 out of 1849 genes, 0.3%	34 out of 8055 genes, 0.4%	1
axonogenesis	40 out of 1849 genes, 2.2%	208 out of 8055 genes, 2.6%	1
imaginal disc pattern formation	7 out of 1849 genes, 0.4%	45 out of 8055 genes, 0.6%	1
developmental growth involved in morphogenesis	7 out of 1849 genes, 0.4%	45 out of 8055 genes, 0.6%	1
compound eye development	27 out of 1849 genes, 1.5%	146 out of 8055 genes, 1.8%	1
organelle localization	20 out of 1849 genes, 1.1%	112 out of 8055 genes, 1.4%	1
ATP catabolic process	21 out of 1849 genes, 1.1%	117 out of 8055 genes, 1.5%	1
photoreceptor cell differentiation	22 out of 1849 genes, 1.2%	122 out of 8055 genes, 1.5%	1
localization of cell	36 out of 1849 genes, 1.9%	190 out of 8055 genes, 2.4%	1
regulation of dendrite morphogenesis	3 out of 1849 genes, 0.2%	23 out of 8055 genes, 0.3%	1
regulation of secretion	3 out of 1849 genes, 0.2%	23 out of 8055 genes, 0.3%	1
DNA packaging	8 out of 1849 genes, 0.4%	51 out of 8055 genes, 0.6%	1
neuron projection morphogenesis	46 out of 1849 genes, 2.5%	238 out of 8055 genes, 3.0%	1
fatty acid biosynthetic process	4 out of 1849 genes, 0.2%	29 out of 8055 genes, 0.4%	1
nicotinamide nucleotide metabolic process	4 out of 1849 genes, 0.2%	29 out of 8055 genes, 0.4%	1
axon target recognition	2 out of 1849 genes, 0.1%	17 out of 8055 genes, 0.2%	1
regulation of Notch signaling pathway	2 out of 1849 genes, 0.1%	17 out of 8055 genes, 0.2%	1
regulation of protein stability	2 out of 1849 genes, 0.1%	17 out of 8055 genes, 0.2%	1
regulation of I-kappaB kinase/NF-kappaB cascade	2 out of 1849 genes, 0.1%	17 out of 8055 genes, 0.2%	1
photoreceptor cell maintenance	2 out of 1849 genes, 0.1%	17 out of 8055 genes, 0.2%	1
negative regulation of ligase activity	2 out of 1849 genes, 0.1%	17 out of 8055 genes, 0.2%	1
negative regulation of ubiquitin-protein ligase activity involved in mitotic cell cycle	2 out of 1849 genes, 0.1%	17 out of 8055 genes, 0.2%	1
negative regulation of ubiquitin-protein ligase activity	2 out of 1849 genes, 0.1%	17 out of 8055 genes, 0.2%	1
ribonucleoprotein complex subunit organization	7 out of 1849 genes, 0.4%	46 out of 8055 genes, 0.6%	1
mitotic spindle elongation	5 out of 1849 genes, 0.3%	35 out of 8055 genes, 0.4%	1
skeletal system development	5 out of 1849 genes, 0.3%	35 out of 8055 genes, 0.4%	1
cell junction assembly	5 out of 1849 genes, 0.3%	35 out of 8055 genes, 0.4%	1
ATP synthesis coupled electron transport	5 out of 1849 genes, 0.3%	35 out of 8055 genes, 0.4%	1
spindle elongation	5 out of 1849 genes, 0.3%	35 out of 8055 genes, 0.4%	1
positive regulation of cellular biosynthetic process	17 out of 1849 genes, 0.9%	98 out of 8055 genes, 1.2%	1
negative regulation of response to stimulus	15 out of 1849 genes, 0.8%	88 out of 8055 genes, 1.1%	1
regulation of translation	9 out of 1849 genes, 0.5%	57 out of 8055 genes, 0.7%	1
dorsal/ventral pattern formation	14 out of 1849 genes, 0.8%	83 out of 8055 genes, 1.0%	1
regulation of cellular localization	12 out of 1849 genes, 0.6%	73 out of 8055 genes, 0.9%	1
cell junction organization	6 out of 1849 genes, 0.3%	41 out of 8055 genes, 0.5%	1
regulation of protein serine/threonine kinase activity	6 out of 1849 genes, 0.3%	41 out of 8055 genes, 0.5%	1
negative regulation of gene expression	22 out of 1849 genes, 1.2%	124 out of 8055 genes, 1.5%	1
response to oxidative stress	10 out of 1849 genes, 0.5%	63 out of 8055 genes, 0.8%	1
male meiosis	3 out of 1849 genes, 0.2%	24 out of 8055 genes, 0.3%	1
negative regulation of neurogenesis	3 out of 1849 genes, 0.2%	24 out of 8055 genes, 0.3%	1
regulation of dendrite development	3 out of 1849 genes, 0.2%	24 out of 8055 genes, 0.3%	1
tricarboxylic acid cycle	4 out of 1849 genes, 0.2%	30 out of 8055 genes, 0.4%	1
dorsal/ventral axis specification	4 out of 1849 genes, 0.2%	30 out of 8055 genes, 0.4%	1
inorganic anion transport	4 out of 1849 genes, 0.2%	30 out of 8055 genes, 0.4%	1
pyridine nucleotide metabolic process	4 out of 1849 genes, 0.2%	30 out of 8055 genes, 0.4%	1
acetyl-CoA catabolic process	4 out of 1849 genes, 0.2%	30 out of 8055 genes, 0.4%	1
neuron fate commitment	4 out of 1849 genes, 0.2%	30 out of 8055 genes, 0.4%	1
pyridine-containing compound metabolic process	4 out of 1849 genes, 0.2%	30 out of 8055 genes, 0.4%	1
microtubule-based transport	7 out of 1849 genes, 0.4%	47 out of 8055 genes, 0.6%	1
cytoskeleton-dependent intracellular transport	7 out of 1849 genes, 0.4%	47 out of 8055 genes, 0.6%	1
embryonic organ development	7 out of 1849 genes, 0.4%	47 out of 8055 genes, 0.6%	1
cell part morphogenesis	51 out of 1849 genes, 2.8%	265 out of 8055 genes, 3.3%	1
neuron projection development	47 out of 1849 genes, 2.5%	246 out of 8055 genes, 3.1%	1
acetyl-CoA metabolic process	5 out of 1849 genes, 0.3%	36 out of 8055 genes, 0.4%	1
positive regulation of developmental process	5 out of 1849 genes, 0.3%	36 out of 8055 genes, 0.4%	1
endocytosis	32 out of 1849 genes, 1.7%	174 out of 8055 genes, 2.2%	1
protein localization to organelle	12 out of 1849 genes, 0.6%	74 out of 8055 genes, 0.9%	1
regulation of cell migration	2 out of 1849 genes, 0.1%	18 out of 8055 genes, 0.2%	1
limb morphogenesis	2 out of 1849 genes, 0.1%	18 out of 8055 genes, 0.2%	1
embryonic hemopoiesis	2 out of 1849 genes, 0.1%	18 out of 8055 genes, 0.2%	1
regulation of binding	2 out of 1849 genes, 0.1%	18 out of 8055 genes, 0.2%	1
limb development	2 out of 1849 genes, 0.1%	18 out of 8055 genes, 0.2%	1
mitosis	20 out of 1849 genes, 1.1%	115 out of 8055 genes, 1.4%	1
regulation of cell cycle process	25 out of 1849 genes, 1.4%	140 out of 8055 genes, 1.7%	1
positive regulation of biosynthetic process	17 out of 1849 genes, 0.9%	100 out of 8055 genes, 1.2%	1
protein modification by small protein conjugation or removal	24 out of 1849 genes, 1.3%	136 out of 8055 genes, 1.7%	1
anterior/posterior pattern specification	19 out of 1849 genes, 1.0%	111 out of 8055 genes, 1.4%	1
negative regulation of protein complex disassembly	4 out of 1849 genes, 0.2%	31 out of 8055 genes, 0.4%	1
regulation of protein complex assembly	4 out of 1849 genes, 0.2%	31 out of 8055 genes, 0.4%	1
cilium morphogenesis	3 out of 1849 genes, 0.2%	25 out of 8055 genes, 0.3%	1
[truncated: 320 more rows]

## Sheet: PM_Cellular component
Gene Ontology term	Cluster frequency	Genome frequency of use	Corrected P-value
cell division site	6 out of 174 genes, 3.4%	24 out of 3946 genes, 0.6%	0.05982
cleavage furrow	6 out of 174 genes, 3.4%	24 out of 3946 genes, 0.6%	0.05982
cell division site part	6 out of 174 genes, 3.4%	24 out of 3946 genes, 0.6%	0.05982
unconventional myosin complex	6 out of 174 genes, 3.4%	26 out of 3946 genes, 0.7%	0.09506
myosin filament	7 out of 174 genes, 4.0%	36 out of 3946 genes, 0.9%	0.10365
muscle myosin complex	5 out of 174 genes, 2.9%	19 out of 3946 genes, 0.5%	0.14146
striated muscle myosin thick filament	5 out of 174 genes, 2.9%	19 out of 3946 genes, 0.5%	0.14146
myofibril	10 out of 174 genes, 5.7%	73 out of 3946 genes, 1.8%	0.15250
sarcomere	10 out of 174 genes, 5.7%	73 out of 3946 genes, 1.8%	0.15250
contractile fiber part	10 out of 174 genes, 5.7%	73 out of 3946 genes, 1.8%	0.15250
contractile fiber	10 out of 174 genes, 5.7%	75 out of 3946 genes, 1.9%	0.18850
cytoskeleton	38 out of 174 genes, 21.8%	540 out of 3946 genes, 13.7%	0.22415
A band	5 out of 174 genes, 2.9%	21 out of 3946 genes, 0.5%	0.23040
extracellular region	17 out of 174 genes, 9.8%	180 out of 3946 genes, 4.6%	0.27176
myosin II complex	5 out of 174 genes, 2.9%	22 out of 3946 genes, 0.6%	0.28766
brush border membrane	3 out of 174 genes, 1.7%	7 out of 3946 genes, 0.2%	0.33112
Z disc	8 out of 174 genes, 4.6%	56 out of 3946 genes, 1.4%	0.36050
I band	8 out of 174 genes, 4.6%	56 out of 3946 genes, 1.4%	0.36050
apical cortex	5 out of 174 genes, 2.9%	24 out of 3946 genes, 0.6%	0.43222
actin cytoskeleton	13 out of 174 genes, 7.5%	128 out of 3946 genes, 3.2%	0.48477
apical part of cell	8 out of 174 genes, 4.6%	59 out of 3946 genes, 1.5%	0.50287
male germ cell nucleus	2 out of 174 genes, 1.1%	3 out of 3946 genes, 0.1%	0.72095
germ cell nucleus	2 out of 174 genes, 1.1%	3 out of 3946 genes, 0.1%	0.72095
brush border	3 out of 174 genes, 1.7%	9 out of 3946 genes, 0.2%	0.74432
actin filament	4 out of 174 genes, 2.3%	18 out of 3946 genes, 0.5%	0.88002
myosin complex	8 out of 174 genes, 4.6%	67 out of 3946 genes, 1.7%	1
synaptonemal complex	2 out of 174 genes, 1.1%	5 out of 3946 genes, 0.1%	1
cell cortex	7 out of 174 genes, 4.0%	65 out of 3946 genes, 1.6%	1
cell cortex part	5 out of 174 genes, 2.9%	43 out of 3946 genes, 1.1%	1
non-membrane-bounded organelle	54 out of 174 genes, 31.0%	991 out of 3946 genes, 25.1%	1
intracellular non-membrane-bounded organelle	54 out of 174 genes, 31.0%	991 out of 3946 genes, 25.1%	1
cytoplasm	96 out of 174 genes, 55.2%	1919 out of 3946 genes, 48.6%	1
cell projection membrane	3 out of 174 genes, 1.7%	19 out of 3946 genes, 0.5%	1
condensed nuclear chromosome	2 out of 174 genes, 1.1%	9 out of 3946 genes, 0.2%	1
intracellular part	136 out of 174 genes, 78.2%	2872 out of 3946 genes, 72.8%	1
cell surface	3 out of 174 genes, 1.7%	22 out of 3946 genes, 0.6%	1
intermediate filament	2 out of 174 genes, 1.1%	11 out of 3946 genes, 0.3%	1
P granule	6 out of 174 genes, 3.4%	69 out of 3946 genes, 1.7%	1
germ plasm	6 out of 174 genes, 3.4%	69 out of 3946 genes, 1.7%	1
pole plasm	6 out of 174 genes, 3.4%	71 out of 3946 genes, 1.8%	1
ribonucleoprotein granule	6 out of 174 genes, 3.4%	74 out of 3946 genes, 1.9%	1
cytoskeletal part	24 out of 174 genes, 13.8%	427 out of 3946 genes, 10.8%	1
apical plasma membrane	3 out of 174 genes, 1.7%	28 out of 3946 genes, 0.7%	1
intermediate filament cytoskeleton	2 out of 174 genes, 1.1%	14 out of 3946 genes, 0.4%	1
microtubule	6 out of 174 genes, 3.4%	82 out of 3946 genes, 2.1%	1
endocytic vesicle	2 out of 174 genes, 1.1%	17 out of 3946 genes, 0.4%	1
intracellular organelle	107 out of 174 genes, 61.5%	2286 out of 3946 genes, 57.9%	1
transport vesicle membrane	2 out of 174 genes, 1.1%	18 out of 3946 genes, 0.5%	1
organelle	107 out of 174 genes, 61.5%	2289 out of 3946 genes, 58.0%	1
extracellular matrix	4 out of 174 genes, 2.3%	53 out of 3946 genes, 1.3%	1
nuclear chromosome part	2 out of 174 genes, 1.1%	20 out of 3946 genes, 0.5%	1
condensed chromosome	2 out of 174 genes, 1.1%	21 out of 3946 genes, 0.5%	1
coated pit	2 out of 174 genes, 1.1%	23 out of 3946 genes, 0.6%	1
transport vesicle	2 out of 174 genes, 1.1%	23 out of 3946 genes, 0.6%	1
nuclear chromosome	2 out of 174 genes, 1.1%	25 out of 3946 genes, 0.6%	1
extracellular region part	6 out of 174 genes, 3.4%	106 out of 3946 genes, 2.7%	1
cell periphery	22 out of 174 genes, 12.6%	450 out of 3946 genes, 11.4%	1
mitochondrial matrix	6 out of 174 genes, 3.4%	109 out of 3946 genes, 2.8%	1
lytic vacuole	2 out of 174 genes, 1.1%	28 out of 3946 genes, 0.7%	1
lysosome	2 out of 174 genes, 1.1%	28 out of 3946 genes, 0.7%	1
intracellular	139 out of 174 genes, 79.9%	3094 out of 3946 genes, 78.4%	1
cell	152 out of 174 genes, 87.4%	3400 out of 3946 genes, 86.2%	1
cell part	152 out of 174 genes, 87.4%	3400 out of 3946 genes, 86.2%	1
cytoplasmic vesicle	5 out of 174 genes, 2.9%	94 out of 3946 genes, 2.4%	1
vesicle	5 out of 174 genes, 2.9%	95 out of 3946 genes, 2.4%	1
extracellular space	2 out of 174 genes, 1.1%	33 out of 3946 genes, 0.8%	1
nuclear speck	2 out of 174 genes, 1.1%	33 out of 3946 genes, 0.8%	1
vesicle coat	2 out of 174 genes, 1.1%	35 out of 3946 genes, 0.9%	1
proteinaceous extracellular matrix	2 out of 174 genes, 1.1%	39 out of 3946 genes, 1.0%	1
cytoplasmic part	62 out of 174 genes, 35.6%	1403 out of 3946 genes, 35.6%	1
cytoplasmic membrane-bounded vesicle	4 out of 174 genes, 2.3%	87 out of 3946 genes, 2.2%	1
membrane-bounded vesicle	4 out of 174 genes, 2.3%	87 out of 3946 genes, 2.2%	1
coated vesicle membrane	2 out of 174 genes, 1.1%	41 out of 3946 genes, 1.0%	1
nuclear body	2 out of 174 genes, 1.1%	43 out of 3946 genes, 1.1%	1
endoplasmic reticulum	7 out of 174 genes, 4.0%	162 out of 3946 genes, 4.1%	1
vesicle membrane	2 out of 174 genes, 1.1%	44 out of 3946 genes, 1.1%	1
cytoplasmic vesicle membrane	2 out of 174 genes, 1.1%	44 out of 3946 genes, 1.1%	1
cytoplasmic vesicle part	2 out of 174 genes, 1.1%	46 out of 3946 genes, 1.2%	1
vacuole	2 out of 174 genes, 1.1%	49 out of 3946 genes, 1.2%	1
chromosomal part	4 out of 174 genes, 2.3%	101 out of 3946 genes, 2.6%	1
Golgi apparatus	5 out of 174 genes, 2.9%	126 out of 3946 genes, 3.2%	1
microtubule cytoskeleton	13 out of 174 genes, 7.5%	323 out of 3946 genes, 8.2%	1
cell projection part	3 out of 174 genes, 1.7%	79 out of 3946 genes, 2.0%	1
membrane coat	2 out of 174 genes, 1.1%	55 out of 3946 genes, 1.4%	1
coated membrane	2 out of 174 genes, 1.1%	55 out of 3946 genes, 1.4%	1
chromatin	2 out of 174 genes, 1.1%	59 out of 3946 genes, 1.5%	1
coated vesicle	2 out of 174 genes, 1.1%	60 out of 3946 genes, 1.5%	1
lipid particle	5 out of 174 genes, 2.9%	141 out of 3946 genes, 3.6%	1
integral to plasma membrane	2 out of 174 genes, 1.1%	63 out of 3946 genes, 1.6%	1
intrinsic to plasma membrane	2 out of 174 genes, 1.1%	64 out of 3946 genes, 1.6%	1
Golgi apparatus part	2 out of 174 genes, 1.1%	67 out of 3946 genes, 1.7%	1
mitochondrion	14 out of 174 genes, 8.0%	392 out of 3946 genes, 9.9%	1
plasma membrane part	6 out of 174 genes, 3.4%	187 out of 3946 genes, 4.7%	1
intracellular organelle lumen	16 out of 174 genes, 9.2%	446 out of 3946 genes, 11.3%	1
organelle lumen	16 out of 174 genes, 9.2%	448 out of 3946 genes, 11.4%	1
plasma membrane	14 out of 174 genes, 8.0%	400 out of 3946 genes, 10.1%	1
chromosome	4 out of 174 genes, 2.3%	138 out of 3946 genes, 3.5%	1
membrane-enclosed lumen	16 out of 174 genes, 9.2%	459 out of 3946 genes, 11.6%	1
nucleolus	4 out of 174 genes, 2.3%	144 out of 3946 genes, 3.6%	1
mitochondrial part	7 out of 174 genes, 4.0%	231 out of 3946 genes, 5.9%	1
cell projection	4 out of 174 genes, 2.3%	150 out of 3946 genes, 3.8%	1
endomembrane system	5 out of 174 genes, 2.9%	182 out of 3946 genes, 4.6%	1
intracellular organelle part	52 out of 174 genes, 29.9%	1360 out of 3946 genes, 34.5%	1
organelle part	54 out of 174 genes, 31.0%	1413 out of 3946 genes, 35.8%	1
nuclear lumen	10 out of 174 genes, 5.7%	329 out of 3946 genes, 8.3%	1
nucleoplasm	5 out of 174 genes, 2.9%	190 out of 3946 genes, 4.8%	1
nucleoplasm part	3 out of 174 genes, 1.7%	137 out of 3946 genes, 3.5%	1
cytosol	8 out of 174 genes, 4.6%	292 out of 3946 genes, 7.4%	1
mitochondrial inner membrane	2 out of 174 genes, 1.1%	108 out of 3946 genes, 2.7%	1
organelle inner membrane	2 out of 174 genes, 1.1%	108 out of 3946 genes, 2.7%	1
microtubule associated complex	5 out of 174 genes, 2.9%	208 out of 3946 genes, 5.3%	1
ribonucleoprotein complex	11 out of 174 genes, 6.3%	393 out of 3946 genes, 10.0%	1
mitochondrial membrane	2 out of 174 genes, 1.1%	129 out of 3946 genes, 3.3%	1
nucleus	30 out of 174 genes, 17.2%	921 out of 3946 genes, 23.3%	1
mitochondrial envelope	2 out of 174 genes, 1.1%	134 out of 3946 genes, 3.4%	1
nuclear part	13 out of 174 genes, 7.5%	483 out of 3946 genes, 12.2%	1
organelle envelope	3 out of 174 genes, 1.7%	186 out of 3946 genes, 4.7%	1
envelope	3 out of 174 genes, 1.7%	186 out of 3946 genes, 4.7%	1
membrane part	21 out of 174 genes, 12.1%	722 out of 3946 genes, 18.3%	1
intracellular membrane-bounded organelle	57 out of 174 genes, 32.8%	1627 out of 3946 genes, 41.2%	1
membrane-bounded organelle	57 out of 174 genes, 32.8%	1630 out of 3946 genes, 41.3%	1
protein complex	30 out of 174 genes, 17.2%	983 out of 3946 genes, 24.9%	1
ribosome	2 out of 174 genes, 1.1%	163 out of 3946 genes, 4.1%	1
integral to membrane	9 out of 174 genes, 5.2%	420 out of 3946 genes, 10.6%	1
intrinsic to membrane	9 out of 174 genes, 5.2%	428 out of 3946 genes, 10.8%	1
organelle membrane	5 out of 174 genes, 2.9%	319 out of 3946 genes, 8.1%	1
macromolecular complex	40 out of 174 genes, 23.0%	1309 out of 3946 genes, 33.2%	1
membrane	36 out of 174 genes, 20.7%	1249 out of 3946 genes, 31.7%	1

## Sheet: PM_Molecular function
Gene Ontology term	Cluster frequency	Genome frequency of use	Corrected P-value
JUN kinase binding	6 out of 277 genes, 2.2%	6 out of 5571 genes, 0.1%	2.49e-06
protein self-association	7 out of 277 genes, 2.5%	9 out of 5571 genes, 0.2%	4.01e-06
chitin binding	9 out of 277 genes, 3.2%	20 out of 5571 genes, 0.4%	2.94e-05
carbohydrate derivative binding	9 out of 277 genes, 3.2%	22 out of 5571 genes, 0.4%	7.98e-05
glutamine-fructose-6-phosphate transaminase	4 out of 277 genes, 1.4%	4 out of 5571 genes, 0.1%	0.00104
L-glutamine aminotransferase activity	4 out of 277 genes, 1.4%	4 out of 5571 genes, 0.1%	0.00104
hydrolase activity, acting on glycosyl bonds	14 out of 277 genes, 5.1%	71 out of 5571 genes, 1.3%	0.00131
identical protein binding	18 out of 277 genes, 6.5%	118 out of 5571 genes, 2.1%	0.00298
steroid hormone receptor activity	5 out of 277 genes, 1.8%	9 out of 5571 genes, 0.2%	0.00545
histidine ammonia-lyase activity	3 out of 277 genes, 1.1%	3 out of 5571 genes, 0.1%	0.02116
hydrolase activity, hydrolyzing O-glycosyl compounds	10 out of 277 genes, 3.6%	62 out of 5571 genes, 1.1%	0.14748
protein kinase binding	6 out of 277 genes, 2.2%	24 out of 5571 genes, 0.4%	0.15680
structural constituent of peritrophic membrane	3 out of 277 genes, 1.1%	5 out of 5571 genes, 0.1%	0.19637
myosin light chain binding	6 out of 277 genes, 2.2%	25 out of 5571 genes, 0.4%	0.19783
unfolded protein binding	10 out of 277 genes, 3.6%	65 out of 5571 genes, 1.2%	0.21524
chitin deacetylase activity	2 out of 277 genes, 0.7%	2 out of 5571 genes, 0.0%	0.42869
protein histidine kinase activity	2 out of 277 genes, 0.7%	2 out of 5571 genes, 0.0%	0.42869
procollagen-lysine 5-dioxygenase activity	2 out of 277 genes, 0.7%	2 out of 5571 genes, 0.0%	0.42869
nitric-oxide synthase regulator activity	2 out of 277 genes, 0.7%	2 out of 5571 genes, 0.0%	0.42869
glycolipid binding	2 out of 277 genes, 0.7%	2 out of 5571 genes, 0.0%	0.42869
ATP binding	50 out of 277 genes, 18.1%	686 out of 5571 genes, 12.3%	0.50599
adenyl ribonucleotide binding	50 out of 277 genes, 18.1%	686 out of 5571 genes, 12.3%	0.50599
microfilament motor activity	5 out of 277 genes, 1.8%	21 out of 5571 genes, 0.4%	0.53753
adenyl nucleotide binding	50 out of 277 genes, 18.1%	688 out of 5571 genes, 12.3%	0.53761
carbon-nitrogen lyase activity	3 out of 277 genes, 1.1%	7 out of 5571 genes, 0.1%	0.63780
ammonia-lyase activity	3 out of 277 genes, 1.1%	7 out of 5571 genes, 0.1%	0.63780
kinase binding	6 out of 277 genes, 2.2%	31 out of 5571 genes, 0.6%	0.63984
myosin binding	6 out of 277 genes, 2.2%	32 out of 5571 genes, 0.6%	0.75532
ligand-activated sequence-specific DNA binding RNA polymerase II transcription factor activity	3 out of 277 genes, 1.1%	8 out of 5571 genes, 0.1%	0.98319
thyroid hormone receptor activity	2 out of 277 genes, 0.7%	3 out of 5571 genes, 0.1%	1
deacetylase activity	2 out of 277 genes, 0.7%	3 out of 5571 genes, 0.1%	1
ribonucleotide binding	57 out of 277 genes, 20.6%	843 out of 5571 genes, 15.1%	1
purine ribonucleotide binding	57 out of 277 genes, 20.6%	843 out of 5571 genes, 15.1%	1
purine nucleotide binding	57 out of 277 genes, 20.6%	845 out of 5571 genes, 15.2%	1
sequence-specific DNA binding RNA polymerase II transcription factor activity	3 out of 277 genes, 1.1%	9 out of 5571 genes, 0.2%	1
purine ribonucleoside triphosphate binding	57 out of 277 genes, 20.6%	846 out of 5571 genes, 15.2%	1
transaminase activity	5 out of 277 genes, 1.8%	27 out of 5571 genes, 0.5%	1
receptor activity	16 out of 277 genes, 5.8%	174 out of 5571 genes, 3.1%	1
phosphotransferase activity, nitrogenous group as acceptor	2 out of 277 genes, 0.7%	4 out of 5571 genes, 0.1%	1
adenylyltransferase activity	2 out of 277 genes, 0.7%	4 out of 5571 genes, 0.1%	1
uridylyltransferase activity	2 out of 277 genes, 0.7%	4 out of 5571 genes, 0.1%	1
peptidyl-lysine 5-dioxygenase activity	2 out of 277 genes, 0.7%	4 out of 5571 genes, 0.1%	1
transferase activity, transferring nitrogenous groups	5 out of 277 genes, 1.8%	33 out of 5571 genes, 0.6%	1
L-ascorbic acid binding	2 out of 277 genes, 0.7%	5 out of 5571 genes, 0.1%	1
low-density lipoprotein particle receptor binding	2 out of 277 genes, 0.7%	5 out of 5571 genes, 0.1%	1
amino acid transmembrane transporter activity	4 out of 277 genes, 1.4%	23 out of 5571 genes, 0.4%	1
protein homodimerization activity	7 out of 277 genes, 2.5%	61 out of 5571 genes, 1.1%	1
lipoprotein particle receptor binding	2 out of 277 genes, 0.7%	6 out of 5571 genes, 0.1%	1
monooxygenase activity	4 out of 277 genes, 1.4%	26 out of 5571 genes, 0.5%	1
organic acid transmembrane transporter activity	4 out of 277 genes, 1.4%	26 out of 5571 genes, 0.5%	1
carboxylic acid transmembrane transporter activity	4 out of 277 genes, 1.4%	26 out of 5571 genes, 0.5%	1
2-alkenal reductase [NAD	6 out of 277 genes, 2.2%	52 out of 5571 genes, 0.9%	1
isomerase activity	8 out of 277 genes, 2.9%	83 out of 5571 genes, 1.5%	1
sugar transmembrane transporter activity	2 out of 277 genes, 0.7%	8 out of 5571 genes, 0.1%	1
nucleotidyltransferase activity	6 out of 277 genes, 2.2%	58 out of 5571 genes, 1.0%	1
carbohydrate transmembrane transporter activity	2 out of 277 genes, 0.7%	9 out of 5571 genes, 0.2%	1
carbohydrate transporter activity	2 out of 277 genes, 0.7%	9 out of 5571 genes, 0.2%	1
structural molecule activity	25 out of 277 genes, 9.0%	371 out of 5571 genes, 6.7%	1
signaling receptor activity	8 out of 277 genes, 2.9%	89 out of 5571 genes, 1.6%	1
oxidoreductase activity, acting on the CH-CH group of donors, NAD or NADP as acceptor	6 out of 277 genes, 2.2%	60 out of 5571 genes, 1.1%	1
structural constituent of muscle	5 out of 277 genes, 1.8%	46 out of 5571 genes, 0.8%	1
chitinase activity	2 out of 277 genes, 0.7%	10 out of 5571 genes, 0.2%	1
CoA carboxylase activity	2 out of 277 genes, 0.7%	11 out of 5571 genes, 0.2%	1
oxidoreductase activity, acting on paired donors, with incorporation or reduction of molecular oxygen, 2-oxoglutarate as one donor, and incorporation of one atom each of oxygen into both donors	2 out of 277 genes, 0.7%	11 out of 5571 genes, 0.2%	1
protein dimerization activity	8 out of 277 genes, 2.9%	96 out of 5571 genes, 1.7%	1
RNA helicase activity	7 out of 277 genes, 2.5%	81 out of 5571 genes, 1.5%	1
nucleic acid binding transcription factor activity	7 out of 277 genes, 2.5%	82 out of 5571 genes, 1.5%	1
sequence-specific DNA binding transcription factor activity	7 out of 277 genes, 2.5%	82 out of 5571 genes, 1.5%	1
oxidoreductase activity, acting on the CH-CH group of donors	7 out of 277 genes, 2.5%	84 out of 5571 genes, 1.5%	1
carboxylic acid binding	3 out of 277 genes, 1.1%	25 out of 5571 genes, 0.4%	1
ligase activity, forming carbon-carbon bonds	2 out of 277 genes, 0.7%	13 out of 5571 genes, 0.2%	1
hydrolase activity	77 out of 277 genes, 27.8%	1387 out of 5571 genes, 24.9%	1
lyase activity	7 out of 277 genes, 2.5%	88 out of 5571 genes, 1.6%	1
hydrolase activity, acting on carbon-nitrogen	4 out of 277 genes, 1.4%	42 out of 5571 genes, 0.8%	1
protein domain specific binding	3 out of 277 genes, 1.1%	28 out of 5571 genes, 0.5%	1
hydrolase activity, acting on carbon-nitrogen	2 out of 277 genes, 0.7%	15 out of 5571 genes, 0.3%	1
intramolecular oxidoreductase activity	2 out of 277 genes, 0.7%	15 out of 5571 genes, 0.3%	1
enzyme binding	7 out of 277 genes, 2.5%	92 out of 5571 genes, 1.7%	1
microtubule binding	3 out of 277 genes, 1.1%	29 out of 5571 genes, 0.5%	1
sequence-specific DNA binding	5 out of 277 genes, 1.8%	60 out of 5571 genes, 1.1%	1
nucleotide binding	62 out of 277 genes, 22.4%	1116 out of 5571 genes, 20.0%	1
nucleoside phosphate binding	62 out of 277 genes, 22.4%	1119 out of 5571 genes, 20.1%	1
electron carrier activity	4 out of 277 genes, 1.4%	45 out of 5571 genes, 0.8%	1
heme binding	3 out of 277 genes, 1.1%	30 out of 5571 genes, 0.5%	1
small molecule binding	65 out of 277 genes, 23.5%	1179 out of 5571 genes, 21.2%	1
actin binding	12 out of 277 genes, 4.3%	181 out of 5571 genes, 3.2%	1
signal transducer activity	10 out of 277 genes, 3.6%	151 out of 5571 genes, 2.7%	1
molecular transducer activity	10 out of 277 genes, 3.6%	151 out of 5571 genes, 2.7%	1
oxidoreductase activity, acting on single donors with incorporation of molecular oxygen	2 out of 277 genes, 0.7%	18 out of 5571 genes, 0.3%	1
oxidoreductase activity, acting on single donors with incorporation of molecular oxygen, incorporation of two atoms of oxygen	2 out of 277 genes, 0.7%	18 out of 5571 genes, 0.3%	1
receptor signaling protein serine/threonine kinase activity	2 out of 277 genes, 0.7%	19 out of 5571 genes, 0.3%	1
tetrapyrrole binding	3 out of 277 genes, 1.1%	35 out of 5571 genes, 0.6%	1
sodium ion transmembrane transporter activity	3 out of 277 genes, 1.1%	37 out of 5571 genes, 0.7%	1
tubulin binding	3 out of 277 genes, 1.1%	37 out of 5571 genes, 0.7%	1
UDP-glycosyltransferase activity	2 out of 277 genes, 0.7%	21 out of 5571 genes, 0.4%	1
solute:sodium symporter activity	2 out of 277 genes, 0.7%	23 out of 5571 genes, 0.4%	1
catalytic activity	164 out of 277 genes, 59.2%	3218 out of 5571 genes, 57.8%	1
dioxygenase activity	2 out of 277 genes, 0.7%	24 out of 5571 genes, 0.4%	1
motor activity	7 out of 277 genes, 2.5%	114 out of 5571 genes, 2.0%	1
oxidoreductase activity, acting on the CH-OH group of donors, NAD or NADP as acceptor	4 out of 277 genes, 1.4%	60 out of 5571 genes, 1.1%	1
oxidoreductase activity	26 out of 277 genes, 9.4%	481 out of 5571 genes, 8.6%	1
oxidoreductase activity, acting on CH-OH group of donors	4 out of 277 genes, 1.4%	61 out of 5571 genes, 1.1%	1
symporter activity	3 out of 277 genes, 1.1%	43 out of 5571 genes, 0.8%	1
carbon-carbon lyase activity	2 out of 277 genes, 0.7%	27 out of 5571 genes, 0.5%	1
cytoskeletal protein binding	15 out of 277 genes, 5.4%	275 out of 5571 genes, 4.9%	1
iron ion binding	2 out of 277 genes, 0.7%	28 out of 5571 genes, 0.5%	1
receptor signaling protein activity	2 out of 277 genes, 0.7%	30 out of 5571 genes, 0.5%	1
secondary active transmembrane transporter activity	4 out of 277 genes, 1.4%	71 out of 5571 genes, 1.3%	1
protein binding	58 out of 277 genes, 20.9%	1164 out of 5571 genes, 20.9%	1
protein tyrosine kinase activity	2 out of 277 genes, 0.7%	35 out of 5571 genes, 0.6%	1
solute:cation symporter activity	2 out of 277 genes, 0.7%	35 out of 5571 genes, 0.6%	1
cysteine-type endopeptidase activity	2 out of 277 genes, 0.7%	36 out of 5571 genes, 0.6%	1
oxidoreductase activity, acting on paired donors, with incorporation or reduction of molecular oxygen	2 out of 277 genes, 0.7%	36 out of 5571 genes, 0.6%	1
NAD binding	2 out of 277 genes, 0.7%	36 out of 5571 genes, 0.6%	1
peptidase activity	13 out of 277 genes, 4.7%	265 out of 5571 genes, 4.8%	1
vitamin binding	3 out of 277 genes, 1.1%	59 out of 5571 genes, 1.1%	1
cysteine-type peptidase activity	3 out of 277 genes, 1.1%	60 out of 5571 genes, 1.1%	1
helicase activity	9 out of 277 genes, 3.2%	186 out of 5571 genes, 3.3%	1
GTP binding	8 out of 277 genes, 2.9%	167 out of 5571 genes, 3.0%	1
guanyl nucleotide binding	8 out of 277 genes, 2.9%	167 out of 5571 genes, 3.0%	1
guanyl ribonucleotide binding	8 out of 277 genes, 2.9%	167 out of 5571 genes, 3.0%	1
GTPase activity	6 out of 277 genes, 2.2%	132 out of 5571 genes, 2.4%	1
magnesium ion binding	2 out of 277 genes, 0.7%	51 out of 5571 genes, 0.9%	1
transferase activity, transferring hexosyl groups	2 out of 277 genes, 0.7%	51 out of 5571 genes, 0.9%	1
lipid binding	2 out of 277 genes, 0.7%	52 out of 5571 genes, 0.9%	1
metallopeptidase activity	2 out of 277 genes, 0.7%	58 out of 5571 genes, 1.0%	1
hydrolase activity, acting on acid anhydrides, in phosphorus-containing anhydrides	27 out of 277 genes, 9.7%	622 out of 5571 genes, 11.2%	1
DNA binding	11 out of 277 genes, 4.0%	274 out of 5571 genes, 4.9%	1
hydrolase activity, acting on acid anhydrides	27 out of 277 genes, 9.7%	628 out of 5571 genes, 11.3%	1
nucleoside-triphosphatase activity	26 out of 277 genes, 9.4%	608 out of 5571 genes, 10.9%	1
monovalent inorganic cation transmembrane transporter activity	4 out of 277 genes, 1.4%	114 out of 5571 genes, 2.0%	1
organic cyclic compound binding	81 out of 277 genes, 29.2%	1768 out of 5571 genes, 31.7%	1
heterocyclic compound binding	81 out of 277 genes, 29.2%	1768 out of 5571 genes, 31.7%	1
pyrophosphatase activity	26 out of 277 genes, 9.4%	614 out of 5571 genes, 11.0%	1
endopeptidase activity	4 out of 277 genes, 1.4%	117 out of 5571 genes, 2.1%	1
structural constituent of cytoskeleton	3 out of 277 genes, 1.1%	93 out of 5571 genes, 1.7%	1
substrate-specific transmembrane transporter activity	11 out of 277 genes, 4.0%	286 out of 5571 genes, 5.1%	1
peptidase activity, acting on L-amino acid peptides	8 out of 277 genes, 2.9%	218 out of 5571 genes, 3.9%	1
transmembrane signaling receptor activity	2 out of 277 genes, 0.7%	72 out of 5571 genes, 1.3%	1
transmembrane transporter activity	12 out of 277 genes, 4.3%	321 out of 5571 genes, 5.8%	1
receptor binding	4 out of 277 genes, 1.4%	129 out of 5571 genes, 2.3%	1
metal ion transmembrane transporter activity	3 out of 277 genes, 1.1%	103 out of 5571 genes, 1.8%	1
transferase activity, transferring phosphorus-containing groups	20 out of 277 genes, 7.2%	511 out of 5571 genes, 9.2%	1
substrate-specific transporter activity	12 out of 277 genes, 4.3%	330 out of 5571 genes, 5.9%	1
transferase activity, transferring glycosyl groups	2 out of 277 genes, 0.7%	83 out of 5571 genes, 1.5%	1
active transmembrane transporter activity	5 out of 277 genes, 1.8%	170 out of 5571 genes, 3.1%	1
enzyme regulator activity	4 out of 277 genes, 1.4%	145 out of 5571 genes, 2.6%	1
inorganic cation transmembrane transporter activity	4 out of 277 genes, 1.4%	158 out of 5571 genes, 2.8%	1
coenzyme binding	2 out of 277 genes, 0.7%	98 out of 5571 genes, 1.8%	1
protein kinase activity	10 out of 277 genes, 3.6%	318 out of 5571 genes, 5.7%	1
transporter activity	13 out of 277 genes, 4.7%	398 out of 5571 genes, 7.1%	1
transition metal ion binding	9 out of 277 genes, 3.2%	305 out of 5571 genes, 5.5%	1
kinase activity	14 out of 277 genes, 5.1%	442 out of 5571 genes, 7.9%	1
cofactor binding	3 out of 277 genes, 1.1%	147 out of 5571 genes, 2.6%	1
phosphotransferase activity, alcohol group as acceptor	11 out of 277 genes, 4.0%	372 out of 5571 genes, 6.7%	1
cation transmembrane transporter activity	4 out of 277 genes, 1.4%	183 out of 5571 genes, 3.3%	1
transferase activity	35 out of 277 genes, 12.6%	955 out of 5571 genes, 17.1%	1
protein serine/threonine kinase activity	5 out of 277 genes, 1.8%	220 out of 5571 genes, 3.9%	1
zinc ion binding	6 out of 277 genes, 2.2%	258 out of 5571 genes, 4.6%	1
ATPase activity	9 out of 277 genes, 3.2%	346 out of 5571 genes, 6.2%	1
ATPase activity, coupled	7 out of 277 genes, 2.5%	297 out of 5571 genes, 5.3%	1
ATP-dependent helicase activity	2 out of 277 genes, 0.7%	139 out of 5571 genes, 2.5%	1
purine NTP-dependent helicase activity	2 out of 277 genes, 0.7%	139 out of 5571 genes, 2.5%	1
structural constituent of ribosome	2 out of 277 genes, 0.7%	148 out of 5571 genes, 2.7%	1
calcium ion binding	3 out of 277 genes, 1.1%	190 out of 5571 genes, 3.4%	1
ion transmembrane transporter activity	4 out of 277 genes, 1.4%	247 out of 5571 genes, 4.4%	1
ligase activity	3 out of 277 genes, 1.1%	256 out of 5571 genes, 4.6%	1
ion binding	23 out of 277 genes, 8.3%	848 out of 5571 genes, 15.2%	1
cation binding	22 out of 277 genes, 7.9%	847 out of 5571 genes, 15.2%	1
binding	159 out of 277 genes, 57.4%	3797 out of 5571 genes, 68.2%	1
RNA binding	3 out of 277 genes, 1.1%	291 out of 5571 genes, 5.2%	1
hydrolase activity, acting on ester bonds	2 out of 277 genes, 0.7%	253 out of 5571 genes, 4.5%	1
metal ion binding	20 out of 277 genes, 7.2%	831 out of 5571 genes, 14.9%	1
nucleic acid binding	16 out of 277 genes, 5.8%	783 out of 5571 genes, 14.1%	1

## Sheet: PM_Biological process
Gene Ontology term	Cluster frequency	Genome frequency of use	Corrected P-value
response to stress	41 out of 229 genes, 17.9%	282 out of 4645 genes, 6.1%	8.25e-08
amino sugar metabolic process	14 out of 229 genes, 6.1%	38 out of 4645 genes, 0.8%	7.81e-07
glucosamine-containing compound metabolic process	14 out of 229 genes, 6.1%	38 out of 4645 genes, 0.8%	7.81e-07
chitin metabolic process	12 out of 229 genes, 5.2%	28 out of 4645 genes, 0.6%	1.60e-06
aminoglycan metabolic process	13 out of 229 genes, 5.7%	36 out of 4645 genes, 0.8%	4.19e-06
response to steroid hormone stimulus	14 out of 229 genes, 6.1%	54 out of 4645 genes, 1.2%	0.00012
response to hormone stimulus	16 out of 229 genes, 7.0%	76 out of 4645 genes, 1.6%	0.00038
response to endogenous stimulus	16 out of 229 genes, 7.0%	84 out of 4645 genes, 1.8%	0.00157
skeletal myofibril assembly	8 out of 229 genes, 3.5%	24 out of 4645 genes, 0.5%	0.00785
steroid hormone mediated signaling pathway	5 out of 229 genes, 2.2%	9 out of 4645 genes, 0.2%	0.02052
hormone-mediated signaling pathway	5 out of 229 genes, 2.2%	10 out of 4645 genes, 0.2%	0.03939
histidine catabolic process	4 out of 229 genes, 1.7%	6 out of 4645 genes, 0.1%	0.05485
histidine family amino acid catabolic process	4 out of 229 genes, 1.7%	6 out of 4645 genes, 0.1%	0.05485
defense response to fungus	4 out of 229 genes, 1.7%	6 out of 4645 genes, 0.1%	0.05485
histidine metabolic process	4 out of 229 genes, 1.7%	7 out of 4645 genes, 0.2%	0.12305
histidine family amino acid metabolic process	4 out of 229 genes, 1.7%	7 out of 4645 genes, 0.2%	0.12305
skeletal muscle myosin thick filament assembly	6 out of 229 genes, 2.6%	19 out of 4645 genes, 0.4%	0.14580
striated muscle myosin thick filament assembly	6 out of 229 genes, 2.6%	19 out of 4645 genes, 0.4%	0.14580
carbohydrate transport	5 out of 229 genes, 2.2%	13 out of 4645 genes, 0.3%	0.17803
cellular response to steroid hormone stimulus	5 out of 229 genes, 2.2%	13 out of 4645 genes, 0.3%	0.17803
response to fungus	4 out of 229 genes, 1.7%	8 out of 4645 genes, 0.2%	0.23660
defense response to bacterium	4 out of 229 genes, 1.7%	8 out of 4645 genes, 0.2%	0.23660
cellular response to hormone stimulus	7 out of 229 genes, 3.1%	29 out of 4645 genes, 0.6%	0.27264
programmed cell death	15 out of 229 genes, 6.6%	114 out of 4645 genes, 2.5%	0.28285
response to organic substance	17 out of 229 genes, 7.4%	139 out of 4645 genes, 3.0%	0.28410
cell death	15 out of 229 genes, 6.6%	116 out of 4645 genes, 2.5%	0.34202
death	15 out of 229 genes, 6.6%	116 out of 4645 genes, 2.5%	0.34202
myosin filament organization	6 out of 229 genes, 2.6%	22 out of 4645 genes, 0.5%	0.35390
myosin filament assembly	6 out of 229 genes, 2.6%	22 out of 4645 genes, 0.5%	0.35390
response to stimulus	74 out of 229 genes, 32.3%	1068 out of 4645 genes, 23.0%	0.40108
regulation of tube length, open tracheal system	7 out of 229 genes, 3.1%	32 out of 4645 genes, 0.7%	0.51803
cellular protein complex assembly	13 out of 229 genes, 5.7%	98 out of 4645 genes, 2.1%	0.63414
antimicrobial humoral response	5 out of 229 genes, 2.2%	17 out of 4645 genes, 0.4%	0.72756
sperm motility	3 out of 229 genes, 1.3%	5 out of 4645 genes, 0.1%	0.75475
cellular response to endogenous stimulus	7 out of 229 genes, 3.1%	35 out of 4645 genes, 0.8%	0.91210
Malpighian tubule morphogenesis	6 out of 229 genes, 2.6%	26 out of 4645 genes, 0.6%	0.92503
embryonic hindgut morphogenesis	6 out of 229 genes, 2.6%	26 out of 4645 genes, 0.6%	0.92503
renal tubule morphogenesis	6 out of 229 genes, 2.6%	26 out of 4645 genes, 0.6%	0.92503
Malpighian tubule development	6 out of 229 genes, 2.6%	26 out of 4645 genes, 0.6%	0.92503
protein folding	12 out of 229 genes, 5.2%	90 out of 4645 genes, 1.9%	0.94946
stem cell division	7 out of 229 genes, 3.1%	36 out of 4645 genes, 0.8%	1
renal system development	7 out of 229 genes, 3.1%	36 out of 4645 genes, 0.8%	1
epithelial cell migration, open tracheal system	6 out of 229 genes, 2.6%	27 out of 4645 genes, 0.6%	1
epithelial cell migration	6 out of 229 genes, 2.6%	27 out of 4645 genes, 0.6%	1
renal tubule development	6 out of 229 genes, 2.6%	27 out of 4645 genes, 0.6%	1
epithelium migration	6 out of 229 genes, 2.6%	27 out of 4645 genes, 0.6%	1
apoptotic process	10 out of 229 genes, 4.4%	69 out of 4645 genes, 1.5%	1
response to other organism	8 out of 229 genes, 3.5%	48 out of 4645 genes, 1.0%	1
response to estrogen stimulus	3 out of 229 genes, 1.3%	6 out of 4645 genes, 0.1%	1
urogenital system development	7 out of 229 genes, 3.1%	38 out of 4645 genes, 0.8%	1
regulation of tube size, open tracheal system	7 out of 229 genes, 3.1%	38 out of 4645 genes, 0.8%	1
response to biotic stimulus	8 out of 229 genes, 3.5%	49 out of 4645 genes, 1.1%	1
antibacterial humoral response	2 out of 229 genes, 0.9%	2 out of 4645 genes, 0.0%	1
antifungal humoral response	2 out of 229 genes, 0.9%	2 out of 4645 genes, 0.0%	1
regulation of cyclin-dependent protein kinase activity involved in G2/M	2 out of 229 genes, 0.9%	2 out of 4645 genes, 0.0%	1
positive regulation of cyclin-dependent protein kinase activity involved in G2/M	2 out of 229 genes, 0.9%	2 out of 4645 genes, 0.0%	1
positive regulation of nitric oxide biosynthetic process	2 out of 229 genes, 0.9%	2 out of 4645 genes, 0.0%	1
maternal process involved in female pregnancy	2 out of 229 genes, 0.9%	2 out of 4645 genes, 0.0%	1
synaptonemal complex disassembly	2 out of 229 genes, 0.9%	2 out of 4645 genes, 0.0%	1
somatic stem cell division	6 out of 229 genes, 2.6%	29 out of 4645 genes, 0.6%	1
neuroblast division	6 out of 229 genes, 2.6%	29 out of 4645 genes, 0.6%	1
asymmetric neuroblast division	6 out of 229 genes, 2.6%	29 out of 4645 genes, 0.6%	1
regulation of tube size	7 out of 229 genes, 3.1%	39 out of 4645 genes, 0.8%	1
amino sugar catabolic process	4 out of 229 genes, 1.7%	13 out of 4645 genes, 0.3%	1
glucosamine-containing compound catabolic process	4 out of 229 genes, 1.7%	13 out of 4645 genes, 0.3%	1
muscle system process	6 out of 229 genes, 2.6%	30 out of 4645 genes, 0.6%	1
muscle contraction	6 out of 229 genes, 2.6%	30 out of 4645 genes, 0.6%	1
hindgut morphogenesis	6 out of 229 genes, 2.6%	30 out of 4645 genes, 0.6%	1
cuticle pattern formation	6 out of 229 genes, 2.6%	30 out of 4645 genes, 0.6%	1
striated muscle contraction	5 out of 229 genes, 2.2%	21 out of 4645 genes, 0.5%	1
humoral immune response	5 out of 229 genes, 2.2%	21 out of 4645 genes, 0.5%	1
myosin II filament assembly	5 out of 229 genes, 2.2%	21 out of 4645 genes, 0.5%	1
myosin II filament organization	5 out of 229 genes, 2.2%	21 out of 4645 genes, 0.5%	1
muscle attachment	7 out of 229 genes, 3.1%	40 out of 4645 genes, 0.9%	1
carbohydrate metabolic process	15 out of 229 genes, 6.6%	141 out of 4645 genes, 3.0%	1
response to bacterium	5 out of 229 genes, 2.2%	22 out of 4645 genes, 0.5%	1
leading edge cell differentiation	5 out of 229 genes, 2.2%	22 out of 4645 genes, 0.5%	1
establishment of neuroblast polarity	5 out of 229 genes, 2.2%	22 out of 4645 genes, 0.5%	1
dorsal closure, leading edge cell differentiation	5 out of 229 genes, 2.2%	22 out of 4645 genes, 0.5%	1
digestive tract morphogenesis	7 out of 229 genes, 3.1%	42 out of 4645 genes, 0.9%	1
regulation of tube architecture, open tracheal system	8 out of 229 genes, 3.5%	53 out of 4645 genes, 1.1%	1
ovarian follicle cell migration	8 out of 229 genes, 3.5%	54 out of 4645 genes, 1.2%	1
dorsal closure, spreading of leading edge cells	5 out of 229 genes, 2.2%	23 out of 4645 genes, 0.5%	1
dorsal closure, amnioserosa morphology change	5 out of 229 genes, 2.2%	23 out of 4645 genes, 0.5%	1
actomyosin structure organization	11 out of 229 genes, 4.8%	91 out of 4645 genes, 2.0%	1
neuroblast proliferation	6 out of 229 genes, 2.6%	33 out of 4645 genes, 0.7%	1
organic substance transport	10 out of 229 genes, 4.4%	79 out of 4645 genes, 1.7%	1
dorsal closure	8 out of 229 genes, 3.5%	55 out of 4645 genes, 1.2%	1
ecdysone-mediated induction of salivary gland cell autophagic cell death	5 out of 229 genes, 2.2%	24 out of 4645 genes, 0.5%	1
induction of programmed cell death by ecdysone	5 out of 229 genes, 2.2%	24 out of 4645 genes, 0.5%	1
induction of programmed cell death by hormones	5 out of 229 genes, 2.2%	24 out of 4645 genes, 0.5%	1
establishment or maintenance of neuroblast polarity	5 out of 229 genes, 2.2%	24 out of 4645 genes, 0.5%	1
cytokinesis	7 out of 229 genes, 3.1%	45 out of 4645 genes, 1.0%	1
cuticle development	7 out of 229 genes, 3.1%	45 out of 4645 genes, 1.0%	1
neural precursor cell proliferation	6 out of 229 genes, 2.6%	35 out of 4645 genes, 0.8%	1
receptor-mediated endocytosis	4 out of 229 genes, 1.7%	16 out of 4645 genes, 0.3%	1
cellular macromolecular complex assembly	15 out of 229 genes, 6.6%	150 out of 4645 genes, 3.2%	1
head involution	5 out of 229 genes, 2.2%	25 out of 4645 genes, 0.5%	1
carbohydrate biosynthetic process	5 out of 229 genes, 2.2%	25 out of 4645 genes, 0.5%	1
male meiosis I	2 out of 229 genes, 0.9%	3 out of 4645 genes, 0.1%	1
activation of pro-apoptotic gene products	2 out of 229 genes, 0.9%	3 out of 4645 genes, 0.1%	1
regulation of autophagy	2 out of 229 genes, 0.9%	3 out of 4645 genes, 0.1%	1
regulation of nitric oxide biosynthetic process	2 out of 229 genes, 0.9%	3 out of 4645 genes, 0.1%	1
positive regulation of cyclin-dependent protein kinase activity	2 out of 229 genes, 0.9%	3 out of 4645 genes, 0.1%	1
synaptonemal complex organization	2 out of 229 genes, 0.9%	3 out of 4645 genes, 0.1%	1
positive regulation of programmed cell death	7 out of 229 genes, 3.1%	47 out of 4645 genes, 1.0%	1
protein complex assembly	14 out of 229 genes, 6.1%	138 out of 4645 genes, 3.0%	1
initiation of dorsal closure	5 out of 229 genes, 2.2%	26 out of 4645 genes, 0.6%	1
embryonic development via the syncytial blastoderm	9 out of 229 genes, 3.9%	72 out of 4645 genes, 1.6%	1
positive regulation of cell death	7 out of 229 genes, 3.1%	48 out of 4645 genes, 1.0%	1
cellular response to organic substance	7 out of 229 genes, 3.1%	48 out of 4645 genes, 1.0%	1
protein polymerization	7 out of 229 genes, 3.1%	49 out of 4645 genes, 1.1%	1
protein complex biogenesis	14 out of 229 genes, 6.1%	142 out of 4645 genes, 3.1%	1
response to heat	4 out of 229 genes, 1.7%	18 out of 4645 genes, 0.4%	1
digestive tract development	7 out of 229 genes, 3.1%	50 out of 4645 genes, 1.1%	1
epithelial cell differentiation	6 out of 229 genes, 2.6%	39 out of 4645 genes, 0.8%	1
digestive system development	7 out of 229 genes, 3.1%	52 out of 4645 genes, 1.1%	1
meiosis I	2 out of 229 genes, 0.9%	4 out of 4645 genes, 0.1%	1
histone phosphorylation	2 out of 229 genes, 0.9%	4 out of 4645 genes, 0.1%	1
response to estradiol stimulus	2 out of 229 genes, 0.9%	4 out of 4645 genes, 0.1%	1
DNA damage response, detection of DNA damage	2 out of 229 genes, 0.9%	4 out of 4645 genes, 0.1%	1
multicellular organism reproduction	25 out of 229 genes, 10.9%	321 out of 4645 genes, 6.9%	1
multicellular organismal reproductive process	25 out of 229 genes, 10.9%	321 out of 4645 genes, 6.9%	1
defense response	6 out of 229 genes, 2.6%	42 out of 4645 genes, 0.9%	1
response to ecdysone	5 out of 229 genes, 2.2%	31 out of 4645 genes, 0.7%	1
myofibril assembly	9 out of 229 genes, 3.9%	81 out of 4645 genes, 1.7%	1
aminoglycan catabolic process	3 out of 229 genes, 1.3%	12 out of 4645 genes, 0.3%	1
chitin catabolic process	3 out of 229 genes, 1.3%	12 out of 4645 genes, 0.3%	1
gamete generation	22 out of 229 genes, 9.6%	282 out of 4645 genes, 6.1%	1
morphogenesis of embryonic epithelium	8 out of 229 genes, 3.5%	70 out of 4645 genes, 1.5%	1
response to chemical stimulus	25 out of 229 genes, 10.9%	333 out of 4645 genes, 7.2%	1
establishment of cell polarity	5 out of 229 genes, 2.2%	33 out of 4645 genes, 0.7%	1
sexual reproduction	22 out of 229 genes, 9.6%	284 out of 4645 genes, 6.1%	1
alpha-glucoside transport	2 out of 229 genes, 0.9%	5 out of 4645 genes, 0.1%	1
activation of innate immune response	2 out of 229 genes, 0.9%	5 out of 4645 genes, 0.1%	1
pattern recognition receptor signaling pathway	2 out of 229 genes, 0.9%	5 out of 4645 genes, 0.1%	1
toll-like receptor signaling pathway	2 out of 229 genes, 0.9%	5 out of 4645 genes, 0.1%	1
immune response-activating signal transduction	2 out of 229 genes, 0.9%	5 out of 4645 genes, 0.1%	1
innate immune response-activating signal transduction	2 out of 229 genes, 0.9%	5 out of 4645 genes, 0.1%	1
immune response-regulating signaling pathway	2 out of 229 genes, 0.9%	5 out of 4645 genes, 0.1%	1
androgen receptor signaling pathway	2 out of 229 genes, 0.9%	5 out of 4645 genes, 0.1%	1
glucoside transport	2 out of 229 genes, 0.9%	5 out of 4645 genes, 0.1%	1
macromolecular complex assembly	16 out of 229 genes, 7.0%	188 out of 4645 genes, 4.0%	1
protein targeting to membrane	3 out of 229 genes, 1.3%	13 out of 4645 genes, 0.3%	1
induction of programmed cell death	5 out of 229 genes, 2.2%	34 out of 4645 genes, 0.7%	1
response to temperature stimulus	4 out of 229 genes, 1.7%	23 out of 4645 genes, 0.5%	1
single-organism carbohydrate metabolic process	11 out of 229 genes, 4.8%	116 out of 4645 genes, 2.5%	1
carbohydrate derivative metabolic process	21 out of 229 genes, 9.2%	277 out of 4645 genes, 6.0%	1
skeletal muscle organ development	10 out of 229 genes, 4.4%	104 out of 4645 genes, 2.2%	1
activation of immune response	2 out of 229 genes, 0.9%	6 out of 4645 genes, 0.1%	1
cytoplasmic transport, nurse cell to oocyte	2 out of 229 genes, 0.9%	6 out of 4645 genes, 0.1%	1
larval chitin-based cuticle development	2 out of 229 genes, 0.9%	6 out of 4645 genes, 0.1%	1
disaccharide transport	2 out of 229 genes, 0.9%	6 out of 4645 genes, 0.1%	1
oligosaccharide transport	2 out of 229 genes, 0.9%	6 out of 4645 genes, 0.1%	1
neutral amino acid transport	2 out of 229 genes, 0.9%	6 out of 4645 genes, 0.1%	1
positive regulation of defense response	2 out of 229 genes, 0.9%	6 out of 4645 genes, 0.1%	1
positive regulation of innate immune response	2 out of 229 genes, 0.9%	6 out of 4645 genes, 0.1%	1
immune response	6 out of 229 genes, 2.6%	49 out of 4645 genes, 1.1%	1
open tracheal system development	9 out of 229 genes, 3.9%	90 out of 4645 genes, 1.9%	1
cell motility	13 out of 229 genes, 5.7%	151 out of 4645 genes, 3.3%	1
cellular response to chemical stimulus	8 out of 229 genes, 3.5%	77 out of 4645 genes, 1.7%	1
cellular component assembly involved in morphogenesis	9 out of 229 genes, 3.9%	92 out of 4645 genes, 2.0%	1
localization of cell	13 out of 229 genes, 5.7%	153 out of 4645 genes, 3.3%	1
non-sensory hair organization	5 out of 229 genes, 2.2%	39 out of 4645 genes, 0.8%	1
imaginal disc-derived wing hair organization	5 out of 229 genes, 2.2%	39 out of 4645 genes, 0.8%	1
regulation of cyclin-dependent protein kinase activity	2 out of 229 genes, 0.9%	7 out of 4645 genes, 0.2%	1
cuticle development involved in chitin-based cuticle molting cycle	2 out of 229 genes, 0.9%	7 out of 4645 genes, 0.2%	1
regulation of innate immune response	2 out of 229 genes, 0.9%	7 out of 4645 genes, 0.2%	1
protein oligomerization	6 out of 229 genes, 2.6%	53 out of 4645 genes, 1.1%	1
ovarian follicle cell development	8 out of 229 genes, 3.5%	81 out of 4645 genes, 1.7%	1
epidermal cell differentiation	5 out of 229 genes, 2.2%	40 out of 4645 genes, 0.9%	1
hair cell differentiation	5 out of 229 genes, 2.2%	40 out of 4645 genes, 0.9%	1
cell proliferation	8 out of 229 genes, 3.5%	82 out of 4645 genes, 1.8%	1
salivary gland morphogenesis	6 out of 229 genes, 2.6%	54 out of 4645 genes, 1.2%	1
cellular component movement	19 out of 229 genes, 8.3%	261 out of 4645 genes, 5.6%	1
reproduction	29 out of 229 genes, 12.7%	435 out of 4645 genes, 9.4%	1
tube morphogenesis	7 out of 229 genes, 3.1%	70 out of 4645 genes, 1.5%	1
cotranslational protein targeting to membrane	2 out of 229 genes, 0.9%	8 out of 4645 genes, 0.2%	1
activation of cysteine-type endopeptidase activity involved in apoptotic process	2 out of 229 genes, 0.9%	8 out of 4645 genes, 0.2%	1
female pregnancy	2 out of 229 genes, 0.9%	8 out of 4645 genes, 0.2%	1
positive regulation of endopeptidase activity	2 out of 229 genes, 0.9%	8 out of 4645 genes, 0.2%	1
taurine transport	2 out of 229 genes, 0.9%	8 out of 4645 genes, 0.2%	1
positive regulation of cysteine-type endopeptidase activity involved in apoptotic process	2 out of 229 genes, 0.9%	8 out of 4645 genes, 0.2%	1
positive regulation of cell cycle	2 out of 229 genes, 0.9%	8 out of 4645 genes, 0.2%	1
positive regulation of immune response	2 out of 229 genes, 0.9%	8 out of 4645 genes, 0.2%	1
activation of cysteine-type endopeptidase activity	2 out of 229 genes, 0.9%	8 out of 4645 genes, 0.2%	1
positive regulation of cysteine-type endopeptidase activity	2 out of 229 genes, 0.9%	8 out of 4645 genes, 0.2%	1
gland morphogenesis	6 out of 229 genes, 2.6%	56 out of 4645 genes, 1.2%	1
regulation of anatomical structure size	8 out of 229 genes, 3.5%	85 out of 4645 genes, 1.8%	1
respiratory system development	9 out of 229 genes, 3.9%	100 out of 4645 genes, 2.2%	1
histolysis	5 out of 229 genes, 2.2%	43 out of 4645 genes, 0.9%	1
tissue death	5 out of 229 genes, 2.2%	43 out of 4645 genes, 0.9%	1
salivary gland histolysis	5 out of 229 genes, 2.2%	43 out of 4645 genes, 0.9%	1
salivary gland cell autophagic cell death	5 out of 229 genes, 2.2%	43 out of 4645 genes, 0.9%	1
autophagic cell death	5 out of 229 genes, 2.2%	43 out of 4645 genes, 0.9%	1
nucleus localization	3 out of 229 genes, 1.3%	19 out of 4645 genes, 0.4%	1
single organism reproductive process	27 out of 229 genes, 11.8%	409 out of 4645 genes, 8.8%	1
polysaccharide catabolic process	2 out of 229 genes, 0.9%	9 out of 4645 genes, 0.2%	1
positive regulation of peptidase activity	2 out of 229 genes, 0.9%	9 out of 4645 genes, 0.2%	1
intracellular steroid hormone receptor signaling pathway	2 out of 229 genes, 0.9%	9 out of 4645 genes, 0.2%	1
multi-multicellular organism process	2 out of 229 genes, 0.9%	9 out of 4645 genes, 0.2%	1
reproductive process	28 out of 229 genes, 12.2%	428 out of 4645 genes, 9.2%	1
salivary gland development	6 out of 229 genes, 2.6%	60 out of 4645 genes, 1.3%	1
epidermis development	6 out of 229 genes, 2.6%	60 out of 4645 genes, 1.3%	1
cellular amino acid catabolic process	5 out of 229 genes, 2.2%	46 out of 4645 genes, 1.0%	1
exocrine system development	6 out of 229 genes, 2.6%	62 out of 4645 genes, 1.3%	1
epithelial tube morphogenesis	6 out of 229 genes, 2.6%	62 out of 4645 genes, 1.3%	1
tissue migration	6 out of 229 genes, 2.6%	62 out of 4645 genes, 1.3%	1
N-acetylglucosamine metabolic process	2 out of 229 genes, 0.9%	10 out of 4645 genes, 0.2%	1
amine transport	2 out of 229 genes, 0.9%	10 out of 4645 genes, 0.2%	1
response to cytokine stimulus	2 out of 229 genes, 0.9%	10 out of 4645 genes, 0.2%	1
developmental process involved in reproduction	18 out of 229 genes, 7.9%	261 out of 4645 genes, 5.6%	1
G2/M transition of mitotic cell cycle	3 out of 229 genes, 1.3%	22 out of 4645 genes, 0.5%	1
amino acid transport	3 out of 229 genes, 1.3%	22 out of 4645 genes, 0.5%	1
protein complex subunit organization	14 out of 229 genes, 6.1%	195 out of 4645 genes, 4.2%	1
ameboidal cell migration	6 out of 229 genes, 2.6%	65 out of 4645 genes, 1.4%	1
male meiosis	2 out of 229 genes, 0.9%	11 out of 4645 genes, 0.2%	1
branched-chain amino acid metabolic process	2 out of 229 genes, 0.9%	11 out of 4645 genes, 0.2%	1
stress-activated protein kinase signaling cascade	2 out of 229 genes, 0.9%	11 out of 4645 genes, 0.2%	1
establishment of nucleus localization	2 out of 229 genes, 0.9%	11 out of 4645 genes, 0.2%	1
single-organism reproductive behavior	2 out of 229 genes, 0.9%	11 out of 4645 genes, 0.2%	1
stress-activated MAPK cascade	2 out of 229 genes, 0.9%	11 out of 4645 genes, 0.2%	1
immune system process	9 out of 229 genes, 3.9%	112 out of 4645 genes, 2.4%	1
cell migration	11 out of 229 genes, 4.8%	145 out of 4645 genes, 3.1%	1
response to abiotic stimulus	8 out of 229 genes, 3.5%	97 out of 4645 genes, 2.1%	1
multi-organism process	13 out of 229 genes, 5.7%	182 out of 4645 genes, 3.9%	1
tube development	7 out of 229 genes, 3.1%	83 out of 4645 genes, 1.8%	1
cell division	8 out of 229 genes, 3.5%	99 out of 4645 genes, 2.1%	1
intracellular receptor mediated signaling pathway	2 out of 229 genes, 0.9%	12 out of 4645 genes, 0.3%	1
regulation of cysteine-type endopeptidase activity involved in apoptotic process	2 out of 229 genes, 0.9%	12 out of 4645 genes, 0.3%	1
carbohydrate derivative transport	2 out of 229 genes, 0.9%	12 out of 4645 genes, 0.3%	1
establishment of planar polarity	5 out of 229 genes, 2.2%	53 out of 4645 genes, 1.1%	1
establishment of tissue polarity	5 out of 229 genes, 2.2%	53 out of 4645 genes, 1.1%	1
locomotion	17 out of 229 genes, 7.4%	254 out of 4645 genes, 5.5%	1
polysaccharide metabolic process	3 out of 229 genes, 1.3%	25 out of 4645 genes, 0.5%	1
gland development	6 out of 229 genes, 2.6%	70 out of 4645 genes, 1.5%	1
nitrogen compound transport	2 out of 229 genes, 0.9%	13 out of 4645 genes, 0.3%	1
positive regulation of protein serine/threonine kinase activity	2 out of 229 genes, 0.9%	13 out of 4645 genes, 0.3%	1
morphogenesis of a polarized epithelium	5 out of 229 genes, 2.2%	56 out of 4645 genes, 1.2%	1
sarcomere organization	6 out of 229 genes, 2.6%	72 out of 4645 genes, 1.6%	1
border follicle cell migration	3 out of 229 genes, 1.3%	27 out of 4645 genes, 0.6%	1
regulation of defense response	2 out of 229 genes, 0.9%	14 out of 4645 genes, 0.3%	1
regulation of cysteine-type endopeptidase activity	2 out of 229 genes, 0.9%	14 out of 4645 genes, 0.3%	1
intracellular protein kinase cascade	3 out of 229 genes, 1.3%	28 out of 4645 genes, 0.6%	1
ovarian nurse cell to oocyte transport	3 out of 229 genes, 1.3%	28 out of 4645 genes, 0.6%	1
endocytosis	7 out of 229 genes, 3.1%	91 out of 4645 genes, 2.0%	1
amino acid transmembrane transport	2 out of 229 genes, 0.9%	15 out of 4645 genes, 0.3%	1
molting cycle, chitin-based cuticle	2 out of 229 genes, 0.9%	15 out of 4645 genes, 0.3%	1
chitin-based cuticle development	2 out of 229 genes, 0.9%	15 out of 4645 genes, 0.3%	1
establishment of protein localization to organelle	2 out of 229 genes, 0.9%	15 out of 4645 genes, 0.3%	1
positive regulation of biological process	19 out of 229 genes, 8.3%	306 out of 4645 genes, 6.6%	1
cellular component assembly at cellular level	19 out of 229 genes, 8.3%	306 out of 4645 genes, 6.6%	1
organic acid transport	3 out of 229 genes, 1.3%	30 out of 4645 genes, 0.6%	1
carboxylic acid transport	3 out of 229 genes, 1.3%	30 out of 4645 genes, 0.6%	1
positive regulation of immune system process	2 out of 229 genes, 0.9%	16 out of 4645 genes, 0.3%	1
extracellular matrix organization	2 out of 229 genes, 0.9%	16 out of 4645 genes, 0.3%	1
positive regulation of protein kinase activity	2 out of 229 genes, 0.9%	16 out of 4645 genes, 0.3%	1
muscle organ development	10 out of 229 genes, 4.4%	148 out of 4645 genes, 3.2%	1
post-embryonic development	17 out of 229 genes, 7.4%	275 out of 4645 genes, 5.9%	1
germ cell development	11 out of 229 genes, 4.8%	167 out of 4645 genes, 3.6%	1
MAPK cascade	2 out of 229 genes, 0.9%	17 out of 4645 genes, 0.4%	1
vitamin metabolic process	2 out of 229 genes, 0.9%	17 out of 4645 genes, 0.4%	1
steroid metabolic process	2 out of 229 genes, 0.9%	17 out of 4645 genes, 0.4%	1
positive regulation of kinase activity	2 out of 229 genes, 0.9%	17 out of 4645 genes, 0.4%	1
positive regulation of transferase activity	2 out of 229 genes, 0.9%	17 out of 4645 genes, 0.4%	1
organic acid catabolic process	5 out of 229 genes, 2.2%	64 out of 4645 genes, 1.4%	1
carboxylic acid catabolic process	5 out of 229 genes, 2.2%	64 out of 4645 genes, 1.4%	1
regulation of programmed cell death	7 out of 229 genes, 3.1%	98 out of 4645 genes, 2.1%	1
transmembrane receptor protein tyrosine kinase signaling pathway	3 out of 229 genes, 1.3%	32 out of 4645 genes, 0.7%	1
striated muscle cell differentiation	10 out of 229 genes, 4.4%	151 out of 4645 genes, 3.3%	1
muscle cell differentiation	10 out of 229 genes, 4.4%	152 out of 4645 genes, 3.3%	1
cellular process involved in reproduction	19 out of 229 genes, 8.3%	317 out of 4645 genes, 6.8%	1
establishment of organelle localization	3 out of 229 genes, 1.3%	33 out of 4645 genes, 0.7%	1
regulation of cell death	7 out of 229 genes, 3.1%	100 out of 4645 genes, 2.2%	1
regulation of transcription, DNA-dependent	14 out of 229 genes, 6.1%	226 out of 4645 genes, 4.9%	1
regulation of RNA biosynthetic process	14 out of 229 genes, 6.1%	227 out of 4645 genes, 4.9%	1
cellular component assembly	20 out of 229 genes, 8.7%	341 out of 4645 genes, 7.3%	1
mitotic spindle elongation	2 out of 229 genes, 0.9%	19 out of 4645 genes, 0.4%	1
spindle elongation	2 out of 229 genes, 0.9%	19 out of 4645 genes, 0.4%	1
regulation of endopeptidase activity	2 out of 229 genes, 0.9%	19 out of 4645 genes, 0.4%	1
striated muscle cell development	9 out of 229 genes, 3.9%	139 out of 4645 genes, 3.0%	1
embryonic morphogenesis	10 out of 229 genes, 4.4%	158 out of 4645 genes, 3.4%	1
microtubule-based movement	7 out of 229 genes, 3.1%	104 out of 4645 genes, 2.2%	1
muscle structure development	13 out of 229 genes, 5.7%	214 out of 4645 genes, 4.6%	1
response to decreased oxygen levels	2 out of 229 genes, 0.9%	20 out of 4645 genes, 0.4%	1
regulation of peptidase activity	2 out of 229 genes, 0.9%	20 out of 4645 genes, 0.4%	1
muscle cell development	9 out of 229 genes, 3.9%	141 out of 4645 genes, 3.0%	1
small molecule catabolic process	5 out of 229 genes, 2.2%	70 out of 4645 genes, 1.5%	1
single-organism catabolic process	5 out of 229 genes, 2.2%	70 out of 4645 genes, 1.5%	1
response to oxygen levels	2 out of 229 genes, 0.9%	21 out of 4645 genes, 0.5%	1
response to wounding	3 out of 229 genes, 1.3%	38 out of 4645 genes, 0.8%	1
regulation of cellular biosynthetic process	17 out of 229 genes, 7.4%	296 out of 4645 genes, 6.4%	1
regulation of cellular metabolic process	25 out of 229 genes, 10.9%	450 out of 4645 genes, 9.7%	1
embryo development ending in birth or egg hatching	9 out of 229 genes, 3.9%	146 out of 4645 genes, 3.1%	1
regulation of biosynthetic process	17 out of 229 genes, 7.4%	297 out of 4645 genes, 6.4%	1
molting cycle	2 out of 229 genes, 0.9%	22 out of 4645 genes, 0.5%	1
positive regulation of hydrolase activity	2 out of 229 genes, 0.9%	22 out of 4645 genes, 0.5%	1
detection of stimulus	2 out of 229 genes, 0.9%	22 out of 4645 genes, 0.5%	1
phagocytosis, engulfment	3 out of 229 genes, 1.3%	39 out of 4645 genes, 0.8%	1
membrane invagination	3 out of 229 genes, 1.3%	39 out of 4645 genes, 0.8%	1
positive regulation of protein phosphorylation	2 out of 229 genes, 0.9%	23 out of 4645 genes, 0.5%	1
positive regulation of phosphorus metabolic process	2 out of 229 genes, 0.9%	23 out of 4645 genes, 0.5%	1
positive regulation of phosphorylation	2 out of 229 genes, 0.9%	23 out of 4645 genes, 0.5%	1
positive regulation of apoptotic process	2 out of 229 genes, 0.9%	23 out of 4645 genes, 0.5%	1
positive regulation of phosphate metabolic process	2 out of 229 genes, 0.9%	23 out of 4645 genes, 0.5%	1
regulation of immune response	2 out of 229 genes, 0.9%	23 out of 4645 genes, 0.5%	1
regulation of protein serine/threonine kinase activity	2 out of 229 genes, 0.9%	23 out of 4645 genes, 0.5%	1
epithelium development	10 out of 229 genes, 4.4%	169 out of 4645 genes, 3.6%	1
negative regulation of protein complex disassembly	2 out of 229 genes, 0.9%	24 out of 4645 genes, 0.5%	1
positive regulation of growth	2 out of 229 genes, 0.9%	24 out of 4645 genes, 0.5%	1
morphogenesis of an epithelium	9 out of 229 genes, 3.9%	152 out of 4645 genes, 3.3%	1
chromosome organization	8 out of 229 genes, 3.5%	134 out of 4645 genes, 2.9%	1
regulation of protein phosphorylation	3 out of 229 genes, 1.3%	42 out of 4645 genes, 0.9%	1
reproductive behavior	3 out of 229 genes, 1.3%	42 out of 4645 genes, 0.9%	1
cell fate commitment	6 out of 229 genes, 2.6%	97 out of 4645 genes, 2.1%	1
cytoplasmic transport	2 out of 229 genes, 0.9%	25 out of 4645 genes, 0.5%	1
regulation of protein localization	2 out of 229 genes, 0.9%	25 out of 4645 genes, 0.5%	1
anatomical structure homeostasis	2 out of 229 genes, 0.9%	25 out of 4645 genes, 0.5%	1
spermatogenesis	8 out of 229 genes, 3.5%	136 out of 4645 genes, 2.9%	1
male gamete generation	8 out of 229 genes, 3.5%	136 out of 4645 genes, 2.9%	1
regulation of cellular macromolecule biosynthetic process	15 out of 229 genes, 6.6%	271 out of 4645 genes, 5.8%	1
actin cytoskeleton organization	13 out of 229 genes, 5.7%	233 out of 4645 genes, 5.0%	1
positive regulation of catalytic activity	4 out of 229 genes, 1.7%	62 out of 4645 genes, 1.3%	1
regulation of protein complex disassembly	2 out of 229 genes, 0.9%	26 out of 4645 genes, 0.6%	1
regulation of macromolecule biosynthetic process	15 out of 229 genes, 6.6%	274 out of 4645 genes, 5.9%	1
positive regulation of cellular process	15 out of 229 genes, 6.6%	275 out of 4645 genes, 5.9%	1
negative regulation of transcription, DNA-dependent	3 out of 229 genes, 1.3%	45 out of 4645 genes, 1.0%	1
interphase	3 out of 229 genes, 1.3%	45 out of 4645 genes, 1.0%	1
interphase of mitotic cell cycle	3 out of 229 genes, 1.3%	45 out of 4645 genes, 1.0%	1
cellular macromolecular complex subunit organization	15 out of 229 genes, 6.6%	276 out of 4645 genes, 5.9%	1
regulation of RNA metabolic process	15 out of 229 genes, 6.6%	276 out of 4645 genes, 5.9%	1
meiosis	2 out of 229 genes, 0.9%	27 out of 4645 genes, 0.6%	1
wound healing	2 out of 229 genes, 0.9%	27 out of 4645 genes, 0.6%	1
M phase of meiotic cell cycle	2 out of 229 genes, 0.9%	27 out of 4645 genes, 0.6%	1
negative regulation of cytoskeleton organization	2 out of 229 genes, 0.9%	27 out of 4645 genes, 0.6%	1
carbohydrate derivative catabolic process	10 out of 229 genes, 4.4%	180 out of 4645 genes, 3.9%	1
cellular component biogenesis	21 out of 229 genes, 9.2%	396 out of 4645 genes, 8.5%	1
cellular response to stress	7 out of 229 genes, 3.1%	122 out of 4645 genes, 2.6%	1
phagocytosis	3 out of 229 genes, 1.3%	46 out of 4645 genes, 1.0%	1
cellular amino acid biosynthetic process	3 out of 229 genes, 1.3%	46 out of 4645 genes, 1.0%	1
actin filament-based process	13 out of 229 genes, 5.7%	239 out of 4645 genes, 5.1%	1
purine nucleoside catabolic process	6 out of 229 genes, 2.6%	103 out of 4645 genes, 2.2%	1
GTP catabolic process	6 out of 229 genes, 2.6%	103 out of 4645 genes, 2.2%	1
ribonucleoside catabolic process	6 out of 229 genes, 2.6%	103 out of 4645 genes, 2.2%	1
purine ribonucleoside catabolic process	6 out of 229 genes, 2.6%	103 out of 4645 genes, 2.2%	1
guanosine-containing compound catabolic process	6 out of 229 genes, 2.6%	103 out of 4645 genes, 2.2%	1
regulation of metabolic process	30 out of 229 genes, 13.1%	577 out of 4645 genes, 12.4%	1
GTP metabolic process	6 out of 229 genes, 2.6%	105 out of 4645 genes, 2.3%	1
chromatin assembly or disassembly	2 out of 229 genes, 0.9%	29 out of 4645 genes, 0.6%	1
regulation of actin cytoskeleton organization	2 out of 229 genes, 0.9%	29 out of 4645 genes, 0.6%	1
regulation of actin filament-based process	2 out of 229 genes, 0.9%	29 out of 4645 genes, 0.6%	1
pteridine-containing compound metabolic process	2 out of 229 genes, 0.9%	29 out of 4645 genes, 0.6%	1
nucleoside catabolic process	6 out of 229 genes, 2.6%	107 out of 4645 genes, 2.3%	1
heterocycle catabolic process	10 out of 229 genes, 4.4%	186 out of 4645 genes, 4.0%	1
regulation of protein kinase activity	2 out of 229 genes, 0.9%	30 out of 4645 genes, 0.6%	1
carbohydrate catabolic process	3 out of 229 genes, 1.3%	50 out of 4645 genes, 1.1%	1
single-organism carbohydrate catabolic process	3 out of 229 genes, 1.3%	50 out of 4645 genes, 1.1%	1
protein targeting	3 out of 229 genes, 1.3%	51 out of 4645 genes, 1.1%	1
regulation of phosphorylation	3 out of 229 genes, 1.3%	51 out of 4645 genes, 1.1%	1
negative regulation of RNA metabolic process	3 out of 229 genes, 1.3%	51 out of 4645 genes, 1.1%	1
regulation of cytoskeleton organization	3 out of 229 genes, 1.3%	51 out of 4645 genes, 1.1%	1
imaginal disc morphogenesis	8 out of 229 genes, 3.5%	151 out of 4645 genes, 3.3%	1
post-embryonic organ morphogenesis	8 out of 229 genes, 3.5%	151 out of 4645 genes, 3.3%	1
enzyme linked receptor protein signaling pathway	3 out of 229 genes, 1.3%	52 out of 4645 genes, 1.1%	1
organic acid biosynthetic process	4 out of 229 genes, 1.7%	72 out of 4645 genes, 1.6%	1
positive regulation of molecular function	4 out of 229 genes, 1.7%	72 out of 4645 genes, 1.6%	1
carboxylic acid biosynthetic process	4 out of 229 genes, 1.7%	72 out of 4645 genes, 1.6%	1
guanosine-containing compound metabolic process	6 out of 229 genes, 2.6%	112 out of 4645 genes, 2.4%	1
macromolecular complex subunit organization	16 out of 229 genes, 7.0%	314 out of 4645 genes, 6.8%	1
post-embryonic organ development	8 out of 229 genes, 3.5%	153 out of 4645 genes, 3.3%	1
positive regulation of transport	2 out of 229 genes, 0.9%	33 out of 4645 genes, 0.7%	1
regulation of phosphate metabolic process	3 out of 229 genes, 1.3%	53 out of 4645 genes, 1.1%	1
regulation of phosphorus metabolic process	3 out of 229 genes, 1.3%	53 out of 4645 genes, 1.1%	1
oxidation-reduction process	17 out of 229 genes, 7.4%	336 out of 4645 genes, 7.2%	1
regulation of nitrogen compound metabolic process	17 out of 229 genes, 7.4%	337 out of 4645 genes, 7.3%	1
negative regulation of organelle organization	2 out of 229 genes, 0.9%	34 out of 4645 genes, 0.7%	1
cellular membrane organization	5 out of 229 genes, 2.2%	95 out of 4645 genes, 2.0%	1
membrane organization	5 out of 229 genes, 2.2%	95 out of 4645 genes, 2.0%	1
regulation of immune system process	3 out of 229 genes, 1.3%	55 out of 4645 genes, 1.2%	1
regulation of kinase activity	2 out of 229 genes, 0.9%	35 out of 4645 genes, 0.8%	1
regulation of transferase activity	2 out of 229 genes, 0.9%	35 out of 4645 genes, 0.8%	1
negative regulation of cellular component organization	3 out of 229 genes, 1.3%	56 out of 4645 genes, 1.2%	1
glycoprotein biosynthetic process	2 out of 229 genes, 0.9%	36 out of 4645 genes, 0.8%	1
covalent chromatin modification	2 out of 229 genes, 0.9%	36 out of 4645 genes, 0.8%	1
histone modification	2 out of 229 genes, 0.9%	36 out of 4645 genes, 0.8%	1
regulation of cellular catabolic process	2 out of 229 genes, 0.9%	36 out of 4645 genes, 0.8%	1
meiotic cell cycle	2 out of 229 genes, 0.9%	36 out of 4645 genes, 0.8%	1
purine nucleoside metabolic process	6 out of 229 genes, 2.6%	119 out of 4645 genes, 2.6%	1
purine ribonucleoside metabolic process	6 out of 229 genes, 2.6%	119 out of 4645 genes, 2.6%	1
negative regulation of cellular macromolecule biosynthetic process	3 out of 229 genes, 1.3%	57 out of 4645 genes, 1.2%	1
glycoprotein metabolic process	2 out of 229 genes, 0.9%	37 out of 4645 genes, 0.8%	1
positive regulation of protein modification process	2 out of 229 genes, 0.9%	37 out of 4645 genes, 0.8%	1
extracellular structure organization	2 out of 229 genes, 0.9%	37 out of 4645 genes, 0.8%	1
ribonucleoside metabolic process	6 out of 229 genes, 2.6%	121 out of 4645 genes, 2.6%	1
negative regulation of macromolecule biosynthetic process	3 out of 229 genes, 1.3%	59 out of 4645 genes, 1.3%	1
negative regulation of cellular biosynthetic process	3 out of 229 genes, 1.3%	59 out of 4645 genes, 1.3%	1
determination of adult lifespan	2 out of 229 genes, 0.9%	38 out of 4645 genes, 0.8%	1
single-organism metabolic process	70 out of 229 genes, 30.6%	1435 out of 4645 genes, 30.9%	1
negative regulation of biosynthetic process	3 out of 229 genes, 1.3%	60 out of 4645 genes, 1.3%	1
hexose metabolic process	3 out of 229 genes, 1.3%	60 out of 4645 genes, 1.3%	1
negative regulation of nucleobase-containing compound metabolic process	3 out of 229 genes, 1.3%	60 out of 4645 genes, 1.3%	1
negative regulation of nitrogen compound metabolic process	3 out of 229 genes, 1.3%	60 out of 4645 genes, 1.3%	1
positive regulation of nitrogen compound metabolic process	3 out of 229 genes, 1.3%	60 out of 4645 genes, 1.3%	1
oogenesis	10 out of 229 genes, 4.4%	207 out of 4645 genes, 4.5%	1
instar larval or pupal morphogenesis	8 out of 229 genes, 3.5%	166 out of 4645 genes, 3.6%	1
multicellular organismal aging	2 out of 229 genes, 0.9%	39 out of 4645 genes, 0.8%	1
female gamete generation	10 out of 229 genes, 4.4%	208 out of 4645 genes, 4.5%	1
signal transduction	24 out of 229 genes, 10.5%	499 out of 4645 genes, 10.7%	1
monosaccharide metabolic process	3 out of 229 genes, 1.3%	61 out of 4645 genes, 1.3%	1
metamorphosis	8 out of 229 genes, 3.5%	168 out of 4645 genes, 3.6%	1
metabolic process	129 out of 229 genes, 56.3%	2642 out of 4645 genes, 56.9%	1
cardiovascular system development	3 out of 229 genes, 1.3%	62 out of 4645 genes, 1.3%	1
circulatory system development	3 out of 229 genes, 1.3%	62 out of 4645 genes, 1.3%	1
embryonic pattern specification	3 out of 229 genes, 1.3%	63 out of 4645 genes, 1.4%	1
regulation of protein modification process	3 out of 229 genes, 1.3%	63 out of 4645 genes, 1.4%	1
multi-organism behavior	2 out of 229 genes, 0.9%	41 out of 4645 genes, 0.9%	1
tissue morphogenesis	9 out of 229 genes, 3.9%	192 out of 4645 genes, 4.1%	1
small molecule biosynthetic process	4 out of 229 genes, 1.7%	86 out of 4645 genes, 1.9%	1
regulation of catabolic process	2 out of 229 genes, 0.9%	42 out of 4645 genes, 0.9%	1
nucleoside metabolic process	6 out of 229 genes, 2.6%	130 out of 4645 genes, 2.8%	1
regulation of molecular function	6 out of 229 genes, 2.6%	130 out of 4645 genes, 2.8%	1
post-embryonic morphogenesis	8 out of 229 genes, 3.5%	173 out of 4645 genes, 3.7%	1
organelle localization	3 out of 229 genes, 1.3%	65 out of 4645 genes, 1.4%	1
vesicle-mediated transport	10 out of 229 genes, 4.4%	216 out of 4645 genes, 4.7%	1
response to DNA damage stimulus	4 out of 229 genes, 1.7%	88 out of 4645 genes, 1.9%	1
regulation of catalytic activity	5 out of 229 genes, 2.2%	110 out of 4645 genes, 2.4%	1
establishment of protein localization	10 out of 229 genes, 4.4%	218 out of 4645 genes, 4.7%	1
mitotic spindle organization	2 out of 229 genes, 0.9%	44 out of 4645 genes, 0.9%	1
chemosensory behavior	2 out of 229 genes, 0.9%	44 out of 4645 genes, 0.9%	1
regulation of nucleobase-containing compound metabolic process	15 out of 229 genes, 6.6%	326 out of 4645 genes, 7.0%	1
chromatin organization	4 out of 229 genes, 1.7%	90 out of 4645 genes, 1.9%	1
single-organism biosynthetic process	4 out of 229 genes, 1.7%	90 out of 4645 genes, 1.9%	1
hemopoiesis	2 out of 229 genes, 0.9%	45 out of 4645 genes, 1.0%	1
regulation of hydrolase activity	2 out of 229 genes, 0.9%	45 out of 4645 genes, 1.0%	1
cell development	24 out of 229 genes, 10.5%	519 out of 4645 genes, 11.2%	1
positive regulation of biosynthetic process	3 out of 229 genes, 1.3%	69 out of 4645 genes, 1.5%	1
positive regulation of cellular biosynthetic process	3 out of 229 genes, 1.3%	69 out of 4645 genes, 1.5%	1
lipid metabolic process	6 out of 229 genes, 2.6%	136 out of 4645 genes, 2.9%	1
positive regulation of cellular protein metabolic process	2 out of 229 genes, 0.9%	46 out of 4645 genes, 1.0%	1
positive regulation of response to stimulus	2 out of 229 genes, 0.9%	47 out of 4645 genes, 1.0%	1
heterocycle biosynthetic process	6 out of 229 genes, 2.6%	138 out of 4645 genes, 3.0%	1
positive regulation of cellular metabolic process	5 out of 229 genes, 2.2%	116 out of 4645 genes, 2.5%	1
cellular amino acid metabolic process	8 out of 229 genes, 3.5%	183 out of 4645 genes, 3.9%	1
regulation of cell projection organization	2 out of 229 genes, 0.9%	48 out of 4645 genes, 1.0%	1
regulation of cellular component size	2 out of 229 genes, 0.9%	48 out of 4645 genes, 1.0%	1
positive regulation of protein metabolic process	2 out of 229 genes, 0.9%	48 out of 4645 genes, 1.0%	1
positive regulation of metabolic process	5 out of 229 genes, 2.2%	118 out of 4645 genes, 2.5%	1
glucose metabolic process	2 out of 229 genes, 0.9%	49 out of 4645 genes, 1.1%	1
sulfur compound metabolic process	2 out of 229 genes, 0.9%	49 out of 4645 genes, 1.1%	1
regulation of response to stress	2 out of 229 genes, 0.9%	49 out of 4645 genes, 1.1%	1
regulation of organelle organization	3 out of 229 genes, 1.3%	73 out of 4645 genes, 1.6%	1
mitotic cell cycle	7 out of 229 genes, 3.1%	164 out of 4645 genes, 3.5%	1
RNA localization	2 out of 229 genes, 0.9%	50 out of 4645 genes, 1.1%	1
secretion by cell	2 out of 229 genes, 0.9%	50 out of 4645 genes, 1.1%	1
hemopoietic or lymphoid organ development	2 out of 229 genes, 0.9%	50 out of 4645 genes, 1.1%	1
axon guidance	4 out of 229 genes, 1.7%	98 out of 4645 genes, 2.1%	1
cellular response to stimulus	28 out of 229 genes, 12.2%	619 out of 4645 genes, 13.3%	1
appendage morphogenesis	6 out of 229 genes, 2.6%	144 out of 4645 genes, 3.1%	1
regulation of cellular localization	2 out of 229 genes, 0.9%	51 out of 4645 genes, 1.1%	1
regulation of primary metabolic process	19 out of 229 genes, 8.3%	429 out of 4645 genes, 9.2%	1
spermatid development	4 out of 229 genes, 1.7%	99 out of 4645 genes, 2.1%	1
organic cyclic compound biosynthetic process	6 out of 229 genes, 2.6%	145 out of 4645 genes, 3.1%	1
immune system development	2 out of 229 genes, 0.9%	52 out of 4645 genes, 1.1%	1
protein localization to organelle	2 out of 229 genes, 0.9%	52 out of 4645 genes, 1.1%	1
cell projection organization	10 out of 229 genes, 4.4%	236 out of 4645 genes, 5.1%	1
chemotaxis	4 out of 229 genes, 1.7%	101 out of 4645 genes, 2.2%	1
negative regulation of cellular metabolic process	4 out of 229 genes, 1.7%	101 out of 4645 genes, 2.2%	1
multi-organism reproductive process	4 out of 229 genes, 1.7%	101 out of 4645 genes, 2.2%	1
spermatid differentiation	4 out of 229 genes, 1.7%	101 out of 4645 genes, 2.2%	1
appendage development	6 out of 229 genes, 2.6%	148 out of 4645 genes, 3.2%	1
wing disc morphogenesis	5 out of 229 genes, 2.2%	125 out of 4645 genes, 2.7%	1
imaginal disc-derived wing morphogenesis	5 out of 229 genes, 2.2%	125 out of 4645 genes, 2.7%	1
heart development	2 out of 229 genes, 0.9%	54 out of 4645 genes, 1.2%	1
aging	2 out of 229 genes, 0.9%	54 out of 4645 genes, 1.2%	1
carbohydrate derivative biosynthetic process	2 out of 229 genes, 0.9%	54 out of 4645 genes, 1.2%	1
system process	10 out of 229 genes, 4.4%	240 out of 4645 genes, 5.2%	1
transmembrane transport	6 out of 229 genes, 2.6%	150 out of 4645 genes, 3.2%	1
post-embryonic appendage morphogenesis	5 out of 229 genes, 2.2%	127 out of 4645 genes, 2.7%	1
coenzyme metabolic process	3 out of 229 genes, 1.3%	80 out of 4645 genes, 1.7%	1
imaginal disc-derived appendage morphogenesis	5 out of 229 genes, 2.2%	128 out of 4645 genes, 2.8%	1
cell communication	27 out of 229 genes, 11.8%	613 out of 4645 genes, 13.2%	1
tissue development	16 out of 229 genes, 7.0%	376 out of 4645 genes, 8.1%	1
developmental growth	3 out of 229 genes, 1.3%	81 out of 4645 genes, 1.7%	1
regulation of transport	3 out of 229 genes, 1.3%	81 out of 4645 genes, 1.7%	1
imaginal disc-derived appendage development	5 out of 229 genes, 2.2%	129 out of 4645 genes, 2.8%	1
regulation of gene expression	17 out of 229 genes, 7.4%	398 out of 4645 genes, 8.6%	1
cell cycle process	9 out of 229 genes, 3.9%	222 out of 4645 genes, 4.8%	1
spindle organization	3 out of 229 genes, 1.3%	82 out of 4645 genes, 1.8%	1
blastoderm segmentation	2 out of 229 genes, 0.9%	57 out of 4645 genes, 1.2%	1
regulation of cell proliferation	2 out of 229 genes, 0.9%	57 out of 4645 genes, 1.2%	1
embryo development	12 out of 229 genes, 5.2%	291 out of 4645 genes, 6.3%	1
establishment of localization	43 out of 229 genes, 18.8%	959 out of 4645 genes, 20.6%	1
single organism signaling	26 out of 229 genes, 11.4%	598 out of 4645 genes, 12.9%	1
regulation of cellular protein metabolic process	4 out of 229 genes, 1.7%	108 out of 4645 genes, 2.3%	1
intracellular protein transport	5 out of 229 genes, 2.2%	132 out of 4645 genes, 2.8%	1
cytoskeleton organization	17 out of 229 genes, 7.4%	404 out of 4645 genes, 8.7%	1
purine nucleotide catabolic process	6 out of 229 genes, 2.6%	157 out of 4645 genes, 3.4%	1
nucleoside triphosphate catabolic process	6 out of 229 genes, 2.6%	157 out of 4645 genes, 3.4%	1
purine nucleoside triphosphate catabolic process	6 out of 229 genes, 2.6%	157 out of 4645 genes, 3.4%	1
purine ribonucleotide catabolic process	6 out of 229 genes, 2.6%	157 out of 4645 genes, 3.4%	1
ribonucleoside triphosphate catabolic process	6 out of 229 genes, 2.6%	157 out of 4645 genes, 3.4%	1
purine ribonucleoside triphosphate catabolic process	6 out of 229 genes, 2.6%	157 out of 4645 genes, 3.4%	1
ribonucleotide catabolic process	6 out of 229 genes, 2.6%	157 out of 4645 genes, 3.4%	1
learning or memory	2 out of 229 genes, 0.9%	59 out of 4645 genes, 1.3%	1
secretion	2 out of 229 genes, 0.9%	59 out of 4645 genes, 1.3%	1
cognition	2 out of 229 genes, 0.9%	59 out of 4645 genes, 1.3%	1
signaling	26 out of 229 genes, 11.4%	602 out of 4645 genes, 13.0%	1
instar larval or pupal development	10 out of 229 genes, 4.4%	250 out of 4645 genes, 5.4%	1
single-organism behavior	5 out of 229 genes, 2.2%	134 out of 4645 genes, 2.9%	1
purine-containing compound catabolic process	6 out of 229 genes, 2.6%	158 out of 4645 genes, 3.4%	1
pattern specification process	10 out of 229 genes, 4.4%	251 out of 4645 genes, 5.4%	1
regulation of cellular process	59 out of 229 genes, 25.8%	1302 out of 4645 genes, 28.0%	1
M phase	6 out of 229 genes, 2.6%	159 out of 4645 genes, 3.4%	1
single-organism process	67 out of 229 genes, 29.3%	1470 out of 4645 genes, 31.6%	1
cellular nitrogen compound biosynthetic process	5 out of 229 genes, 2.2%	136 out of 4645 genes, 2.9%	1
central nervous system development	4 out of 229 genes, 1.7%	112 out of 4645 genes, 2.4%	1
brain development	2 out of 229 genes, 0.9%	61 out of 4645 genes, 1.3%	1
chromatin modification	2 out of 229 genes, 0.9%	62 out of 4645 genes, 1.3%	1
nucleotide catabolic process	6 out of 229 genes, 2.6%	163 out of 4645 genes, 3.5%	1
skeletal muscle tissue development	2 out of 229 genes, 0.9%	63 out of 4645 genes, 1.4%	1
cofactor metabolic process	3 out of 229 genes, 1.3%	90 out of 4645 genes, 1.9%	1
behavior	6 out of 229 genes, 2.6%	165 out of 4645 genes, 3.6%	1
nucleoside phosphate catabolic process	6 out of 229 genes, 2.6%	165 out of 4645 genes, 3.6%	1
carboxylic acid metabolic process	10 out of 229 genes, 4.4%	259 out of 4645 genes, 5.6%	1
oxoacid metabolic process	10 out of 229 genes, 4.4%	259 out of 4645 genes, 5.6%	1
organic acid metabolic process	10 out of 229 genes, 4.4%	260 out of 4645 genes, 5.6%	1
taxis	4 out of 229 genes, 1.7%	117 out of 4645 genes, 2.5%	1
regulation of protein metabolic process	4 out of 229 genes, 1.7%	117 out of 4645 genes, 2.5%	1
regulation of biological process	62 out of 229 genes, 27.1%	1384 out of 4645 genes, 29.8%	1
regulation of macromolecule metabolic process	20 out of 229 genes, 8.7%	487 out of 4645 genes, 10.5%	1
small molecule metabolic process	25 out of 229 genes, 10.9%	597 out of 4645 genes, 12.9%	1
regulation of localization	4 out of 229 genes, 1.7%	118 out of 4645 genes, 2.5%	1
regulation of cellular component biogenesis	2 out of 229 genes, 0.9%	66 out of 4645 genes, 1.4%	1
catabolic process	20 out of 229 genes, 8.7%	489 out of 4645 genes, 10.5%	1
cell cycle phase	7 out of 229 genes, 3.1%	193 out of 4645 genes, 4.2%	1
response to external stimulus	6 out of 229 genes, 2.6%	169 out of 4645 genes, 3.6%	1
nucleobase-containing compound catabolic process	6 out of 229 genes, 2.6%	169 out of 4645 genes, 3.6%	1
organophosphate catabolic process	6 out of 229 genes, 2.6%	169 out of 4645 genes, 3.6%	1
negative regulation of gene expression	4 out of 229 genes, 1.7%	120 out of 4645 genes, 2.6%	1
cellular ketone metabolic process	10 out of 229 genes, 4.4%	265 out of 4645 genes, 5.7%	1
establishment or maintenance of cell polarity	6 out of 229 genes, 2.6%	170 out of 4645 genes, 3.7%	1
growth	3 out of 229 genes, 1.3%	95 out of 4645 genes, 2.0%	1
multicellular organismal process	54 out of 229 genes, 23.6%	1227 out of 4645 genes, 26.4%	1
larval development	3 out of 229 genes, 1.3%	96 out of 4645 genes, 2.1%	1
cellular component disassembly	2 out of 229 genes, 0.9%	69 out of 4645 genes, 1.5%	1
cellular component disassembly at cellular level	2 out of 229 genes, 0.9%	69 out of 4645 genes, 1.5%	1
biological regulation	68 out of 229 genes, 29.7%	1526 out of 4645 genes, 32.9%	1
striated muscle tissue development	2 out of 229 genes, 0.9%	71 out of 4645 genes, 1.5%	1
muscle tissue development	2 out of 229 genes, 0.9%	71 out of 4645 genes, 1.5%	1
cell differentiation	27 out of 229 genes, 11.8%	656 out of 4645 genes, 14.1%	1
organophosphate biosynthetic process	3 out of 229 genes, 1.3%	99 out of 4645 genes, 2.1%	1
nucleoside phosphate biosynthetic process	3 out of 229 genes, 1.3%	99 out of 4645 genes, 2.1%	1
cellular nitrogen compound catabolic process	6 out of 229 genes, 2.6%	177 out of 4645 genes, 3.8%	1
positive regulation of macromolecule metabolic process	3 out of 229 genes, 1.3%	100 out of 4645 genes, 2.2%	1
cellular component morphogenesis	13 out of 229 genes, 5.7%	344 out of 4645 genes, 7.4%	1
regulation of apoptotic process	2 out of 229 genes, 0.9%	73 out of 4645 genes, 1.6%	1
nucleobase-containing compound biosynthetic process	3 out of 229 genes, 1.3%	101 out of 4645 genes, 2.2%	1
organelle organization	27 out of 229 genes, 11.8%	663 out of 4645 genes, 14.3%	1
regionalization	8 out of 229 genes, 3.5%	229 out of 4645 genes, 4.9%	1
actin filament organization	4 out of 229 genes, 1.7%	129 out of 4645 genes, 2.8%	1
aromatic compound biosynthetic process	4 out of 229 genes, 1.7%	129 out of 4645 genes, 2.8%	1
macromolecule localization	15 out of 229 genes, 6.6%	395 out of 4645 genes, 8.5%	1
aromatic compound catabolic process	6 out of 229 genes, 2.6%	181 out of 4645 genes, 3.9%	1
cellular developmental process	27 out of 229 genes, 11.8%	666 out of 4645 genes, 14.3%	1
nucleoside triphosphate metabolic process	7 out of 229 genes, 3.1%	209 out of 4645 genes, 4.5%	1
ribonucleoside triphosphate metabolic process	7 out of 229 genes, 3.1%	209 out of 4645 genes, 4.5%	1
protein localization	12 out of 229 genes, 5.2%	331 out of 4645 genes, 7.1%	1
imaginal disc development	8 out of 229 genes, 3.5%	235 out of 4645 genes, 5.1%	1
instar larval development	2 out of 229 genes, 0.9%	79 out of 4645 genes, 1.7%	1
regulation of cell shape	3 out of 229 genes, 1.3%	108 out of 4645 genes, 2.3%	1
nucleoside phosphate metabolic process	10 out of 229 genes, 4.4%	287 out of 4645 genes, 6.2%	1
cell cycle	9 out of 229 genes, 3.9%	264 out of 4645 genes, 5.7%	1
establishment of localization in cell	11 out of 229 genes, 4.8%	313 out of 4645 genes, 6.7%	1
organic cyclic compound catabolic process	6 out of 229 genes, 2.6%	190 out of 4645 genes, 4.1%	1
homeostatic process	4 out of 229 genes, 1.7%	139 out of 4645 genes, 3.0%	1
metal ion transport	2 out of 229 genes, 0.9%	84 out of 4645 genes, 1.8%	1
single-multicellular organism process	50 out of 229 genes, 21.8%	1193 out of 4645 genes, 25.7%	1
ribonucleoprotein complex biogenesis	2 out of 229 genes, 0.9%	85 out of 4645 genes, 1.8%	1
nucleobase-containing small molecule metabolic process	10 out of 229 genes, 4.4%	297 out of 4645 genes, 6.4%	1
localization	48 out of 229 genes, 21.0%	1152 out of 4645 genes, 24.8%	1
cellular component biogenesis at cellular level	2 out of 229 genes, 0.9%	87 out of 4645 genes, 1.9%	1
regulation of growth	2 out of 229 genes, 0.9%	88 out of 4645 genes, 1.9%	1
negative regulation of metabolic process	5 out of 229 genes, 2.2%	177 out of 4645 genes, 3.8%	1
protein phosphorylation	6 out of 229 genes, 2.6%	205 out of 4645 genes, 4.4%	1
purine nucleoside triphosphate metabolic process	6 out of 229 genes, 2.6%	205 out of 4645 genes, 4.4%	1
purine ribonucleoside triphosphate metabolic process	6 out of 229 genes, 2.6%	205 out of 4645 genes, 4.4%	1
cellular protein localization	6 out of 229 genes, 2.6%	205 out of 4645 genes, 4.4%	1
generation of precursor metabolites and energy	3 out of 229 genes, 1.3%	122 out of 4645 genes, 2.6%	1
intracellular transport	8 out of 229 genes, 3.5%	263 out of 4645 genes, 5.7%	1
transport	36 out of 229 genes, 15.7%	920 out of 4645 genes, 19.8%	1
purine ribonucleotide metabolic process	6 out of 229 genes, 2.6%	213 out of 4645 genes, 4.6%	1
microtubule-based process	9 out of 229 genes, 3.9%	292 out of 4645 genes, 6.3%	1
cellular homeostasis	2 out of 229 genes, 0.9%	98 out of 4645 genes, 2.1%	1
cellular lipid metabolic process	2 out of 229 genes, 0.9%	98 out of 4645 genes, 2.1%	1
organic substance metabolic process	40 out of 229 genes, 17.5%	1012 out of 4645 genes, 21.8%	1
organophosphate metabolic process	9 out of 229 genes, 3.9%	295 out of 4645 genes, 6.4%	1
axonogenesis	4 out of 229 genes, 1.7%	161 out of 4645 genes, 3.5%	1
cellular macromolecule localization	6 out of 229 genes, 2.6%	218 out of 4645 genes, 4.7%	1
ribonucleotide metabolic process	6 out of 229 genes, 2.6%	219 out of 4645 genes, 4.7%	1
segmentation	2 out of 229 genes, 0.9%	102 out of 4645 genes, 2.2%	1
regulation of cell cycle	2 out of 229 genes, 0.9%	102 out of 4645 genes, 2.2%	1
nucleotide metabolic process	8 out of 229 genes, 3.5%	274 out of 4645 genes, 5.9%	1
negative regulation of macromolecule metabolic process	4 out of 229 genes, 1.7%	165 out of 4645 genes, 3.6%	1
cellular catabolic process	13 out of 229 genes, 5.7%	402 out of 4645 genes, 8.7%	1
biosynthetic process	28 out of 229 genes, 12.2%	758 out of 4645 genes, 16.3%	1
regulation of cell morphogenesis	3 out of 229 genes, 1.3%	137 out of 4645 genes, 2.9%	1
intracellular signal transduction	4 out of 229 genes, 1.7%	168 out of 4645 genes, 3.6%	1
cellular component organization at cellular level	36 out of 229 genes, 15.7%	942 out of 4645 genes, 20.3%	1
protein transport	5 out of 229 genes, 2.2%	197 out of 4645 genes, 4.2%	1
RNA splicing	2 out of 229 genes, 0.9%	106 out of 4645 genes, 2.3%	1
DNA metabolic process	2 out of 229 genes, 0.9%	108 out of 4645 genes, 2.3%	1
purine nucleotide metabolic process	6 out of 229 genes, 2.6%	228 out of 4645 genes, 4.9%	1
posttranscriptional regulation of gene expression	2 out of 229 genes, 0.9%	110 out of 4645 genes, 2.4%	1
anatomical structure development	40 out of 229 genes, 17.5%	1043 out of 4645 genes, 22.5%	1
wing disc development	5 out of 229 genes, 2.2%	205 out of 4645 genes, 4.4%	1
cellular component organization or biogenesis at cellular level	37 out of 229 genes, 16.2%	980 out of 4645 genes, 21.1%	1
cellular localization	12 out of 229 genes, 5.2%	392 out of 4645 genes, 8.4%	1
proteolysis	4 out of 229 genes, 1.7%	178 out of 4645 genes, 3.8%	1
cell maturation	2 out of 229 genes, 0.9%	114 out of 4645 genes, 2.5%	1
developmental process	44 out of 229 genes, 19.2%	1142 out of 4645 genes, 24.6%	1
regulation of anatomical structure morphogenesis	3 out of 229 genes, 1.3%	149 out of 4645 genes, 3.2%	1
purine-containing compound metabolic process	6 out of 229 genes, 2.6%	240 out of 4645 genes, 5.2%	1
regulation of cellular component organization	7 out of 229 genes, 3.1%	268 out of 4645 genes, 5.8%	1
generation of neurons	12 out of 229 genes, 5.2%	402 out of 4645 genes, 8.7%	1
regulation of multicellular organismal process	4 out of 229 genes, 1.7%	184 out of 4645 genes, 4.0%	1
nervous system development	16 out of 229 genes, 7.0%	505 out of 4645 genes, 10.9%	1
ion transport	5 out of 229 genes, 2.2%	215 out of 4645 genes, 4.6%	1
cell-cell signaling	2 out of 229 genes, 0.9%	121 out of 4645 genes, 2.6%	1
developmental maturation	2 out of 229 genes, 0.9%	121 out of 4645 genes, 2.6%	1
negative regulation of cellular process	8 out of 229 genes, 3.5%	302 out of 4645 genes, 6.5%	1
cell morphogenesis involved in neuron differentiation	4 out of 229 genes, 1.7%	188 out of 4645 genes, 4.0%	1
neuron projection morphogenesis	4 out of 229 genes, 1.7%	188 out of 4645 genes, 4.0%	1
cellular component organization	39 out of 229 genes, 17.0%	1051 out of 4645 genes, 22.6%	1
cell part morphogenesis	4 out of 229 genes, 1.7%	192 out of 4645 genes, 4.1%	1
cell projection morphogenesis	4 out of 229 genes, 1.7%	192 out of 4645 genes, 4.1%	1
neuron projection development	4 out of 229 genes, 1.7%	193 out of 4645 genes, 4.2%	1
anatomical structure morphogenesis	23 out of 229 genes, 10.0%	689 out of 4645 genes, 14.8%	1
cell morphogenesis involved in differentiation	4 out of 229 genes, 1.7%	194 out of 4645 genes, 4.2%	1
regulation of biological quality	15 out of 229 genes, 6.6%	494 out of 4645 genes, 10.6%	1
anatomical structure formation involved in morphogenesis	19 out of 229 genes, 8.3%	596 out of 4645 genes, 12.8%	1
cellular component organization or biogenesis	40 out of 229 genes, 17.5%	1092 out of 4645 genes, 23.5%	1
neurogenesis	12 out of 229 genes, 5.2%	426 out of 4645 genes, 9.2%	1
organ morphogenesis	9 out of 229 genes, 3.9%	347 out of 4645 genes, 7.5%	1
cell surface receptor signaling pathway	4 out of 229 genes, 1.7%	205 out of 4645 genes, 4.4%	1
regulation of cell differentiation	2 out of 229 genes, 0.9%	139 out of 4645 genes, 3.0%	1
macromolecule catabolic process	2 out of 229 genes, 0.9%	143 out of 4645 genes, 3.1%	1
multicellular organismal development	37 out of 229 genes, 16.2%	1051 out of 4645 genes, 22.6%	1
regulation of multicellular organismal development	2 out of 229 genes, 0.9%	145 out of 4645 genes, 3.1%	1
phosphorylation	7 out of 229 genes, 3.1%	308 out of 4645 genes, 6.6%	1
primary metabolic process	82 out of 229 genes, 35.8%	2038 out of 4645 genes, 43.9%	1
RNA processing	4 out of 229 genes, 1.7%	219 out of 4645 genes, 4.7%	1
RNA biosynthetic process	2 out of 229 genes, 0.9%	152 out of 4645 genes, 3.3%	1
neurological system process	3 out of 229 genes, 1.3%	197 out of 4645 genes, 4.2%	1
organ development	20 out of 229 genes, 8.7%	676 out of 4645 genes, 14.6%	1
negative regulation of biological process	9 out of 229 genes, 3.9%	388 out of 4645 genes, 8.4%	1
cation transport	2 out of 229 genes, 0.9%	165 out of 4645 genes, 3.6%	1
cellular biosynthetic process	20 out of 229 genes, 8.7%	688 out of 4645 genes, 14.8%	1
system development	27 out of 229 genes, 11.8%	866 out of 4645 genes, 18.6%	1
cellular protein modification process	11 out of 229 genes, 4.8%	455 out of 4645 genes, 9.8%	1
protein modification process	11 out of 229 genes, 4.8%	455 out of 4645 genes, 9.8%	1
microtubule cytoskeleton organization	3 out of 229 genes, 1.3%	218 out of 4645 genes, 4.7%	1
heterocycle metabolic process	28 out of 229 genes, 12.2%	907 out of 4645 genes, 19.5%	1
regulation of response to stimulus	3 out of 229 genes, 1.3%	219 out of 4645 genes, 4.7%	1
macromolecule modification	11 out of 229 genes, 4.8%	477 out of 4645 genes, 10.3%	1
phosphate-containing compound metabolic process	7 out of 229 genes, 3.1%	365 out of 4645 genes, 7.9%	1
protein metabolic process	32 out of 229 genes, 14.0%	1024 out of 4645 genes, 22.0%	1
phosphorus metabolic process	7 out of 229 genes, 3.1%	366 out of 4645 genes, 7.9%	1
cellular protein metabolic process	27 out of 229 genes, 11.8%	912 out of 4645 genes, 19.6%	1
cell morphogenesis	4 out of 229 genes, 1.7%	274 out of 4645 genes, 5.9%	1
regulation of developmental process	3 out of 229 genes, 1.3%	246 out of 4645 genes, 5.3%	1
macromolecule biosynthetic process	9 out of 229 genes, 3.9%	446 out of 4645 genes, 9.6%	1
cellular macromolecule biosynthetic process	9 out of 229 genes, 3.9%	446 out of 4645 genes, 9.6%	1
neuron development	4 out of 229 genes, 1.7%	287 out of 4645 genes, 6.2%	1
organic cyclic compound metabolic process	26 out of 229 genes, 11.4%	924 out of 4645 genes, 19.9%	1
nitrogen compound metabolic process	25 out of 229 genes, 10.9%	908 out of 4645 genes, 19.5%	1
macromolecule metabolic process	48 out of 229 genes, 21.0%	1493 out of 4645 genes, 32.1%	1
translation	3 out of 229 genes, 1.3%	292 out of 4645 genes, 6.3%	1
RNA metabolic process	7 out of 229 genes, 3.1%	454 out of 4645 genes, 9.8%	1
cellular nitrogen compound metabolic process	22 out of 229 genes, 9.6%	892 out of 4645 genes, 19.2%	1
nucleobase-containing compound metabolic process	20 out of 229 genes, 8.7%	844 out of 4645 genes, 18.2%	1
cellular aromatic compound metabolic process	22 out of 229 genes, 9.6%	900 out of 4645 genes, 19.4%	1
neuron differentiation	4 out of 229 genes, 1.7%	357 out of 4645 genes, 7.7%	1
nucleic acid metabolic process	9 out of 229 genes, 3.9%	555 out of 4645 genes, 11.9%	1
cellular macromolecule metabolic process	39 out of 229 genes, 17.0%	1368 out of 4645 genes, 29.5%	1
gene expression	9 out of 229 genes, 3.9%	607 out of 4645 genes, 13.1%	1
cellular metabolic process	68 out of 229 genes, 29.7%	2093 out of 4645 genes, 45.1%	1
cellular process	143 out of 229 genes, 62.4%	3599 out of 4645 genes, 77.5%	1
