# Supplementary material for: Transcriptomic response to thermal and salinity stress in introduced and native sympatric Palaemon caridean shrimps
Source: Sci Rep. 2017 Oct 25;7:13980. doi: 10.1038/s41598-017-13631-6 (PMC5656633; doi:10.1038/s41598-017-13631-6)
Supplement: Supplementary file 7 — Supplementary Dataset 6 [file 41598_2017_13631_MOESM7_ESM.xlsx]

## Sheet: Sheet1
	Transcriptomic response to thermal and salinity stress in introduced and native sympatric Palaemon caridean shrimps
	Amandine D. Marie, Steve Smith, Andy J. Green, Ciro Rico & Christophe Lejeusne

## Sheet: P. longirostris
#	Pathway	DEGs genes with pathway annotation (4746)	All genes with pathway annotation (18194)	Pvalue	Qvalue	Pathway ID
1	Vibrio cholerae infection	231 (4.87%)	473 (2.6%)	5.97783e-27	1.52435e-24	ko05110
2	Hypertrophic cardiomyopathy (HCM)	207 (4.36%)	433 (2.38%)	8.36341e-23	1.06633e-20	ko05410
3	Phagosome	209 (4.4%)	453 (2.49%)	1.13007e-20	9.60558e-19	ko04145
4	Dilated cardiomyopathy	207 (4.36%)	449 (2.47%)	1.93622e-20	1.23434e-18	ko05414
5	Antigen processing and presentation	84 (1.77%)	141 (0.77%)	4.20116e-17	2.14259e-15	ko04612
6	Lysosome	205 (4.32%)	474 (2.61%)	1.84947e-16	7.86026e-15	ko04142
7	Amoebiasis	215 (4.53%)	505 (2.78%)	2.73658e-16	9.96897e-15	ko05146
8	Staphylococcus aureus infection	58 (1.22%)	88 (0.48%)	4.96684e-15	1.58318e-13	ko05150
9	Metabolic pathways	783 (16.5%)	2411 (13.25%)	3.17088e-14	8.98416e-13	ko01100
10	Retinol metabolism	72 (1.52%)	125 (0.69%)	8.15405e-14	2.07928e-12	ko00830
11	Metabolism of xenobiotics by cytochrome P450	62 (1.31%)	102 (0.56%)	1.48266e-13	3.43706e-12	ko00980
12	Drug metabolism - cytochrome P450	58 (1.22%)	97 (0.53%)	2.4102e-12	5.12168e-11	ko00982
13	Steroid hormone biosynthesis	50 (1.05%)	80 (0.44%)	7.54204e-12	1.4794e-10	ko00140
14	Pathogenic Escherichia coli infection	168 (3.54%)	413 (2.27%)	4.57196e-11	8.3275e-10	ko05130
15	Insect hormone biosynthesis	33 (0.7%)	46 (0.25%)	1.19553e-10	2.0324e-09	ko00981
16	Protein digestion and absorption	112 (2.36%)	254 (1.4%)	3.21858e-10	5.12961e-09	ko04974
17	Pancreatic secretion	112 (2.36%)	265 (1.46%)	6.28793e-09	9.4319e-08	ko04972
18	Ascorbate and aldarate metabolism	34 (0.72%)	54 (0.3%)	1.29124e-08	1.82926e-07	ko00053
19	Influenza A	169 (3.56%)	450 (2.47%)	4.18157e-08	5.5546e-07	ko05164
20	Vitamin digestion and absorption	55 (1.16%)	109 (0.6%)	4.35655e-08	5.5546e-07	ko04977
21	Gastric acid secretion	117 (2.47%)	290 (1.59%)	6.67959e-08	8.0446e-07	ko04971
22	Amino sugar and nucleotide sugar metabolism	93 (1.96%)	218 (1.2%)	6.94044e-08	8.0446e-07	ko00520
23	Drug metabolism - other enzymes	66 (1.39%)	141 (0.77%)	8.81774e-08	9.77619e-07	ko00983
24	Rheumatoid arthritis	42 (0.88%)	77 (0.42%)	1.0202e-07	1.08396e-06	ko05323
25	Hematopoietic cell lineage	48 (1.01%)	94 (0.52%)	1.93826e-07	1.97702e-06	ko04640
26	Pentose and glucuronate interconversions	45 (0.95%)	88 (0.48%)	4.38956e-07	4.30515e-06	ko00040
27	Viral myocarditis	112 (2.36%)	285 (1.57%)	6.12538e-07	5.78509e-06	ko05416
28	ECM-receptor interaction	105 (2.21%)	265 (1.46%)	8.60981e-07	7.84108e-06	ko04512
29	Starch and sucrose metabolism	62 (1.31%)	137 (0.75%)	9.26435e-07	8.14624e-06	ko00500
30	Galactose metabolism	45 (0.95%)	90 (0.49%)	9.94903e-07	8.45668e-06	ko00052
31	Peroxisome	85 (1.79%)	206 (1.13%)	1.34692e-06	1.10795e-05	ko04146
32	Renin-angiotensin system	32 (0.67%)	57 (0.31%)	1.42438e-06	1.13506e-05	ko04614
33	Glycosaminoglycan degradation	40 (0.84%)	79 (0.43%)	2.60902e-06	2.01607e-05	ko00531
34	Arrhythmogenic right ventricular cardiomyopathy (ARVC)	81 (1.71%)	202 (1.11%)	8.67415e-06	6.50561e-05	ko05412
35	Tuberculosis	112 (2.36%)	302 (1.66%)	1.46891e-05	0.00010702	ko05152
36	Complement and coagulation cascades	49 (1.03%)	110 (0.6%)	2.08174e-05	0.000147456	ko04610
37	Cardiac muscle contraction	93 (1.96%)	247 (1.36%)	3.87198e-05	0.000266853	ko04260
38	Collecting duct acid secretion	25 (0.53%)	46 (0.25%)	4.21991e-05	0.000283178	ko04966
39	Other types of O-glycan biosynthesis	32 (0.67%)	65 (0.36%)	5.23356e-05	0.000342195	ko00514
40	Riboflavin metabolism	20 (0.42%)	34 (0.19%)	5.47986e-05	0.000349341	ko00740
41	Phototransduction - fly	68 (1.43%)	171 (0.94%)	5.98432e-05	0.000372195	ko04745
42	Neuroactive ligand-receptor interaction	87 (1.83%)	231 (1.27%)	6.68001e-05	0.000405572	ko04080
43	Bile secretion	87 (1.83%)	233 (1.28%)	9.52017e-05	0.000564568	ko04976
44	Folate biosynthesis	23 (0.48%)	43 (0.24%)	0.000117854	0.00068302	ko00790
45	Other glycan degradation	38 (0.8%)	85 (0.47%)	0.000154059	0.000871073	ko00511
46	Leukocyte transendothelial migration	104 (2.19%)	291 (1.6%)	0.000157165	0.000871073	ko04670
47	Focal adhesion	211 (4.45%)	652 (3.58%)	0.000160551	0.000871073	ko04510
48	Steroid biosynthesis	23 (0.48%)	44 (0.24%)	0.000186273	0.000989573	ko00100
49	Linoleic acid metabolism	26 (0.55%)	53 (0.29%)	0.000276964	0.00144134	ko00591
50	PPAR signaling pathway	58 (1.22%)	149 (0.82%)	0.000387177	0.0019746	ko03320
51	Arachidonic acid metabolism	36 (0.76%)	83 (0.46%)	0.000465155	0.00232578	ko00590
52	Glutathione metabolism	45 (0.95%)	111 (0.61%)	0.000606983	0.00297655	ko00480
53	Tyrosine metabolism	39 (0.82%)	93 (0.51%)	0.000625008	0.00300711	ko00350
54	Glycosphingolipid biosynthesis - ganglio series	21 (0.44%)	42 (0.23%)	0.000762939	0.00360277	ko00604
55	Nicotine addiction	29 (0.61%)	65 (0.36%)	0.000928307	0.00430397	ko05033
56	Sulfur metabolism	24 (0.51%)	51 (0.28%)	0.00100315	0.00456794	ko00920
57	Vascular smooth muscle contraction	144 (3.03%)	442 (2.43%)	0.00122186	0.00546621	ko04270
58	Glycerolipid metabolism	48 (1.01%)	124 (0.68%)	0.00135098	0.00593967	ko00561
59	Pertussis	32 (0.67%)	76 (0.42%)	0.00170574	0.00737224	ko05133
60	Melanogenesis	66 (1.39%)	184 (1.01%)	0.00205632	0.00864638	ko04916
61	Fat digestion and absorption	38 (0.8%)	95 (0.52%)	0.00206835	0.00864638	ko04975
62	Calcium signaling pathway	104 (2.19%)	311 (1.71%)	0.00218957	0.00900551	ko04020
63	Tight junction	152 (3.2%)	477 (2.62%)	0.00247954	0.0100362	ko04530
64	Glycolysis / Gluconeogenesis	50 (1.05%)	135 (0.74%)	0.00322432	0.0128469	ko00010
65	Cell adhesion molecules (CAMs)	52 (1.1%)	142 (0.78%)	0.00355227	0.0136381	ko04514
66	Porphyrin and chlorophyll metabolism	32 (0.67%)	79 (0.43%)	0.00355797	0.0136381	ko00860
67	Fatty acid metabolism	47 (0.99%)	126 (0.69%)	0.00358335	0.0136381	ko00071
68	Glyoxylate and dicarboxylate metabolism	27 (0.57%)	64 (0.35%)	0.00365937	0.0137226	ko00630
69	Arginine and proline metabolism	40 (0.84%)	105 (0.58%)	0.00450614	0.0166531	ko00330
70	Malaria	24 (0.51%)	56 (0.31%)	0.0046911	0.017089	ko05144
71	Phenylalanine metabolism	19 (0.4%)	42 (0.23%)	0.00562507	0.0202027	ko00360
72	RNA polymerase	73 (1.54%)	215 (1.18%)	0.00608933	0.0212915	ko03020
73	Proximal tubule bicarbonate reclamation	26 (0.55%)	63 (0.35%)	0.00609523	0.0212915	ko04964
74	Salivary secretion	74 (1.56%)	219 (1.2%)	0.00658911	0.0227057	ko04970
75	Glycosphingolipid biosynthesis - globo series	20 (0.42%)	46 (0.25%)	0.00780449	0.0265353	ko00603
76	Adipocytokine signaling pathway	47 (0.99%)	131 (0.72%)	0.00827961	0.0277803	ko04920
77	Sphingolipid metabolism	38 (0.8%)	102 (0.56%)	0.00841387	0.0278641	ko00600
78	Amyotrophic lateral sclerosis (ALS)	92 (1.94%)	283 (1.56%)	0.00895491	0.0290514	ko05014
79	Ubiquinone and other terpenoid-quinone biosynthesis	15 (0.32%)	32 (0.18%)	0.00900023	0.0290514	ko00130
80	Protein processing in endoplasmic reticulum	137 (2.89%)	440 (2.42%)	0.00932893	0.029736	ko04141
81	Pentose phosphate pathway	26 (0.55%)	65 (0.36%)	0.00978483	0.0308041	ko00030
82	Regulation of actin cytoskeleton	235 (4.95%)	793 (4.36%)	0.011841	0.0368227	ko04810
83	GABAergic synapse	57 (1.2%)	167 (0.92%)	0.0125319	0.0385015	ko04727
84	beta-Alanine metabolism	28 (0.59%)	73 (0.4%)	0.0142435	0.0432393	ko00410
85	Phototransduction	37 (0.78%)	102 (0.56%)	0.014678	0.0440341	ko04744
86	Primary bile acid biosynthesis	9 (0.19%)	17 (0.09%)	0.0164116	0.0486623	ko00120
87	Measles	58 (1.22%)	174 (0.96%)	0.0196451	0.0575804	ko05162
88	Salmonella infection	135 (2.84%)	443 (2.43%)	0.0201883	0.0581161	ko05132
89	Lysine degradation	93 (1.96%)	295 (1.62%)	0.0202837	0.0581161	ko00310
90	Lysine biosynthesis	8 (0.17%)	15 (0.08%)	0.0222872	0.063147	ko00300
91	Ribosome	67 (1.41%)	207 (1.14%)	0.0251009	0.0702568	ko03010
92	Taurine and hypotaurine metabolism	9 (0.19%)	18 (0.1%)	0.0253475	0.0702568	ko00430
93	Fructose and mannose metabolism	39 (0.82%)	113 (0.62%)	0.0287232	0.0787571	ko00051
94	Glycine, serine and threonine metabolism	32 (0.67%)	90 (0.49%)	0.0295118	0.0798059	ko00260
95	Toxoplasmosis	72 (1.52%)	226 (1.24%)	0.0297316	0.0798059	ko05145
96	Synthesis and degradation of ketone bodies	7 (0.15%)	13 (0.07%)	0.0304158	0.080792	ko00072
97	Prion diseases	44 (0.93%)	132 (0.73%)	0.0380618	0.100059	ko05020
98	Epstein-Barr virus infection	148 (3.12%)	501 (2.75%)	0.0427059	0.111122	ko05169
99	Cyanoamino acid metabolism	4 (0.08%)	6 (0.03%)	0.0435889	0.111545	ko00460
100	Cytosolic DNA-sensing pathway	46 (0.97%)	140 (0.77%)	0.0437433	0.111545	ko04623
101	Legionellosis	35 (0.74%)	103 (0.57%)	0.0456835	0.11534	ko05134
102	Olfactory transduction	42 (0.88%)	127 (0.7%)	0.0472737	0.118184	ko04740
103	Pantothenate and CoA biosynthesis	14 (0.29%)	35 (0.19%)	0.0503649	0.124297	ko00770
104	Autoimmune thyroid disease	8 (0.17%)	17 (0.09%)	0.0506937	0.124297	ko05320
105	Tryptophan metabolism	28 (0.59%)	81 (0.45%)	0.0560505	0.136123	ko00380
106	Maturity onset diabetes of the young	5 (0.11%)	9 (0.05%)	0.0578302	0.13912	ko04950
107	Pyrimidine metabolism	105 (2.21%)	353 (1.94%)	0.065676	0.156518	ko00240
108	Bacterial invasion of epithelial cells	97 (2.04%)	326 (1.79%)	0.0737138	0.174046	ko05100
109	Butanoate metabolism	22 (0.46%)	63 (0.35%)	0.0756005	0.176864	ko00650
110	Cysteine and methionine metabolism	38 (0.8%)	118 (0.65%)	0.080901	0.187543	ko00270
111	Glycerophospholipid metabolism	47 (0.99%)	150 (0.82%)	0.0861299	0.197866	ko00564
112	Pyruvate metabolism	36 (0.76%)	112 (0.62%)	0.0894309	0.203615	ko00620
113	Histidine metabolism	15 (0.32%)	41 (0.23%)	0.0906951	0.204666	ko00340
114	Type I diabetes mellitus	7 (0.15%)	16 (0.09%)	0.0964435	0.215729	ko04940
115	Shigellosis	83 (1.75%)	281 (1.54%)	0.10492	0.232649	ko05131
116	Amphetamine addiction	34 (0.72%)	107 (0.59%)	0.110034	0.241884	ko05031
117	alpha-Linolenic acid metabolism	17 (0.36%)	49 (0.27%)	0.114683	0.249089	ko00592
118	Asthma	3 (0.06%)	5 (0.03%)	0.115265	0.249089	ko05310
119	Small cell lung cancer	58 (1.22%)	193 (1.06%)	0.120037	0.257221	ko05222
120	Glycosaminoglycan biosynthesis - chondroitin sulfate	18 (0.38%)	53 (0.29%)	0.126071	0.267901	ko00532
121	Retrograde endocannabinoid signaling	42 (0.88%)	137 (0.75%)	0.130899	0.275862	ko04723
122	Propanoate metabolism	30 (0.63%)	95 (0.52%)	0.135168	0.282523	ko00640
123	Biosynthesis of unsaturated fatty acids	16 (0.34%)	48 (0.26%)	0.162947	0.337817	ko01040
124	Prostate cancer	60 (1.26%)	207 (1.14%)	0.1897	0.390109	ko05215
125	Citrate cycle (TCA cycle)	25 (0.53%)	81 (0.45%)	0.194796	0.397383	ko00020
126	Leishmaniasis	21 (0.44%)	67 (0.37%)	0.197924	0.398308	ko05140
127	Morphine addiction	40 (0.84%)	135 (0.74%)	0.198373	0.398308	ko05032
128	Gap junction	44 (0.93%)	151 (0.83%)	0.220341	0.43896	ko04540
129	Systemic lupus erythematosus	12 (0.25%)	37 (0.2%)	0.239521	0.473471	ko05322
130	Basal transcription factors	34 (0.72%)	116 (0.64%)	0.24318	0.477008	ko03022
131	Biotin metabolism	1 (0.02%)	1 (0.01%)	0.260855	0.507772	ko00780
132	Dopaminergic synapse	59 (1.24%)	211 (1.16%)	0.289772	0.558667	ko04728
133	Fatty acid elongation	11 (0.23%)	35 (0.19%)	0.291383	0.558667	ko00062
134	Neurotrophin signaling pathway	54 (1.14%)	194 (1.07%)	0.313656	0.596882	ko04722
135	Alanine, aspartate and glutamate metabolism	25 (0.53%)	87 (0.48%)	0.323777	0.61158	ko00250
136	Valine, leucine and isoleucine degradation	32 (0.67%)	113 (0.62%)	0.326964	0.613058	ko00280
137	Carbohydrate digestion and absorption	23 (0.48%)	80 (0.44%)	0.332616	0.619103	ko04973
138	African trypanosomiasis	7 (0.15%)	22 (0.12%)	0.34368	0.635061	ko05143
139	Cholinergic synapse	38 (0.8%)	138 (0.76%)	0.37976	0.696682	ko04725
140	Thiamine metabolism	2 (0.04%)	5 (0.03%)	0.390078	0.7105	ko00730
141	Glutamatergic synapse	45 (0.95%)	166 (0.91%)	0.410634	0.742636	ko04724
142	Progesterone-mediated oocyte maturation	57 (1.2%)	212 (1.17%)	0.420607	0.755315	ko04914
143	Glioma	30 (0.63%)	110 (0.6%)	0.423845	0.755808	ko05214
144	Nicotinate and nicotinamide metabolism	14 (0.29%)	50 (0.27%)	0.43155	0.764202	ko00760
145	Mismatch repair	15 (0.32%)	54 (0.3%)	0.439352	0.772653	ko03430
146	Alcoholism	40 (0.84%)	149 (0.82%)	0.447114	0.780919	ko05034
147	Circadian rhythm - fly	17 (0.36%)	62 (0.34%)	0.453232	0.786219	ko04711
148	Type II diabetes mellitus	17 (0.36%)	63 (0.35%)	0.48328	0.832678	ko04930
149	Cytokine-cytokine receptor interaction	19 (0.4%)	71 (0.39%)	0.49362	0.840574	ko04060
150	Epithelial cell signaling in Helicobacter pylori infection	25 (0.53%)	94 (0.52%)	0.494455	0.840574	ko05120
151	Purine metabolism	123 (2.59%)	470 (2.58%)	0.501115	0.842626	ko00230
152	Synaptic vesicle cycle	33 (0.7%)	125 (0.69%)	0.502271	0.842626	ko04721
153	MAPK signaling pathway	103 (2.17%)	397 (2.18%)	0.54527	0.908783	ko04010
154	Serotonergic synapse	36 (0.76%)	139 (0.76%)	0.552537	0.914915	ko04726
155	Valine, leucine and isoleucine biosynthesis	3 (0.06%)	11 (0.06%)	0.577959	0.94715	ko00290
156	DNA replication	21 (0.44%)	82 (0.45%)	0.581217	0.94715	ko03030
157	Insulin signaling pathway	74 (1.56%)	288 (1.58%)	0.583147	0.94715	ko04910
158	Cocaine addiction	12 (0.25%)	47 (0.26%)	0.589875	0.952014	ko05030
159	Allograft rejection	1 (0.02%)	3 (0.02%)	0.596203	0.956174	ko05330
160	NOD-like receptor signaling pathway	25 (0.53%)	99 (0.54%)	0.613009	0.970916	ko04621
161	Long-term depression	25 (0.53%)	99 (0.54%)	0.613009	0.970916	ko04730
162	Glycosphingolipid biosynthesis - lacto and neolacto series	5 (0.11%)	20 (0.11%)	0.628172	0.981798	ko00601
163	ABC transporters	35 (0.74%)	139 (0.76%)	0.628279	0.981798	ko02010
164	Adherens junction	98 (2.06%)	385 (2.12%)	0.631431	0.981798	ko04520
165	Phenylalanine, tyrosine and tryptophan biosynthesis	2 (0.04%)	8 (0.04%)	0.659429	1	ko00400
166	GnRH signaling pathway	43 (0.91%)	174 (0.96%)	0.688189	1	ko04912
167	Hedgehog signaling pathway	28 (0.59%)	115 (0.63%)	0.698402	1	ko04340
168	Base excision repair	19 (0.4%)	79 (0.43%)	0.700621	1	ko03410
169	Graft-versus-host disease	1 (0.02%)	4 (0.02%)	0.701553	1	ko05332
170	N-Glycan biosynthesis	18 (0.38%)	76 (0.42%)	0.724069	1	ko00510
171	Basal cell carcinoma	20 (0.42%)	85 (0.47%)	0.742235	1	ko05217
172	Homologous recombination	15 (0.32%)	66 (0.36%)	0.774311	1	ko03440
173	Long-term potentiation	38 (0.8%)	160 (0.88%)	0.77643	1	ko04720
174	D-Arginine and D-ornithine metabolism	1 (0.02%)	5 (0.03%)	0.779421	1	ko00472
175	Sulfur relay system	7 (0.15%)	33 (0.18%)	0.795706	1	ko04122
176	Protein export	10 (0.21%)	46 (0.25%)	0.797318	1	ko03060
177	Alzheimer's disease	73 (1.54%)	303 (1.67%)	0.805145	1	ko05010
178	Regulation of autophagy	6 (0.13%)	29 (0.16%)	0.806601	1	ko04140
179	Pathways in cancer	159 (3.35%)	644 (3.54%)	0.806624	1	ko05200
180	Oxidative phosphorylation	43 (0.91%)	183 (1.01%)	0.811439	1	ko00190
181	Selenocompound metabolism	5 (0.11%)	25 (0.14%)	0.820108	1	ko00450
182	Cell cycle	72 (1.52%)	302 (1.66%)	0.831764	1	ko04110
183	HTLV-I infection	102 (2.15%)	422 (2.32%)	0.831966	1	ko05166
184	NF-kappa B signaling pathway	21 (0.44%)	95 (0.52%)	0.842197	1	ko04064
185	VEGF signaling pathway	30 (0.63%)	133 (0.73%)	0.848672	1	ko04370
186	Glycosaminoglycan biosynthesis - keratan sulfate	3 (0.06%)	17 (0.09%)	0.85968	1	ko00533
187	p53 signaling pathway	19 (0.4%)	88 (0.48%)	0.861822	1	ko04115
188	Caffeine metabolism	5 (0.11%)	27 (0.15%)	0.870239	1	ko00232
189	Nucleotide excision repair	22 (0.46%)	102 (0.56%)	0.877393	1	ko03420
190	Ether lipid metabolism	12 (0.25%)	59 (0.32%)	0.878062	1	ko00565
191	Jak-STAT signaling pathway	28 (0.59%)	128 (0.7%)	0.884431	1	ko04630
192	Mineral absorption	23 (0.48%)	107 (0.59%)	0.885661	1	ko04978
193	Transcriptional misregulation in cancer	72 (1.52%)	310 (1.7%)	0.890138	1	ko05202
194	Taste transduction	6 (0.13%)	33 (0.18%)	0.895329	1	ko04742
195	Herpes simplex infection	92 (1.94%)	392 (2.15%)	0.895464	1	ko05168
196	Mucin type O-Glycan biosynthesis	4 (0.08%)	24 (0.13%)	0.906231	1	ko00512
197	Toll-like receptor signaling pathway	20 (0.42%)	97 (0.53%)	0.913562	1	ko04620
198	mTOR signaling pathway	20 (0.42%)	97 (0.53%)	0.913562	1	ko04150
199	Axon guidance	48 (1.01%)	217 (1.19%)	0.923618	1	ko04360
200	Acute myeloid leukemia	14 (0.29%)	72 (0.4%)	0.926033	1	ko05221
201	Fc epsilon RI signaling pathway	21 (0.44%)	103 (0.57%)	0.927191	1	ko04664
202	Oocyte meiosis	50 (1.05%)	226 (1.24%)	0.927211	1	ko04114
203	Primary immunodeficiency	8 (0.17%)	45 (0.25%)	0.930349	1	ko05340
204	Lipoic acid metabolism	2 (0.04%)	15 (0.08%)	0.932493	1	ko00785
205	One carbon pool by folate	8 (0.17%)	47 (0.26%)	0.949031	1	ko00670
206	D-Glutamine and D-glutamate metabolism	1 (0.02%)	10 (0.05%)	0.951369	1	ko00471
207	B cell receptor signaling pathway	20 (0.42%)	103 (0.57%)	0.954998	1	ko04662
208	mRNA surveillance pathway	90 (1.9%)	399 (2.19%)	0.955296	1	ko03015
209	Endocrine and other factor-regulated calcium reabsorption	17 (0.36%)	90 (0.49%)	0.957396	1	ko04961
210	Hepatitis C	30 (0.63%)	148 (0.81%)	0.959504	1	ko05160
211	Renal cell carcinoma	36 (0.76%)	174 (0.96%)	0.959586	1	ko05211
212	Wnt signaling pathway	61 (1.29%)	281 (1.54%)	0.962226	1	ko04310
213	Melanoma	12 (0.25%)	68 (0.37%)	0.962545	1	ko05218
214	Phosphatidylinositol signaling system	35 (0.74%)	171 (0.94%)	0.964237	1	ko04070
215	ErbB signaling pathway	26 (0.55%)	133 (0.73%)	0.968919	1	ko04012
216	Aldosterone-regulated sodium reabsorption	10 (0.21%)	61 (0.34%)	0.97435	1	ko04960
217	Circadian rhythm - mammal	9 (0.19%)	59 (0.32%)	0.984129	1	ko04710
218	Terpenoid backbone biosynthesis	3 (0.06%)	27 (0.15%)	0.984565	1	ko00900
219	Non-homologous end-joining	3 (0.06%)	27 (0.15%)	0.984565	1	ko03450
220	Natural killer cell mediated cytotoxicity	17 (0.36%)	98 (0.54%)	0.984921	1	ko04650
221	Endometrial cancer	20 (0.42%)	112 (0.62%)	0.984952	1	ko05213
222	Proteasome	10 (0.21%)	65 (0.36%)	0.986569	1	ko03050
223	Bladder cancer	8 (0.17%)	55 (0.3%)	0.986841	1	ko05219
224	Fatty acid biosynthesis	2 (0.04%)	22 (0.12%)	0.988691	1	ko00061
225	RIG-I-like receptor signaling pathway	8 (0.17%)	56 (0.31%)	0.989005	1	ko04622
226	Chagas disease (American trypanosomiasis)	19 (0.4%)	110 (0.6%)	0.989417	1	ko05142
227	Colorectal cancer	20 (0.42%)	115 (0.63%)	0.989846	1	ko05210
228	SNARE interactions in vesicular transport	4 (0.08%)	36 (0.2%)	0.992409	1	ko04130
229	MAPK signaling pathway - fly	7 (0.15%)	54 (0.3%)	0.994071	1	ko04013
230	TGF-beta signaling pathway	26 (0.55%)	150 (0.82%)	0.99591	1	ko04350
231	Fc gamma R-mediated phagocytosis	51 (1.07%)	265 (1.46%)	0.996542	1	ko04666
232	Glycosaminoglycan biosynthesis - heparan sulfate	2 (0.04%)	27 (0.15%)	0.997009	1	ko00534
233	Osteoclast differentiation	19 (0.4%)	119 (0.65%)	0.997048	1	ko04380
234	Huntington's disease	84 (1.77%)	412 (2.26%)	0.997315	1	ko05016
235	T cell receptor signaling pathway	28 (0.59%)	164 (0.9%)	0.997763	1	ko04660
236	Non-small cell lung cancer	12 (0.25%)	86 (0.47%)	0.997876	1	ko05223
237	Notch signaling pathway	28 (0.59%)	165 (0.91%)	0.99804	1	ko04330
238	Thyroid cancer	7 (0.15%)	60 (0.33%)	0.998216	1	ko05216
239	Chemokine signaling pathway	61 (1.29%)	317 (1.74%)	0.998399	1	ko04062
240	RNA transport	137 (2.89%)	645 (3.55%)	0.998437	1	ko03013
241	Dorso-ventral axis formation	48 (1.01%)	260 (1.43%)	0.998598	1	ko04320
242	Chronic myeloid leukemia	16 (0.34%)	109 (0.6%)	0.998615	1	ko05220
243	Apoptosis	12 (0.25%)	89 (0.49%)	0.99875	1	ko04210
244	Vasopressin-regulated water reabsorption	24 (0.51%)	153 (0.84%)	0.999286	1	ko04962
245	Endocytosis	82 (1.73%)	421 (2.31%)	0.999465	1	ko04144
246	Parkinson's disease	31 (0.65%)	192 (1.06%)	0.999653	1	ko05012
247	Inositol phosphate metabolism	15 (0.32%)	113 (0.62%)	0.999709	1	ko00562
248	Glycosylphosphatidylinositol(GPI)-anchor biosynthesis	1 (0.02%)	30 (0.16%)	0.999886	1	ko00563
249	Fanconi anemia pathway	14 (0.29%)	117 (0.64%)	0.999949	1	ko03460
250	RNA degradation	31 (0.65%)	208 (1.14%)	0.999967	1	ko03018
251	Pancreatic cancer	11 (0.23%)	105 (0.58%)	0.999981	1	ko05212
252	Spliceosome	105 (2.21%)	561 (3.08%)	0.999988	1	ko03040
253	Aminoacyl-tRNA biosynthesis	14 (0.29%)	126 (0.69%)	0.999991	1	ko00970
254	Ubiquitin mediated proteolysis	77 (1.62%)	438 (2.41%)	0.999992	1	ko04120
255	Ribosome biogenesis in eukaryotes	40 (0.84%)	348 (1.91%)	1	1	ko03008

## Sheet: P. macrodactylus
#	Pathway	DEGs genes with pathway annotation (846)	All genes with pathway annotation (10232)	Pvalue	Qvalue	Pathway ID
1	Vibrio cholerae infection	117 (13.83%)	362 (3.54%)	3.706394e-41	8.339387e-39	ko05110
2	Amoebiasis	110 (13%)	393 (3.84%)	2.978790e-32	3.351139e-30	ko05146
3	Amino sugar and nucleotide sugar metabolism	48 (5.67%)	122 (1.19%)	2.004967e-21	1.503725e-19	ko00520
4	Staphylococcus aureus infection	35 (4.14%)	72 (0.7%)	1.462660e-19	8.227463e-18	ko05150
5	Pathogenic Escherichia coli infection	70 (8.27%)	267 (2.61%)	5.644673e-19	2.540103e-17	ko05130
6	Antigen processing and presentation	30 (3.55%)	66 (0.65%)	6.2644e-16	2.349150e-14	ko04612
7	Protein processing in endoplasmic reticulum	68 (8.04%)	321 (3.14%)	1.990728e-13	6.398769e-12	ko04141
8	Influenza A	54 (6.38%)	275 (2.69%)	1.278781e-09	3.596572e-08	ko05164
9	Hematopoietic cell lineage	17 (2.01%)	58 (0.57%)	2.588235e-06	6.325292e-05	ko04640
10	Legionellosis	20 (2.36%)	77 (0.75%)	2.811241e-06	6.325292e-05	ko05134
11	Prion diseases	22 (2.6%)	99 (0.97%)	1.42663e-05	2.918107e-04	ko05020
12	Epstein-Barr virus infection	48 (5.67%)	320 (3.13%)	3.45998e-05	6.487462e-04	ko05169
13	Measles	23 (2.72%)	113 (1.1%)	4.112935e-05	7.118541e-04	ko05162
14	Glycosphingolipid biosynthesis - ganglio series	6 (0.71%)	11 (0.11%)	0.0001009205	1.621937e-03	ko00604
15	NOD-like receptor signaling pathway	12 (1.42%)	47 (0.46%)	0.0003273094	4.909641e-03	ko04621
16	Regulation of actin cytoskeleton	64 (7.57%)	508 (4.96%)	0.0003958341	5.566417e-03	ko04810
17	Glycosphingolipid biosynthesis - globo series	6 (0.71%)	14 (0.14%)	0.0005280652	6.989098e-03	ko00603
18	Spliceosome	55 (6.5%)	434 (4.24%)	0.000871187	1.088984e-02	ko03040
19	Gastric acid secretion	26 (3.07%)	166 (1.62%)	0.001107641	1.283867e-02	ko04971
20	Toxoplasmosis	22 (2.6%)	132 (1.29%)	0.001141215	1.283867e-02	ko05145
21	Viral myocarditis	31 (3.66%)	213 (2.08%)	0.001357917	1.454911e-02	ko05416
22	Glycosaminoglycan degradation	6 (0.71%)	17 (0.17%)	0.00175387	1.793731e-02	ko00531
23	MAPK signaling pathway	32 (3.78%)	229 (2.24%)	0.002243114	2.176282e-02	ko04010
24	Shigellosis	26 (3.07%)	175 (1.71%)	0.002393985	2.176282e-02	ko05131
25	Salmonella infection	43 (5.08%)	335 (3.27%)	0.002418091	2.176282e-02	ko05132
26	Vascular smooth muscle contraction	36 (4.26%)	276 (2.7%)	0.004044585	3.500122e-02	ko04270
27	Phototransduction - fly	16 (1.89%)	95 (0.93%)	0.004621364	3.851137e-02	ko04745
28	Other glycan degradation	7 (0.83%)	28 (0.27%)	0.006526192	5.244261e-02	ko00511
29	Hypertrophic cardiomyopathy (HCM)	38 (4.49%)	305 (2.98%)	0.006885212	5.341975e-02	ko05410
30	Bacterial invasion of epithelial cells	26 (3.07%)	190 (1.86%)	0.007290203	5.467652e-02	ko05100
31	Autoimmune thyroid disease	4 (0.47%)	12 (0.12%)	0.01340423	9.728877e-02	ko05320
32	Prostate cancer	16 (1.89%)	112 (1.09%)	0.02150349	1.471920e-01	ko05215
33	Dilated cardiomyopathy	36 (4.26%)	309 (3.02%)	0.02221328	1.471920e-01	ko05414
34	RNA polymerase	20 (2.36%)	150 (1.47%)	0.02224234	1.471920e-01	ko03020
35	Arrhythmogenic right ventricular cardiomyopathy (ARVC)	17 (2.01%)	123 (1.2%)	0.02441155	1.569314e-01	ko05412
36	Renin-angiotensin system	6 (0.71%)	29 (0.28%)	0.02874883	1.796802e-01	ko04614
37	Sulfur metabolism	5 (0.59%)	22 (0.22%)	0.03077574	1.870019e-01	ko00920
38	Protein digestion and absorption	20 (2.36%)	156 (1.52%)	0.03229921	1.870019e-01	ko04974
39	Riboflavin metabolism	3 (0.35%)	9 (0.09%)	0.03241366	1.870019e-01	ko00740
40	Protein export	7 (0.83%)	38 (0.37%)	0.03392565	1.908318e-01	ko03060
41	Neuroactive ligand-receptor interaction	17 (2.01%)	129 (1.26%)	0.03663533	2.010475e-01	ko04080
42	Salivary secretion	19 (2.25%)	149 (1.46%)	0.03802968	2.037304e-01	ko04970
43	Amyotrophic lateral sclerosis (ALS)	24 (2.84%)	203 (1.98%)	0.04720331	2.337110e-01	ko05014
44	Lysosome	23 (2.72%)	193 (1.89%)	0.04753727	2.337110e-01	ko04142
45	ECM-receptor interaction	23 (2.72%)	193 (1.89%)	0.04753727	2.337110e-01	ko04512
46	Leukocyte transendothelial migration	22 (2.6%)	183 (1.79%)	0.04778092	2.337110e-01	ko04670
47	Phagosome	30 (3.55%)	278 (2.72%)	0.07893693	3.778896e-01	ko04145
48	Pertussis	7 (0.83%)	47 (0.46%)	0.08961475	4.199082e-01	ko05133
49	Cytosolic DNA-sensing pathway	12 (1.42%)	95 (0.93%)	0.09144667	4.199082e-01	ko04623
50	Herpes simplex infection	26 (3.07%)	245 (2.39%)	0.1115569	5.020060e-01	ko05168
51	Primary immunodeficiency	3 (0.35%)	15 (0.15%)	0.1215785	5.363757e-01	ko05340
52	ABC transporters	9 (1.06%)	71 (0.69%)	0.1297029	5.521758e-01	ko02010
53	Fanconi anemia pathway	5 (0.59%)	33 (0.32%)	0.1325222	5.521758e-01	ko03460
54	Cytokine-cytokine receptor interaction	5 (0.59%)	33 (0.32%)	0.1325222	5.521758e-01	ko04060
55	Drug metabolism - cytochrome P450	6 (0.71%)	44 (0.43%)	0.1522787	6.229583e-01	ko00982
56	Pyrimidine metabolism	22 (2.6%)	217 (2.12%)	0.1855212	7.436849e-01	ko00240
57	Lysine degradation	17 (2.01%)	163 (1.59%)	0.1901342	7.436849e-01	ko00310
58	Complement and coagulation cascades	9 (1.06%)	78 (0.76%)	0.193612	7.436849e-01	ko04610
59	Fc gamma R-mediated phagocytosis	15 (1.77%)	142 (1.39%)	0.1950107	7.436849e-01	ko04666
60	Cell adhesion molecules (CAMs)	9 (1.06%)	79 (0.77%)	0.203698	7.638675e-01	ko04514
61	Tight junction	34 (4.02%)	356 (3.48%)	0.2101554	7.708364e-01	ko04530
62	Chagas disease (American trypanosomiasis)	7 (0.83%)	59 (0.58%)	0.2126019	7.708364e-01	ko05142
63	Hedgehog signaling pathway	6 (0.71%)	49 (0.48%)	0.2158342	7.708364e-01	ko04340
64	Pancreatic secretion	15 (1.77%)	146 (1.43%)	0.2253236	7.921533e-01	ko04972
65	Transcriptional misregulation in cancer	19 (2.25%)	193 (1.89%)	0.2449607	8.401826e-01	ko05202
66	Tyrosine metabolism	5 (0.59%)	41 (0.4%)	0.2485661	8.401826e-01	ko00350
67	Basal transcription factors	8 (0.95%)	73 (0.71%)	0.2544493	8.401826e-01	ko03022
68	Calcium signaling pathway	15 (1.77%)	150 (1.47%)	0.2574877	8.401826e-01	ko04020
69	Metabolism of xenobiotics by cytochrome P450	6 (0.71%)	52 (0.51%)	0.2576560	8.401826e-01	ko00980
70	Histidine metabolism	4 (0.47%)	32 (0.31%)	0.2702701	8.621826e-01	ko00340
71	Glycosaminoglycan biosynthesis - chondroitin sulfate	3 (0.35%)	22 (0.22%)	0.2720665	8.621826e-01	ko00532
72	Cardiac muscle contraction	17 (2.01%)	176 (1.72%)	0.2863584	8.758833e-01	ko04260
73	Caffeine metabolism	1 (0.12%)	4 (0.04%)	0.2919611	8.758833e-01	ko00232
74	Allograft rejection	1 (0.12%)	4 (0.04%)	0.2919611	8.758833e-01	ko05330
75	Graft-versus-host disease	1 (0.12%)	4 (0.04%)	0.2919611	8.758833e-01	ko05332
76	Linoleic acid metabolism	3 (0.35%)	24 (0.23%)	0.3187024	9.435268e-01	ko00591
77	Toll-like receptor signaling pathway	5 (0.59%)	46 (0.45%)	0.3308692	9.614132e-01	ko04620
78	Purine metabolism	23 (2.72%)	251 (2.45%)	0.3332899	9.614132e-01	ko00230
79	Glycosaminoglycan biosynthesis - keratan sulfate	1 (0.12%)	5 (0.05%)	0.3505259	9.736831e-01	ko00533
80	Cyanoamino acid metabolism	1 (0.12%)	5 (0.05%)	0.3505259	9.736831e-01	ko00460
81	Butirosin and neomycin biosynthesis	1 (0.12%)	5 (0.05%)	0.3505259	9.736831e-01	ko00524
82	Endocytosis	23 (2.72%)	256 (2.5%)	0.369246	9.999948e-01	ko04144
83	Dorso-ventral axis formation	14 (1.65%)	153 (1.5%)	0.3864403	9.999948e-01	ko04320
84	alpha-Linolenic acid metabolism	3 (0.35%)	27 (0.26%)	0.388606	9.999948e-01	ko00592
85	Focal adhesion	37 (4.37%)	424 (4.14%)	0.3892701	9.999948e-01	ko04510
86	Retinol metabolism	5 (0.59%)	50 (0.49%)	0.398401	9.999948e-01	ko00830
87	Glycosphingolipid biosynthesis - lacto and neolacto series	1 (0.12%)	6 (0.06%)	0.4042518	9.999948e-01	ko00601
88	Maturity onset diabetes of the young	1 (0.12%)	6 (0.06%)	0.4042518	9.999948e-01	ko04950
89	Base excision repair	3 (0.35%)	28 (0.27%)	0.411576	9.999948e-01	ko03410
90	Steroid hormone biosynthesis	3 (0.35%)	28 (0.27%)	0.411576	9.999948e-01	ko00140
91	MAPK signaling pathway - fly	3 (0.35%)	28 (0.27%)	0.411576	9.999948e-01	ko04013
92	Insect hormone biosynthesis	2 (0.24%)	17 (0.17%)	0.4161786	9.999948e-01	ko00981
93	Glycosaminoglycan biosynthesis - heparan sulfate	2 (0.24%)	17 (0.17%)	0.4161786	9.999948e-01	ko00534
94	Pentose and glucuronate interconversions	4 (0.47%)	40 (0.39%)	0.4242326	9.999948e-01	ko00040
95	Aminoacyl-tRNA biosynthesis	8 (0.95%)	89 (0.87%)	0.4570039	9.999948e-01	ko00970
96	Osteoclast differentiation	4 (0.47%)	42 (0.41%)	0.4620209	9.999948e-01	ko04380
97	Arachidonic acid metabolism	5 (0.59%)	54 (0.53%)	0.4651995	9.999948e-01	ko00590
98	Sulfur relay system	2 (0.24%)	19 (0.19%)	0.4738256	9.999948e-01	ko04122
99	Alanine, aspartate and glutamate metabolism	4 (0.47%)	43 (0.42%)	0.4805915	9.999948e-01	ko00250
100	Amphetamine addiction	5 (0.59%)	55 (0.54%)	0.481579	9.999948e-01	ko05031
101	Progesterone-mediated oocyte maturation	7 (0.83%)	79 (0.77%)	0.4823626	9.999948e-01	ko04914
102	Taurine and hypotaurine metabolism	1 (0.12%)	8 (0.08%)	0.4987516	9.999948e-01	ko00430
103	Galactose metabolism	4 (0.47%)	44 (0.43%)	0.4989051	9.999948e-01	ko00052
104	Leishmaniasis	3 (0.35%)	32 (0.31%)	0.5001598	9.999948e-01	ko05140
105	Olfactory transduction	8 (0.95%)	94 (0.92%)	0.5200597	9.999948e-01	ko04740
106	Adherens junction	26 (3.07%)	313 (3.06%)	0.5206605	9.999948e-01	ko04520
107	Gap junction	8 (0.95%)	95 (0.93%)	0.5323821	9.999948e-01	ko04540
108	Valine, leucine and isoleucine biosynthesis	1 (0.12%)	9 (0.09%)	0.5402282	9.999948e-01	ko00290
109	Apoptosis	3 (0.35%)	36 (0.35%)	0.581444	9.999948e-01	ko04210
110	B cell receptor signaling pathway	4 (0.47%)	49 (0.48%)	0.5857576	9.999948e-01	ko04662
111	Starch and sucrose metabolism	5 (0.59%)	62 (0.61%)	0.5902863	9.999948e-01	ko00500
112	NF-kappa B signaling pathway	4 (0.47%)	50 (0.49%)	0.6020495	9.999948e-01	ko04064
113	Neurotrophin signaling pathway	9 (1.06%)	114 (1.11%)	0.6076733	9.999948e-01	ko04722
114	Pathways in cancer	27 (3.19%)	339 (3.31%)	0.6112991	9.999948e-01	ko05200
115	Type I diabetes mellitus	1 (0.12%)	11 (0.11%)	0.6131794	9.999948e-01	ko04940
116	Bladder cancer	2 (0.24%)	25 (0.24%)	0.6242034	9.999948e-01	ko05219
117	African trypanosomiasis	1 (0.12%)	12 (0.12%)	0.6451968	9.999948e-01	ko05143
118	Colorectal cancer	4 (0.47%)	53 (0.52%)	0.6485269	9.999948e-01	ko05210
119	Vitamin digestion and absorption	2 (0.24%)	27 (0.26%)	0.6663415	9.999948e-01	ko04977
120	Glyoxylate and dicarboxylate metabolism	2 (0.24%)	27 (0.26%)	0.6663415	9.999948e-01	ko00630
121	Hepatitis C	6 (0.71%)	82 (0.8%)	0.6817192	9.999948e-01	ko05160
122	Nicotine addiction	2 (0.24%)	28 (0.27%)	0.6859388	9.999948e-01	ko05033
123	Glutathione metabolism	5 (0.59%)	70 (0.68%)	0.6974657	9.999948e-01	ko00480
124	Oocyte meiosis	7 (0.83%)	97 (0.95%)	0.7008647	9.999948e-01	ko04114
125	T cell receptor signaling pathway	6 (0.71%)	84 (0.82%)	0.704188	9.999948e-01	ko04660
126	Ascorbate and aldarate metabolism	2 (0.24%)	29 (0.28%)	0.704581	9.999948e-01	ko00053
127	Mineral absorption	4 (0.47%)	58 (0.57%)	0.7176182	9.999948e-01	ko04978
128	Systemic lupus erythematosus	2 (0.24%)	30 (0.29%)	0.7222918	9.999948e-01	ko05322
129	Ether lipid metabolism	2 (0.24%)	30 (0.29%)	0.7222918	9.999948e-01	ko00565
130	Cysteine and methionine metabolism	6 (0.71%)	87 (0.85%)	0.735832	9.999948e-01	ko00270
131	Circadian rhythm - fly	3 (0.35%)	46 (0.45%)	0.7447765	9.999948e-01	ko04711
132	Terpenoid backbone biosynthesis	1 (0.12%)	16 (0.16%)	0.7488919	9.999948e-01	ko00900
133	Citrate cycle (TCA cycle)	4 (0.47%)	61 (0.6%)	0.7539862	9.999948e-01	ko00020
134	Rheumatoid arthritis	3 (0.35%)	47 (0.46%)	0.7579173	9.999948e-01	ko05323
135	Bile secretion	7 (0.83%)	103 (1.01%)	0.7583898	9.999948e-01	ko04976
136	Selenocompound metabolism	1 (0.12%)	17 (0.17%)	0.7696865	9.999948e-01	ko00450
137	Jak-STAT signaling pathway	4 (0.47%)	63 (0.62%)	0.7761573	9.999948e-01	ko04630
138	Tuberculosis	10 (1.18%)	146 (1.43%)	0.7770422	9.999948e-01	ko05152
139	DNA replication	2 (0.24%)	34 (0.33%)	0.7843759	9.999948e-01	ko03030
140	Steroid biosynthesis	1 (0.12%)	18 (0.18%)	0.7887609	9.999948e-01	ko00100
141	Long-term potentiation	5 (0.59%)	79 (0.77%)	0.7929266	9.999948e-01	ko04720
142	Pantothenate and CoA biosynthesis	1 (0.12%)	19 (0.19%)	0.8062573	9.999948e-01	ko00770
143	Wnt signaling pathway	11 (1.3%)	164 (1.6%)	0.8068519	9.999948e-01	ko04310
144	Pentose phosphate pathway	2 (0.24%)	36 (0.35%)	0.8105886	9.999948e-01	ko00030
145	Sphingolipid metabolism	1 (0.12%)	20 (0.2%)	0.8223061	9.999948e-01	ko00600
146	Melanogenesis	6 (0.71%)	97 (0.95%)	0.8236238	9.999948e-01	ko04916
147	Chemokine signaling pathway	11 (1.3%)	168 (1.64%)	0.8305123	9.999948e-01	ko04062
148	Propanoate metabolism	3 (0.35%)	54 (0.53%)	0.8351716	9.999948e-01	ko00640
149	Glycolysis / Gluconeogenesis	4 (0.47%)	70 (0.68%)	0.841495	9.999948e-01	ko00010
150	Natural killer cell mediated cytotoxicity	2 (0.24%)	39 (0.38%)	0.8445857	9.999948e-01	ko04650
151	mRNA surveillance pathway	17 (2.01%)	253 (2.47%)	0.8471411	9.999948e-01	ko03015
152	Phenylalanine metabolism	1 (0.12%)	23 (0.22%)	0.8629147	9.999948e-01	ko00360
153	One carbon pool by folate	1 (0.12%)	23 (0.22%)	0.8629147	9.999948e-01	ko00670
154	Chronic myeloid leukemia	2 (0.24%)	41 (0.4%)	0.8640693	9.999948e-01	ko05220
155	Valine, leucine and isoleucine degradation	4 (0.47%)	73 (0.71%)	0.8641603	9.999948e-01	ko00280
156	Biosynthesis of unsaturated fatty acids	1 (0.12%)	24 (0.23%)	0.8742747	9.999948e-01	ko01040
157	Mismatch repair	1 (0.12%)	24 (0.23%)	0.8742747	9.999948e-01	ko03430
158	Endocrine and other factor-regulated calcium reabsorption	4 (0.47%)	75 (0.73%)	0.8776796	9.999948e-01	ko04961
159	Endometrial cancer	3 (0.35%)	60 (0.59%)	0.8834996	9.999948e-01	ko05213
160	Phototransduction	4 (0.47%)	76 (0.74%)	0.8839915	9.999948e-01	ko04744
161	Malaria	1 (0.12%)	25 (0.24%)	0.8846943	9.999948e-01	ko05144
162	Peroxisome	5 (0.59%)	92 (0.9%)	0.8871796	9.999948e-01	ko04146
163	Glycerophospholipid metabolism	3 (0.35%)	61 (0.6%)	0.8901986	9.999948e-01	ko00564
164	Basal cell carcinoma	2 (0.24%)	46 (0.45%)	0.9033691	9.999948e-01	ko05217
165	RNA degradation	7 (0.83%)	126 (1.23%)	0.9053489	9.999948e-01	ko03018
166	Proximal tubule bicarbonate reclamation	1 (0.12%)	28 (0.27%)	0.911057	9.999948e-01	ko04964
167	Carbohydrate digestion and absorption	2 (0.24%)	48 (0.47%)	0.9158914	9.999948e-01	ko04973
168	Thyroid cancer	1 (0.12%)	29 (0.28%)	0.9184312	9.999948e-01	ko05216
169	ErbB signaling pathway	3 (0.35%)	67 (0.65%)	0.9236068	9.999948e-01	ko04012
170	Glutamatergic synapse	4 (0.47%)	84 (0.82%)	0.9250208	9.999948e-01	ko04724
171	Pancreatic cancer	2 (0.24%)	50 (0.49%)	0.9268773	9.999948e-01	ko05212
172	Porphyrin and chlorophyll metabolism	1 (0.12%)	31 (0.3%)	0.9313978	9.999948e-01	ko00860
173	Cocaine addiction	1 (0.12%)	31 (0.3%)	0.9313978	9.999948e-01	ko05030
174	Drug metabolism - other enzymes	2 (0.24%)	51 (0.5%)	0.9318484	9.999948e-01	ko00983
175	p53 signaling pathway	2 (0.24%)	52 (0.51%)	0.9364986	9.999948e-01	ko04115
176	Glycine, serine and threonine metabolism	2 (0.24%)	52 (0.51%)	0.9364986	9.999948e-01	ko00260
177	Synaptic vesicle cycle	3 (0.35%)	70 (0.68%)	0.9365608	9.999948e-01	ko04721
178	Fat digestion and absorption	1 (0.12%)	32 (0.31%)	0.9370872	9.999948e-01	ko04975
179	Dopaminergic synapse	7 (0.83%)	136 (1.33%)	0.9401118	9.999948e-01	ko04728
180	Alcoholism	4 (0.47%)	88 (0.86%)	0.9401862	9.999948e-01	ko05034
181	Butanoate metabolism	1 (0.12%)	33 (0.32%)	0.9423053	9.999948e-01	ko00650
182	TGF-beta signaling pathway	4 (0.47%)	91 (0.89%)	0.9496668	9.999948e-01	ko04350
183	Ribosome biogenesis in eukaryotes	9 (1.06%)	171 (1.67%)	0.9506975	9.999948e-01	ko03008
184	Nucleotide excision repair	1 (0.12%)	35 (0.34%)	0.9514802	9.999948e-01	ko03420
185	PPAR signaling pathway	6 (0.71%)	127 (1.24%)	0.9571953	9.999948e-01	ko03320
186	GnRH signaling pathway	4 (0.47%)	94 (0.92%)	0.9577504	9.999948e-01	ko04912
187	Cell cycle	6 (0.71%)	128 (1.25%)	0.9593473	9.999948e-01	ko04110
188	beta-Alanine metabolism	2 (0.24%)	60 (0.59%)	0.9642365	9.999948e-01	ko00410
189	Non-small cell lung cancer	1 (0.12%)	39 (0.38%)	0.9656886	9.999948e-01	ko05223
190	Renal cell carcinoma	3 (0.35%)	82 (0.8%)	0.9705814	9.999948e-01	ko05211
191	Aldosterone-regulated sodium reabsorption	1 (0.12%)	41 (0.4%)	0.971148	9.999948e-01	ko04960
192	Epithelial cell signaling in Helicobacter pylori infection	2 (0.24%)	63 (0.62%)	0.971267	9.999948e-01	ko05120
193	Glioma	2 (0.24%)	63 (0.62%)	0.971267	9.999948e-01	ko05214
194	Circadian rhythm - mammal	1 (0.12%)	42 (0.41%)	0.9735432	9.999948e-01	ko04710
195	Glycerolipid metabolism	2 (0.24%)	66 (0.65%)	0.976955	9.999948e-01	ko00561
196	Small cell lung cancer	5 (0.59%)	122 (1.19%)	0.9773614	9.999948e-01	ko05222
197	Retrograde endocannabinoid signaling	2 (0.24%)	67 (0.65%)	0.9785965	9.999948e-01	ko04723
198	Morphine addiction	2 (0.24%)	68 (0.66%)	0.9801245	9.999948e-01	ko05032
199	Alzheimer's disease	8 (0.95%)	175 (1.71%)	0.9805507	9.999948e-01	ko05010
200	RNA transport	21 (2.48%)	373 (3.65%)	0.9806722	9.999948e-01	ko03013
201	Type II diabetes mellitus	1 (0.12%)	46 (0.45%)	0.9812954	9.999948e-01	ko04930
202	Metabolic pathways	83 (9.81%)	1225 (11.97%)	0.9829984	9.999948e-01	ko01100
203	Axon guidance	5 (0.59%)	127 (1.24%)	0.9830526	9.999948e-01	ko04360
204	HTLV-I infection	8 (0.95%)	178 (1.74%)	0.9832795	9.999948e-01	ko05166
205	Long-term depression	1 (0.12%)	48 (0.47%)	0.9842735	9.999948e-01	ko04730
206	Vasopressin-regulated water reabsorption	5 (0.59%)	129 (1.26%)	0.9849281	9.999948e-01	ko04962
207	Huntington's disease	13 (1.54%)	260 (2.54%)	0.9852101	9.999948e-01	ko05016
208	Tryptophan metabolism	1 (0.12%)	49 (0.48%)	0.98558	9.999948e-01	ko00380
209	Fructose and mannose metabolism	1 (0.12%)	50 (0.49%)	0.986778	9.999948e-01	ko00051
210	VEGF signaling pathway	2 (0.24%)	74 (0.72%)	0.987299	9.999948e-01	ko04370
211	Fatty acid metabolism	2 (0.24%)	75 (0.73%)	0.9882187	9.999948e-01	ko00071
212	GABAergic synapse	2 (0.24%)	75 (0.73%)	0.9882187	9.999948e-01	ko04727
213	Serotonergic synapse	2 (0.24%)	77 (0.75%)	0.9898675	9.999948e-01	ko04726
214	Adipocytokine signaling pathway	2 (0.24%)	80 (0.78%)	0.9919266	9.999948e-01	ko04920
215	Fc epsilon RI signaling pathway	1 (0.12%)	57 (0.56%)	0.992797	9.999948e-01	ko04664
216	Notch signaling pathway	2 (0.24%)	86 (0.84%)	0.994892	9.999948e-01	ko04330
217	Pyruvate metabolism	1 (0.12%)	65 (0.64%)	0.996404	9.999948e-01	ko00620
218	Phosphatidylinositol signaling system	2 (0.24%)	91 (0.89%)	0.9965232	9.999948e-01	ko04070
219	Ribosome	4 (0.47%)	137 (1.34%)	0.997227	9.999948e-01	ko03010
220	Ubiquitin mediated proteolysis	10 (1.18%)	251 (2.45%)	0.9978601	9.999948e-01	ko04120
221	Arginine and proline metabolism	1 (0.12%)	74 (0.72%)	0.9983553	9.999948e-01	ko00330
222	mTOR signaling pathway	1 (0.12%)	77 (0.75%)	0.998733	9.999948e-01	ko04150
223	Insulin signaling pathway	8 (0.95%)	242 (2.37%)	0.9995306	9.999948e-01	ko04910
224	Parkinson's disease	2 (0.24%)	132 (1.29%)	0.9998634	9.999948e-01	ko05012
225	Oxidative phosphorylation	1 (0.12%)	140 (1.37%)	0.9999948	9.999948e-01	ko00190
