# Supplementary material for: Transcriptomic response to thermal and salinity stress in introduced and native sympatric Palaemon caridean shrimps
Source: Sci Rep. 2017 Oct 25;7:13980. doi: 10.1038/s41598-017-13631-6 (PMC5656633; doi:10.1038/s41598-017-13631-6)
Supplement: Supplementary file 8 — Supplementary Dataset 7 [file 41598_2017_13631_MOESM8_ESM.xlsx]

## Sheet: Sheet1
	Transcriptomic response to thermal and salinity stress in introduced and native sympatric Palaemon caridean shrimps
	Amandine D. Marie, Steve Smith, Andy J. Green, Ciro Rico & Christophe Lejeusne

## Sheet: PL
Gene Functional Classification Result
1672 Gene ID's analysed
66 clusters formed
388 genes were not clustered into significant functional groups.
Gene Group 1		Enrichment Score: 36.48484688889267
UNIPROT_ACCESSION			Gene Name
P35502	Esterase FE4
Q06576	Hibernation-associated plasma protein HP-25
P41366	vitelline membrane outer layer 1 homolog (chicken)
Q64425	Pancreatic triacylglycerol lipase
P06857	pancreatic lipase-related protein 1
O97763	Niemann-Pick disease, type C2
Q6NY73	lectin, galactoside-binding, soluble, 3 binding protein b
Q9Y334	chromosome 6 open reading frame 27
P30205	CD163 molecule-like 1
P85798	Prohormone-1
P10737	Venom allergen 5.02
Q9BQR3	protease, serine 27
Q32KY0	apolipoprotein D
Q9Z0J0	Niemann Pick type C2
Q95JC9	basic proline-rich protein
O46107	Lipase 1
Q295T3	Tachykinins
Q9Y426	C2 calcium-dependent domain containing 2
Q8T4N5	Protein TsetseEP
Q8TAX7	mucin 7, secreted
O46108	Lipase 3
Q5VXI9	lipase, family member N
Q25255	Peritrophin-44
Q5SXG7	vitelline membrane outer layer 1 homolog (chicken)
P05790	silk fibroin heavy chain
Q64419	Liver carboxylesterase
P23953	esterase 1
P12764	Allatostatins
A5PK46	pancreatic lipase-related protein 2
Q8WWY8	lipase, member H
Q28557	corticotropin releasing factor binding protein
P82003	prothoracicostatic peptide precursor
P85527	Myosuppressin
Q566B3	Partner of bursicon
Q75UG5	Cardioactive peptide
P80029	Crustacyanin-C1 subunit
O76217	Peritrophin-1
P02840	Salivary gland secretion 3
Q9NL82	Orcokinin peptides type B
Q9WTS8	ficolin (collagen/fibrinogen domain containing) 1
Q5USW0	Growth/differentiation factor 8
P80007	Crustacyanin-A2 subunit
Q95JC9	basic proline-rich protein
Q95P09	Protein TsetseEP
P85831	Prohormone-4
Q9VLK4	Diuretic hormone 31
Q91653	corticotropin releasing hormone binding protein
P51910	apolipoprotein D
O44662	Neuropeptide-Like Protein
Q867W1	FMRFamide-related neuropeptides
Q5M8C6	fibrinogen-like 1
Q13093	phospholipase A2, group VII (platelet-activating factor acetylhydrolase, plasma)
Q08169	hyaluronidase
P10165	proline-rich protein BstNI subfamily 1
Gene Group 2		Enrichment Score: 26.711815289576055
UNIPROT_ACCESSION			Gene Name
Q9D7Q1	chitinase 1 (chitotriosidase)
Q12794	hyaluronoglucosaminidase 1
Q04519	sphingomyelin phosphodiesterase 1, acid lysosomal
P50430	arylsulfatase B
Q01460	chitobiase, di-N-acetyl-
O00462	mannosidase, beta A, lysosomal
P08842	steroid sulfatase (microsomal), isozyme S
Q90744	N-acetylgalactosaminidase, alpha-
P50429	arylsulfatase B
Q571E4	galactosamine (N-acetyl)-6-sulfate sulfatase
O18835	glucuronidase, beta
P06760	glucuronidase, beta
P54802	N-acetylglucosaminidase, alpha-
P51689	arylsulfatase D
Q32KI9	arylsulfatase i
P51688	N-sulfoglucosamine sulfohydrolase
Q66H12	N-acetyl galactosaminidase, alpha
Q5FYA8	arylsulfatase family, member H
P54793	arylsulfatase F
Q08169	hyaluronidase
P17439	glucosidase, beta, acid
Q9TRY9	galactosidase, beta 1
Q0VD19	sphingomyelin phosphodiesterase 1, acid lysosomal
P50428	arylsulfatase A
Q4FZV0	mannosidase, beta A, lysosomal
P49371	Hyaluronidase
Q08DD1	arylsulfatase A
P15848	arylsulfatase B
Q70KH2	glucosidase, beta; acid
Gene Group 3		Enrichment Score: 23.258929615851034
UNIPROT_ACCESSION			Gene Name
Q6UWM9	UDP glucuronosyltransferase 2 family, polypeptide A3
Q6NSJ0	KIAA1161
B3MG58	Dana_GF13114
Q810U3	neurofascin
Q5RCH6	solute carrier family 22 (organic anion transporter), member 6
Q8IRI6	Glucose transporter 1
Q8BGD4	solute carrier organic anion transporter family, member 4C1
Q18297	TRPA cation channel homolog
Q5R5M4	solute carrier family 16, member 9 (monocarboxylic acid transporter 9)
Q503M4	solute carrier family 16 (monocarboxylic acid transporters), member 12b
Q61327	solute carrier family 6 (neurotransmitter transporter, dopamine), member 3
Q01819	Connectin
O77384	MAL3P6.11
Q96QE2	solute carrier family 2 (facilitated glucose transporter), member 13
Q9Z1P4	leucine rich repeat containing G protein coupled receptor 5
P49898	Type III iodothyronine deiodinase
Q6DN14	multiple C2 domains, transmembrane 1
Q6UX71	plexin domain containing 2
Q05AM4	fatty acid amide hydrolase 2b
Q9WVT6	carbonic anhydrase 14
Q6NYE4	transmembrane protein 195
O70247	solute carrier family 5 (sodium-dependent vitamin transporter), member 6
Q09225	Nose Resistant to Fluoxetine
P22771	glycine receptor, alpha 2
A2A8L5	protein tyrosine phosphatase, receptor type, F
P30531	solute carrier family 6 (neurotransmitter transporter, GABA), member 1
Q9VCA2	Organic cation transporter
Q96D59	ring finger protein 183
Q58D68	ectonucleotide pyrophosphatase/phosphodiesterase 6
Q9NY64	solute carrier family 2 (facilitated glucose transporter), member 8
B0BM39	Tetraspanin-9
Q8K595	mucolipin 2
A3KGT9	1-acylglycerol-3-phosphate O-acyltransferase 9, like
O57379	Solute carrier family 22 member 6
Q9GLN7	angiotensin I converting enzyme (peptidyl-dipeptidase A) 1
Q16880	UDP glycosyltransferase 8
Q9D8B1	androgen-induced 1
Q8IYS0	GRAM domain containing 1C
Q8WXI8	C-type lectin domain family 4, member D
Q8BH31	major facilitator superfamily domain containing 8
Q8CFG5	calcium channel, voltage-dependent, alpha2/delta subunit 3
Q9ESF4	glutamate receptor, ionotropic, N-methyl D-aspartate-associated protein 1 (glutamate binding)
Q1MTD4	hypothetical LOC798070; si:ch211-105d11.2
Q61830	mannose receptor, C type 1
Q69ZN7	myoferlin
Q6NV12	solute carrier family 20, member 1a
Q9NRA2	solute carrier family 17 (anion/sugar transporter), member 5
Q9W6V5	protein tyrosine phosphatase, receptor type, J
P61315	galactose-3-O-sulfotransferase 3
P34644	EATing: abnormal pharyngeal pumping
Q9CQN6	transmembrane protein 14C
Q49B93	solute carrier family 5 (sodium/glucose cotransporter), member 12
Q495M3	solute carrier family 36 (proton/amino acid symporter), member 2
Q7Z6L0	proline-rich transmembrane protein 2
Q9VWE0	domeless
B2KI79	Dolichyldiphosphatase 1
Q12908	solute carrier family 10 (sodium/bile acid cotransporter family), member 2
P23470	protein tyrosine phosphatase, receptor type, G
Q80ZA4	polycystic kidney and hepatic disease 1-like 1
Q03720	slowpoke
Q9Z0Z5	solute carrier family 13 (sodium-dependent dicarboxylate transporter), member 3
Q58CP9	stromal interaction molecule 1
Q8N357	chromosome 2 open reading frame 18
Q9H6F2	transmembrane protein 38A
Q9UQQ1	N-acetylated alpha-linked acidic dipeptidase-like 1
Q92604	lysophosphatidylglycerol acyltransferase 1
Q4U2R8	solute carrier family 22 (organic anion transporter), member 6
Q7L1S5	carbohydrate (N-acetylgalactosamine 4-0) sulfotransferase 9
P26258	Tetranectin-like protein
Q9XYN1	Innexin inx2
Q71MB6	solute carrier organic anion transporter family, member 4C1
P07314	gamma-glutamyltransferase 1
Q3TZZ7	family with sequence similarity 62 (C2 domain containing), member B
P22897	mannose receptor, C type 1
P10716	C-type lectin domain family 4, member f
Q52KD7	hypothetical protein MGC84982
Q24498	Ryanodine receptor 44F
Q28C88	monoacylglycerol O-acyltransferase 1
Q5IS59	reticulon 1
Q6ZSS7	major facilitator superfamily domain containing 6
Q26474	Lachesin
Q863T6	organic cation transporter 1
O42449	Type I iodothyronine deiodinase
O17185	SUPpressor
Q8CBC6	leucine rich repeat protein 3, neuronal
Q6GQ39	MGC80368 protein
Q3YAW7	solute carrier family 22 (organic anion transporter), member 7
Q2EG98	polycystic kidney disease 1 like 3
Q8IZS8	calcium channel, voltage-dependent, alpha 2/delta subunit 3
Q9QYF1	retinol dehydrogenase 11
Q92982	ninjurin 1
Q8NEC5	cation channel, sperm associated 1
Q9P2E5	chondroitin sulfate glucuronyltransferase
Q4V8U5	zgc:114140
Q5RB31	Sec61 beta subunit
B3DK56	protein tyrosine phosphatase, receptor type, U
Q5XGD7	transmembrane protein 45b
Q95R48	Organic cation transporter 2
P78380	oxidized low density lipoprotein (lectin-like) receptor 1
Q6NUT3	chromosome 19 open reading frame 28
Q5TH69	KIAA1244
Q9P2U8	solute carrier family 17 (sodium-dependent inorganic phosphate cotransporter), member 6
Q8BN82	solute carrier family 17 (anion/sugar transporter), member 5
P85828	Prohormone-3
Q4KL91	hypothetical protein LOC445866
O88397	solute carrier organic anion transporter family, member 1a5
O43497	calcium channel, voltage-dependent, T type, alpha 1G subunit
O15244	solute carrier family 22 (organic cation transporter), member 2
O60779	solute carrier family 19 (thiamine transporter), member 2
Q6ZS10	C-type lectin domain family 17, member A
Q9Z2A7	diacylglycerol O-acyltransferase 1
Q9CPU4	microsomal glutathione S-transferase 3
Q9Z0S8	solute carrier family 4 (anion exchanger), member 2
O95415	brain protein I3; brain protein I3 pseudogene 1
A1DWM3	Macrophage MHC class I receptor 2 homolog
Q9JKZ2	solute carrier family 5 (inositol transporters), member 3
Q7JVE7	saliva
Q9VCR7	Cystinosin homolog
Q86WA9	solute carrier family 26, member 11
P08049	membrane metallo-endopeptidase
Q94900	Glutamate-gated chloride channel
Q66I08	zgc:92111
Q6QQT1	ZIP zinc uptake transporter 1
Q6DCE8	solute carrier family 7 (cationic amino acid transporter, y+ system), member 2
P31646	solute carrier family 6 (neurotransmitter transporter, GABA), member 13
Q90X46	G protein-coupled receptor 161
A4GT88	deiodinase, iodothyronine, type I
Q9MZL5	calcium channel, voltage-dependent, beta 2 subunit
A5LGM7	Tret1
A7MBD8	solute carrier family 5 (sodium/glucose cotransporter), member 12
Q08832	Ligand-gated chloride channel homolog 3
Q5F3A1	translocation protein 1
Q7RTS5	otopetrin 3
B3MRS1	Dana_GF20945
Q9VE46	High-affinity choline transporter 1
A6NK97	solute carrier family 22, member 20
Q5BL81	solute carrier family 5 (iodide transporter), member 8
Q80Z96	vang-like 1 (van gogh, Drosophila); similar to loop-tail protein 2
Q7K237	Glycoprotein-N-acetylgalactosamine 3-beta-galactosyltransferase 1
Q7RTY0	solute carrier family 16, member 13 (monocarboxylic acid transporter 13)
Q5ZIS9	shisa homolog 5 (Xenopus laevis)
Q7Z2Q7	leucine rich repeat containing 70
O62653	Sucrase-isomaltase, intestinal
A8DZE7	zgc:123280
Q9PTM5	potassium channel beta 2 subunit
Q8WML4	mucin 1, cell surface associated
B4LPX5	Dvir_GJ20366
Q5ZJR8	ELOVL family member 6, elongation of long chain fatty acids (FEN1/Elo2, SUR4/Elo3-like, yeast)
P97353	secretory blood group 1
P35822	protein tyrosine phosphatase, receptor type, K
Q6PFM1	solute carrier family 20, member 1b
P58354	solute carrier family 2 (facilitated glucose transporter), member 8
Q9Z186	glucose-6-phosphatase, catalytic, 2
P25931	Neuropeptide Y receptor-like
Q9XT77	sodium-dependent multi-vitamin transporter
P55011	solute carrier family 12 (sodium/potassium/chloride transporters), member 2
Q6UXV0	GDNF family receptor alpha like
P02707	F-box and leucine-rich repeat protein 12
P82596	Perlucin
P48767	solute carrier family 8 (sodium/calcium exchanger), member 1
Q86WI1	polycystic kidney and hepatic disease 1 (autosomal recessive)-like 1
B4MYA4	Dwil_GK22112
Q6AXF6	SID1 transmembrane family, member 1
Q4TU93	mannose receptor, C type 2
B3NSE1	Dere_GG20213
P42260	glutamate receptor, ionotropic, kainate 2
P08290	asialoglycoprotein receptor 2
Q32L53	glutamate receptor, ionotropic, N-methyl D-aspartate-associated protein 1 (glutamate binding)
Q5SSG8	mucin 21, cell surface associated
P40305	interferon, alpha-inducible protein 27
P20693	Fc receptor, IgE, low affinity II, alpha polypeptide
O88870	bestrophin 1; hypothetical protein LOC100046789
P83094	Stromal interaction molecule
Q9IA02	frizzled homolog 9 (Drosophila)
Q98864	patched 1
Q7M732	retrotransposon-like 1; RIKEN cDNA 6430411K18 gene
Q9ERB5	solute carrier organic anion transporter family, member 1c1
Q8CJ61	CKLF-like MARVEL transmembrane domain containing 4
P0CC10	leucine rich repeat containing 4B
Q86XE3	EF-hand domain family, member A2
Q8IXF9	aquaporin 12A
Q08180	roughest
Q64548	reticulon 1
Q9V427	innexin 2
Q96PS8	aquaporin 10
Q6PFT6	zgc:63990
Q9EQ09	oxidized low density lipoprotein (lectin-like) receptor 1
Q05941	cholinergic receptor, nicotinic, alpha 7
P28662	brain protein I3
O43826	solute carrier family 37 (glucose-6-phosphate transporter), member 4
Q0KHY3	Extracellular domains-containing protein CG31004
P70194	C-type lectin domain family 4, member f
P39087	glutamate receptor, ionotropic, kainate 2 (beta 2)
P34693	SyNapTotagmin
Q9Y345	solute carrier family 6 (neurotransmitter transporter, glycine), member 5
Q5W8I7	solute carrier family 17 (sodium-dependent inorganic phosphate cotransporter), member 6 like
Q4V8K1	STEAP family member 4
Q7SYH5	electrogenic sodium monocarboxylate cotransporter
Q7TNC8	glycine receptor, alpha 2 subunit
O15375	similar to MCT; solute carrier family 16, member 5 (monocarboxylic acid transporter 6)
Q1L8X9	solute carrier family 17 (sodium-dependent inorganic phosphate cotransporter), member 8
P20241	Neuroglian
Q9R0N9	synaptotagmin IX
Q7TSW6	transmembrane protein 110
O45405	EXC-4 (ion channel) Like
O76082	solute carrier family 22 (organic cation/carnitine transporter), member 5
B0WC46	CpipJ_CPIJ004516
Q9ULY5	C-type lectin domain family 4, member E
O54698	solute carrier family 29 (nucleoside transporters), member 1
Q8TCT8	signal peptide peptidase-like 2A
Q8N441	fibroblast growth factor receptor-like 1
Q96G97	Bernardinelli-Seip congenital lipodystrophy 2 (seipin)
Q9VRJ2	Dmel_CG10671
Q8CH36	solute carrier family 36 (proton/amino acid symporter), member 4
P63045	vesicle-associated membrane protein 2
Q9TSX8	vanin 1
Q9NP94	solute carrier family 39 (zinc transporter), member 2
Q68CP4	heparan-alpha-glucosaminide N-acetyltransferase
Q07066	peroxisomal membrane protein 2
Q6GPQ3	MGC82690 protein
Q9TSY7	renal organic anion transporter 1 (rbOAT1)
Q9VTG7	Galactosylgalactosylxylosylprotein 3-beta-glucuronosyltransferase P
Q7TSU7	kin of IRRE like 2 (Drosophila)
B3SHH9	transmembrane protein 114
Q0IIS3	hydrolase (3B446)
Q8CJ44	solute carrier family 13 (sodium-dependent citrate transporter), member 5
Q50JE5	Angiotensin-converting enzyme
P79098	alanyl (membrane) aminopeptidase
Q6PGE7	solute carrier family 6 (neurotransmitter transporter, L-proline), member 7
Q09143	solute carrier family 7 (cationic amino acid transporter, y+ system), member 1
Q9UI14	Rab acceptor 1 (prenylated)
P07768	sucrase-isomaltase
Q02527	mannosyl (beta-1,4-)-glycoprotein beta-1,4-N-acetylglucosaminyltransferase
Q6P2X9	solute carrier family 16 (monocarboxylic acid transporters), member 12
Q11177	DeHydrogenases, Short chain
Q8WNR0	high-affinity copper uptake protein
P70206	plexin A1
Q9U539	Organic Cation Transporter
Q8BGH4	receptor accessory protein 1
Q62028	phospholipase A2 receptor 1
Q3UMR5	coiled-coil domain containing 109A
Q9MZD1	membrane glycoprotein SP55
Q9VWA1	Clathrin light chain
Q5EAB6	protein O-linked mannose beta1,2-N-acetylglucosaminyltransferase
Q6PB70	anoctamin 8
Q63344	solute carrier family 16, member 7 (monocarboxylic acid transporter 2)
O93430	glycine receptor, alpha 1
Q03567	Uncharacterized transporter C38C10.2
Q08289	calcium channel, voltage-dependent, beta 2 subunit
Q6DBX0	zgc:101042
Q62773	similar to solute carrier family 28, member 2; solute carrier family 28 (sodium-coupled nucleoside transporter), member 2
Q5VZK9	leucine rich repeat containing 16A
Q9NW15	anoctamin 10
Q9QZA6	CD151 molecule (Raph blood group)
P48994	trp-like
Q495N2	solute carrier family 36 (proton/amino acid symporter), member 3
C6KTD2	PFF1440w
Q3MHQ7	transmembrane protein 86A
P97881	mucin 13, cell surface associated
Q96N68	chromosome 18 open reading frame 15
Q3KR37	GRAM domain containing 1B
Q495T6	membrane metallo-endopeptidase-like 1
Q14789	golgin B1, golgi integral membrane protein
Q4GZT3	polycystic kidney disease 2 (autosomal dominant)
Q7TQA3	short chain dehydrogenase/reductase family 16C, member 5
Q5M8F9	hypothetical LOC496770
Q29RM3	receptor accessory protein 5
Q8R3N2	major facilitator superfamily domain containing 6-like
P21129	solute carrier family 10 (sodium/bile acid cotransporter family), member 3
Q8IZK6	mucolipin 2
A8WHP3	solute carrier family 5 (sodium/glucose cotransporter), member 9
Q80ZD3	solute carrier family 26, member 11
Q6YBV0	solute carrier family 36 (proton/amino acid symporter), member 4
Q24270	Ca[2+]-channel protein alpha[[1]] subunit D
Q8K2C8	1-acylglycerol-3-phosphate O-acyltransferase 6 (lysophosphatidic acid acyltransferase, zeta)
Q8K078	solute carrier organic anion transporter family, member 4a1
Q5REW1	iodotyrosine deiodinase
Q9H2X8	interferon, alpha-inducible protein 27-like 2
Q80WR1	tetraspanin 18
Q03445	Glutamate receptor I
P54281	chloride channel accessory 3 (pseudogene)
Q8MKK4	Dmel_CG8234
Q99999	galactose-3-O-sulfotransferase 1
Q0IH73	3-beta-HSD family protein HSPC105 homolog
Q31125	solute carrier family 39 (zinc transporter), member 7
Q01728	solute carrier family 8 (sodium/calcium exchanger), member 1
Q96IV6	chromosome 5 open reading frame 4
A6QP79	collectin sub-family member 12
O75094	slit homolog 3 (Drosophila)
Q5R412	neuronal growth regulator 1
Q80SX5	otopetrin 2
Q91ZH7	abhydrolase domain containing 3
Q5M7N9	family with sequence similarity 62 (C2 domain containing), member A
Q5VZ89	DENN/MADD domain containing 4C
B4QBN3	Dsim_GD10808
Q9W4C5	Dmel_CG3252
Q6TAW2	stress-associated endoplasmic reticulum protein family member 2
Q9GL50	six transmembrane epithelial antigen of the prostate 1
Q8TC12	retinol dehydrogenase 11 (all-trans/9-cis/11-cis)
P27615	scavenger receptor class B, member 2
Q7Z3S7	calcium channel, voltage-dependent, alpha 2/delta subunit 4
Q7PIR5	AgaP_AGAP005563
Q5TZ07	similar to Presqualene diphosphate phosphatase (Phosphatidic acid phosphatase type 2 domain-containing protein 2); si:ch211-246k22.2
Q17NV8	AaeL_AAEL000567
Q8NFZ3	neuroligin 4, Y-linked
A1A4N1	solute carrier family 29 (nucleoside transporters), member 3
P34276	GILT-like protein C02D5.2
Q9DC26	solute carrier family 46, member 3
Q60928	gamma-glutamyltransferase 1
Q5W7F1	N-acylsphingosine amidohydrolase 2
Q9JHZ9	solute carrier family 38, member 3
Q8VDB9	solute carrier family 6 (neurotransmitter transporter), member 20A
Q8TCC7	solute carrier family 22 (organic anion transporter), member 8
P52187	potassium inwardly-rectifying channel, subfamily J, member 12
Q8HY10	C-type lectin domain family 4 member M
Q8WWX8	solute carrier family 5 (sodium/glucose cotransporter), member 11
Q63226	glutamate receptor, ionotropic, delta 2
Q14108	scavenger receptor class B, member 2
Q5FYA8	arylsulfatase family, member H
Q5M848	ORAI calcium release-activated calcium modulator 1
Q6GMR7	fatty acid amide hydrolase 2
A5PMX1	solute carrier family 30 (zinc transporter), member 7
Q18515	Glycoprotein-N-acetylgalactosamine 3-beta-galactosyltransferase 1
Q6P6R0	glutamate receptor, ionotropic, N-methyl D-aspartate-associated protein 1 (glutamate binding)
Q8BH79	anoctamin 10
Q6WV16	polypeptide GalNAc transferase 6
Q6DG38	1-acylglycerol-3-phosphate O-acyltransferase 9
Q91X60	cholinergic receptor, nicotinic, alpha polypeptide 2 (neuronal)
A9UUB8	GDP-fucose transporter 1
Q9H9S5	fukutin related protein
Q8NC67	neuropilin (NRP) and tolloid (TLL)-like 2
Q9EQC1	hydroxy-delta-5-steroid dehydrogenase, 3 beta- and steroid delta-isomerase 7
Q69ZQ1	expressed sequence AI464131
Q8BYF6	solute carrier family 5 (iodide transporter), member 8
Q70VZ7	monoacylglycerol O-acyltransferase 1
Q04164	stranded at second
Q5ZJU0	solute carrier family 16, member 9 (monocarboxylic acid transporter 9)
Q6NV04	ilvB (bacterial acetolactate synthase)-like
P09482	cholinergic receptor, nicotinic, alpha 4
A9ZSY2	trehalose transporter AmTRET1
Q3U481	RIKEN cDNA F630110N24 gene
A5D7V7	solute carrier family 46, member 3
Q8R4F0	mucolipin 3
Q5BKW7	ectonucleotide pyrophosphatase/phosphodiesterase 6
P36513	UDP-glucuronosyltransferase
Q8K4Q8	collectin sub-family member 12
Q52KR2	leucine-rich repeats and immunoglobulin-like domains 2
Q1LUQ4	si:dkey-188p4.2
P0C5J4	G protein-coupled receptor 52
Q501I9	disrupted in renal carcinoma 2
Q6VV64	potassium channel, subfamily K, member 18
Q92859	neogenin homolog 1 (chicken)
Q9H2Y9	solute carrier organic anion transporter family, member 5A1
Q17766	FOLate Transporter family
Q6DYE8	ectonucleotide pyrophosphatase/phosphodiesterase 3
A4IFW2	si:dkey-21k10.1; similar to protein tyrosine phosphatase, receptor type, F
Q7PXN1	Innexin shaking-B
Q8N695	solute carrier family 5 (iodide transporter), member 8
Q8N1M1	bestrophin 3
P70414	solute carrier family 8 (sodium/calcium exchanger), member 1
Q6H1V1	bestrophin 3
Q27367	croquemort
Q6DG36	solute carrier family 30 (zinc transporter), member 5; similar to zinc transporter ZTL1
Q17758	OligoPeptide Transporter
Q67BT3	similar to sodium-coupled citrate transporter; similar to solute carrier family 13 (sodium-dependent citrate transporter), member 5; solute carrier family 13 (sodium-dependent citrate transporter), member 5
Q9Z1L5	calcium channel, voltage-dependent, alpha2/delta subunit 3
Q9UBG0	mannose receptor, C type 2
P80560	protein tyrosine phosphatase, receptor type, N polypeptide 2; similar to Protein tyrosine phosphatase, receptor type, N polypeptide 2
Q91280	UDP-glucuronosyltransferase
Q3T124	organic solute transporter alpha
P08510	Shaker
Gene Group 4		Enrichment Score: 20.57487858605337
UNIPROT_ACCESSION			Gene Name
Q62288	sparc/osteonectin, cwcv and kazal-like domains proteoglycan 1
P00687	amylase 1, salivary
P54793	arylsulfatase F
P50429	arylsulfatase B
Q62598	dentin sialophosphoprotein
Q8IW92	galactosidase, beta 1-like 2
Q32KI9	arylsulfatase i
Q9WV75	spondin 2, extracellular matrix protein
P91778	Alpha-amylase
P34714	OSTeonectin (SPARC) related
Q9NZW4	dentin sialophosphoprotein
Gene Group 5		Enrichment Score: 19.988643797005707
UNIPROT_ACCESSION			Gene Name
Q8IZJ3	C3 and PZP-like, alpha-2-macroglobulin domain containing 8
Q8R422	CD109 antigen
Q6YHK3	CD109 molecule
P05187	alkaline phosphatase, placental (Regan isozyme)
P78333	glypican 5
Q26474	Lachesin
Q9TSX8	vanin 1
Q29486	alkaline phosphatase
Q5R412	neuronal growth regulator 1
Q14624	inter-alpha (globulin) inhibitor H4 (plasma Kallikrein-sensitive glycoprotein)
B4KR21	Protein quiver
B4GAN3	Protein quiver
P48733	uromodulin
Gene Group 6		Enrichment Score: 19.561313301322055
UNIPROT_ACCESSION			Gene Name
Q86GF7	Crustapain
Q92820	gamma-glutamyl hydrolase (conjugase, folylpolygammaglutamyl hydrolase)
P16675	cathepsin A
P07154	cathepsin L1
P97821	cathepsin C
A1E295	cathepsin B
Q26636	Cathepsin L
Q95M12	legumain
P19222	carboxypeptidase A2 (pancreatic)
Q9QXE5	protease, serine, 16 (thymus)
Q9BQR3	protease, serine 27
P00787	cathepsin B
Q5REC2	proprotein convertase subtilisin/kexin type 2
Q3MI05	cathepsin A
Q07943	vitellin-degrading protease precursor
Q3ZCJ8	cathepsin C
Q9R0J8	legumain
Q9VWU1	persephone
Q5RB02	cathepsin C
Q03168	Lysosomal aspartic protease
P25782	Digestive cysteine proteinase 2
Q6GQ29	MGC80390 protein
Q920A5	serine carboxypeptidase 1
P13277	Digestive cysteine proteinase 1
Q5R5D9	legumain
P43510	Cysteine PRotease related
Q9NQE7	protease, serine, 16 (thymus)
P90850	Uncharacterized peptidase C1-like protein F26E4.3
P07688	cathepsin B
Q8MQS8	venom protease
Q08BT9	peptidase M20 domain containing 1
Q08BB2	zgc:154035
O97397	Cathepsin L-like proteinase
P25784	Digestive cysteine proteinase 3
Q5G265	Neurotrypsin
P40313	chymotrypsin-like
Gene Group 7		Enrichment Score: 18.22912510779873
UNIPROT_ACCESSION			Gene Name
Q62288	sparc/osteonectin, cwcv and kazal-like domains proteoglycan 1
P15215	Laminin B2
Q9W770	spondin 1, extracellular matrix protein
Q9BUD6	spondin 2, extracellular matrix protein
Q6NY73	lectin, galactoside-binding, soluble, 3 binding protein b
Q62598	dentin sialophosphoprotein
Q9WV75	spondin 2, extracellular matrix protein
P11046	Laminin B1
P82198	transforming growth factor, beta induced
P34714	OSTeonectin (SPARC) related
Q9NZW4	dentin sialophosphoprotein
O55188	dentin matrix protein 1
Gene Group 8		Enrichment Score: 14.088661617858541
UNIPROT_ACCESSION			Gene Name
B2D0J5	venom carboxylesterase-6
Q27677	Acetylcholinesterase
Q96AY3	FK506 binding protein 10, 65 kDa
P24368	peptidylprolyl isomerase B
P23953	esterase 1
P19204	calsequestrin 2 (cardiac muscle)
P16303	carboxylesterase 3; carboxylesterase-like
Q869C3	Acetylcholinesterase
P13666	sarcolumenin
P31231	Calsequestrin-1
Q64419	Liver carboxylesterase
P35502	Esterase FE4
Gene Group 9		Enrichment Score: 14.036409408920964
UNIPROT_ACCESSION			Gene Name
P81579	Cuticle protein AM1274
P81387	Cuticle protein AMP3
P81577	Cuticle protein AM1199
P81386	Cuticle protein AMP2
P81589	Cuticle protein CP575
P82119	Cuticle protein 6
P81385	Cuticle protein AMP1B
O02388	LCP22
P80676	Cuticle protein 2
P81578	Cuticle protein AM1239
P82120	Cuticle protein 7
P81576	Cuticle protein AM1159
P81384	Cuticle protein AMP1A
Q17015	Cuticle protein
O02387	LCP17
P80516	Adult-specific rigid cuticular protein 12.4
P81580	Cuticle protein CP1158
Q01774	Larval cuticle protein III/IV
P81582	Cuticle protein CP1246
P81388	Cuticle protein AMP4
Q7M4F4	Endocuticle structural glycoprotein SgAbd-1
P92201	Larval cuticle protein 8
Gene Group 10	Enrichment Score: 13.84005943996121
UNIPROT_ACCESSION			Gene Name
P13582	easter
P26262	kallikrein B, plasma 1
P98139	coagulation factor VII
Q5G265	Neurotrypsin
Q5REC2	proprotein convertase subtilisin/kexin type 2
Q07943	vitellin-degrading protease precursor
P05049	snake
Q9BQR3	protease, serine 27
Q9VWU1	persephone
P03952	kallikrein B, plasma (Fletcher factor) 1
Q05319	Stubble
P00765	Trypsin-1
Q8MQS8	venom protease
P40313	chymotrypsin-like
P15120	plasminogen activator, urokinase
Q8K1T0	transmembrane protease, serine 3
Q80YN4	corin, serine peptidase
P00771	Brachyurin
Q2KJ63	kallikrein B, plasma (Fletcher factor) 1
P69525	transmembrane protease, serine 9
O60235	transmembrane protease, serine 11D
Q9QXE5	protease, serine, 16 (thymus)
P48038	preproacrosin
Gene Group 11	Enrichment Score: 13.620470841190372
UNIPROT_ACCESSION			Gene Name
Q62381	tolloid-like
P16444	dipeptidase 1 (renal)
O57460	tolloid-like 1; similar to Dorsal-ventral patterning tolloid-like protein 1 precursor (Mini fin protein)
P15684	alanyl (membrane) aminopeptidase
P16870	carboxypeptidase E
Q5U2Q3	similar to RIKEN cDNA 4931406C07
Q9Y3Q0	N-acetylated alpha-linked acidic dipeptidase 2
P08289	alkaline phosphatase, liver/bone/kidney
Q04609	folate hydrolase (prostate-specific membrane antigen) 1
Q9TSX8	vanin 1
Q9UQQ1	N-acetylated alpha-linked acidic dipeptidase-like 1
A5D6U8	zgc:162913
P19222	carboxypeptidase A2 (pancreatic)
Q92058	alkaline phosphatase, liver/bone/kidney
P12955	peptidase D
Q50JE5	Angiotensin-converting enzyme
P00727	leucine aminopeptidase 3
Q9UKP4	similar to hCG1991431; similar to COMPase; ADAM metallopeptidase with thrombospondin type 1 motif, 7
Q29486	alkaline phosphatase
P98068	metalloproteinase SpAN
Q495T6	membrane metallo-endopeptidase-like 1
Q3ZC84	CNDP dipeptidase 2 (metallopeptidase M20 family)
Q9EQH2	endoplasmic reticulum aminopeptidase 1
Q6GQ29	MGC80390 protein
P70627	folate hydrolase
P42676	neurolysin (metallopeptidase M3 family)
Q6IRK9	plasma glutamate carboxypeptidase
Q18515	Glycoprotein-N-acetylgalactosamine 3-beta-galactosyltransferase 1
P25723	tolloid
O77564	folate hydrolase (prostate-specific membrane antigen) 1
P79171	alanyl (membrane) aminopeptidase
P08049	membrane metallo-endopeptidase
P37111	aminoacylase 1
P09487	alkaline phosphatase, liver/bone/kidney
P15145	alanyl (membrane) aminopeptidase
P79098	alanyl (membrane) aminopeptidase
Q99JW2	aminoacylase 1
Q9GLN7	angiotensin I converting enzyme (peptidyl-dipeptidase A) 1
Q9VL86	Zinc carboxypeptidase A 1
P29523	membrane-bound alkaline phosphatase
Q10751	angiotensin I converting enzyme (peptidyl-dipeptidase A) 1
Q9NZ08	endoplasmic reticulum aminopeptidase 1
P05187	alkaline phosphatase, placental (Regan isozyme)
P04069	Carboxypeptidase B
Q6Q0N1	CNDP dipeptidase 2 (metallopeptidase M20 family)
Q9JJ22	endoplasmic reticulum aminopeptidase 1
Q9WVT6	carbonic anhydrase 14
Q08BT9	peptidase M20 domain containing 1
Q10714	Angiotensin converting enzyme
Q08BB2	zgc:154035
Q9D1A2	CNDP dipeptidase 2 (metallopeptidase M20 family)
P97449	alanyl (membrane) aminopeptidase
O16796	Putative serine protease F56F10.1; Neprilysin-2
P15087	carboxypeptidase E
Q9CZR2	N-acetylated alpha-linked acidic dipeptidase 2
Q18673	NEPrilysin metallopeptidase family
P98139	coagulation factor VII
P48733	uromodulin
Gene Group 12	Enrichment Score: 13.435351257778942
UNIPROT_ACCESSION			Gene Name
Q25158	Compound eye opsin BCRH2
P25931	Neuropeptide Y receptor-like
Q9IA02	frizzled homolog 9 (Drosophila)
Q25157	Compound eye opsin BCRH1
P70194	C-type lectin domain family 4, member f
Q9NDM2	trapped in endoderm-1
Q9Z1P4	leucine rich repeat containing G protein coupled receptor 5
O61303	ultraviolet-sensitive opsin
Q90X46	G protein-coupled receptor 161
O18315	Rhodopsin
Q9W534	G-protein coupled receptor moody
O16017	Rhodopsin
Q29J90	G-protein coupled receptor moody
Q8NC67	neuropilin (NRP) and tolloid (TLL)-like 2
P0C5J4	G protein-coupled receptor 52
P10716	C-type lectin domain family 4, member f
P35356	Rhodopsin
Gene Group 13	Enrichment Score: 13.228078433849541
UNIPROT_ACCESSION			Gene Name
Q64634	UDP glucuronosyltransferase 1 family, polypeptide A2; UDP glucuronosyltransferase 1 family, polypeptide A5; UDP glycosyltransferase 1 family polypeptide A3; UDP glucuronosyltransferase 1 family, polypeptide A6; UDP glucuronosyltransferase 1 family, polypeptide A9; UDP glycosyltransferase 1 family, polypeptide A8; UDP glucuronosyltransferase 1 family, polypeptide A7C; UDP glucuronosyltransferase 1…
P36513	UDP-glucuronosyltransferase
P06133	UDP glucuronosyltransferase 2 family, polypeptide B4
Q9CPU4	microsomal glutathione S-transferase 3
Q8MZR6	Juvenile hormone epoxide hydrolase 1
Q16880	UDP glycosyltransferase 8
Q9ET80	junctophilin 1
Q9HAW7	UDP glucuronosyltransferase 1 family, polypeptide A3; UDP glucuronosyltransferase 1 family, polypeptide A5; UDP glucuronosyltransferase 1 family, polypeptide A4; UDP glucuronosyltransferase 1 family, polypeptide A7; UDP glucuronosyltransferase 1 family, polypeptide A6; UDP glucuronosyltransferase 1 family, polypeptide A10; UDP glucuronosyltransferase 1 family, polypeptide A9; UDP glucuronosyltran…
Q91280	UDP-glucuronosyltransferase
P07099	epoxide hydrolase 1, microsomal (xenobiotic)
Q6UWM9	UDP glucuronosyltransferase 2 family, polypeptide A3
P36511	UDP glucuronosyltransferase 2 family, polypeptide B36
B2KI79	Dolichyldiphosphatase 1
Q62452	similar to UDP glycosyltransferase 1 family polypeptide A13; similar to UGT1.6; UDP glucuronosyltransferase 1 family, polypeptide A1; UDP glucuronosyltransferase 1 family, polypeptide A2; UDP glycosyltransferase 1 family, polypeptide A10; UDP glucuronosyltransferase 1 family, polypeptide A5; UDP glycosyltransferase 1 family, polypeptide A cluster; UDP glucuronosyltransferase 1 family, polypeptide…
Gene Group 14	Enrichment Score: 12.530985075045873
UNIPROT_ACCESSION			Gene Name
Q9W5U2	Chitinase 3
Q9W092	Chitinase 2
Q11174	CHiTinase
Q01460	chitobiase, di-N-acetyl-
Q25255	Peritrophin-44
Q9BZP6	chitinase, acidic
Q91XA9	chitinase, acidic
O76217	Peritrophin-1
Q95M17	chitinase, acidic
Q9D7Q1	chitinase 1 (chitotriosidase)
P49010	chitooligosaccharidolytic beta-N-acetylglucosaminidase
Gene Group 15	Enrichment Score: 12.265450117188246
UNIPROT_ACCESSION			Gene Name
Q868Z9	Papilin
Q80T21	ADAMTS-like 4
Q9UKP4	similar to hCG1991431; similar to COMPase; ADAM metallopeptidase with thrombospondin type 1 motif, 7
Q9W770	spondin 1, extracellular matrix protein
Q6ZMP0	thrombospondin, type I, domain containing 4
Gene Group 16	Enrichment Score: 11.802722826824168
UNIPROT_ACCESSION			Gene Name
Q92485	sphingomyelin phosphodiesterase, acid-like 3B
Q0VD19	sphingomyelin phosphodiesterase 1, acid lysosomal
Q04519	sphingomyelin phosphodiesterase 1, acid lysosomal
P17405	sphingomyelin phosphodiesterase 1, acid lysosomal
Q3ZC91	similar to Sphingomyelin phosphodiesterase, acid-like 3A; sphingomyelin phosphodiesterase, acid-like 3A
Gene Group 17	Enrichment Score: 11.077717626426244
UNIPROT_ACCESSION			Gene Name
Q9JI03	collagen, type V, alpha 1
P17139	abnormal EMBroygenesis
P20849	collagen, type IX, alpha 1
P02459	collagen, type II, alpha 1
P12105	collagen, type III, alpha 1
P20908	collagen, type V, alpha 1
P13941	collagen, type III, alpha 1
P20909	collagen, type XI, alpha 1
P29400	collagen, type IV, alpha 5
Gene Group 18	Enrichment Score: 10.684937357182775
UNIPROT_ACCESSION			Gene Name
Q25055	Holotricin-3
Q27270	Tenecin-3
O44662	Neuropeptide-Like Protein
Q8I6R7	Acanthoscurrin-2
Q8I948	Acanthoscurrin-1
Gene Group 19	Enrichment Score: 10.004575256184136
UNIPROT_ACCESSION			Gene Name
Q61555	similar to fibrillin 2; fibrillin 2
O75095	multiple EGF-like-domains 6
P10079	fibropellin I
O00339	matrilin 2
Q61554	fibrillin 1
P49747	cartilage oligomeric matrix protein
P48733	uromodulin
P35556	fibrillin 2
Q9TV36	fibrillin 1
Gene Group 20	Enrichment Score: 8.829976982579932
UNIPROT_ACCESSION			Gene Name
Q6KF82	Pseudohemocyanin-1
P80096	Hemocyanin C chain
P80888	Hemocyanin
P04254	Hemocyanin A chain
Q9VUY0	MOXD1 homolog 1
P10787	Hemocyanin B chain
Gene Group 21	Enrichment Score: 7.457024193408708
UNIPROT_ACCESSION			Gene Name
Q14517	FAT tumor suppressor homolog 1 (Drosophila)
P97881	mucin 13, cell surface associated
Q9VW71	Putative fat-like cadherin-related tumor suppressor homolog
Q6V0I7	FAT tumor suppressor homolog 4 (Drosophila)
Q61549	EGF-like module containing, mucin-like, hormone receptor-like sequence 1
P33450	fat
O00339	matrilin 2
O15943	Cadherin-N
P48733	uromodulin
Q8BNA6	FAT tumor suppressor homolog 3 (Drosophila)
Gene Group 22	Enrichment Score: 7.059559909773544
UNIPROT_ACCESSION			Gene Name
Q92954	proteoglycan 4
Q6PZE0	mucin 19
Q99PL5	ribosome binding protein 1
Q5SSG8	mucin 21, cell surface associated
P08775	polymerase (RNA) II (DNA directed) polypeptide A
P17437	APEG precursor protein
Q25055	Holotricin-3
P07476	involucrin
P07856	sericin 1
P04052	RNA polymerase II 215kD subunit
Q08696	Axoneme-associated protein mst101(2)
Q28092	cylicin, basic protein of sperm head cytoskeleton 2
P08673	Circumsporozoite protein
Q26289	Period circadian protein
Q64507	keratin associated protein 5-1
Q9VDV3	Probable nucleoporin Nup58
P09125	Merozoite surface protein CMZ-8
P12036	neurofilament, heavy polypeptide
Q9JM99	proteoglycan 4 (megakaryocyte stimulating factor, articular superficial zone protein)
Q27270	Tenecin-3
Q701N2	keratin associated protein 5-5
Q28298	ribosome binding protein 1 homolog 180kDa (dog)
Gene Group 23	Enrichment Score: 7.059298123167425
UNIPROT_ACCESSION			Gene Name
P98158	low density lipoprotein-related protein 2
Q9JI18	low density lipoprotein-related protein 1B (deleted in tumors)
P98157	low density lipoprotein-related protein 1
Q98931	low density lipoprotein receptor-related protein 8, apolipoprotein e receptor
P98164	low density lipoprotein-related protein 2
Q98930	sortilin-related receptor, L(DLR class) A repeats-containing
Q91ZX7	low density lipoprotein receptor-related protein 1
P20063	low density lipoprotein receptor
Q04833	Low-density lipoprotein Receptor Related
Gene Group 24	Enrichment Score: 6.874037983735421
UNIPROT_ACCESSION			Gene Name
P98088	mucin 5AC, oligomeric mucus/gel-forming; similar to hCG1778310
Q6PZE0	mucin 19
Q02817	mucin 2, oligomeric mucus/gel-forming
Q62635	mucin 2, oligomeric mucus/gel-forming
Gene Group 25	Enrichment Score: 6.850775310442399
UNIPROT_ACCESSION			Gene Name
Q9VEG6	Chorion peroxidase
Q9PWF7	Catalase
P07202	thyroid peroxidase
Q01603	Peroxidase
Gene Group 26	Enrichment Score: 6.03208206403182
UNIPROT_ACCESSION			Gene Name
Q9UQP3	tenascin N
Q810U3	neurofascin
Q80Z71	tenascin N
Q9BUD6	spondin 2, extracellular matrix protein
Gene Group 27	Enrichment Score: 5.403022126744048
UNIPROT_ACCESSION			Gene Name
P07686	hexosaminidase B (beta polypeptide)
P20060	hexosaminidase B
Q0V8R6	hexosaminidase A (alpha polypeptide)
Q641X3	hexosaminidase A
Gene Group 28	Enrichment Score: 4.495552011922088
UNIPROT_ACCESSION			Gene Name
Q80U59	DNA segment, Chr 5, ERATO Doi 579, expressed
P10090	white
Q20591	Vacuolar H ATPase
Q96J66	ATP-binding cassette, sub-family C (CFTR/MRP), member 11
Q9Y2G3	ATPase, class VI, type 11B
Q7PPA5	Calcium-transporting ATPase sarcoplasmic/endoplasmic reticulum type
Q9VW60	Adenylyl cyclase 76E
Q95NU5	abnormal OOCyte formation
Q86UK0	ATP-binding cassette, sub-family A (ABC1), member 12
P33527	ATP-binding cassette, sub-family C (CFTR/MRP), member 1
Q6Y306	ATP-binding cassette, sub-family C (CFTR/MRP), member 12
Q96J65	ATP-binding cassette, sub-family C (CFTR/MRP), member 12
Q9QYM0	ATP-binding cassette, sub-family C (CFTR/MRP), member 5
O88708	origin recognition complex, subunit 4-like (S. cerevisiae)
P51829	adenylate cyclase 7
Q9UBJ2	ATP-binding cassette, sub-family D (ALD), member 2
Q27533	Probable cation-transporting ATPase W08D2.5
P05632	similar to ATP synthase subunit epsilon, mitochondrial; ATP synthase, H+ transporting, mitochondrial F1 complex, epsilon subunit
Q9WUK4	replication factor C (activator 1) 2
Q5TTG1	V-type proton ATPase catalytic subunit A
Q5XF89	ATPase type 13A3
Gene Group 29	Enrichment Score: 4.265518923306557
UNIPROT_ACCESSION			Gene Name
Q99NF1	beta-carotene oxygenase 2
Q5SRE7	phytanoyl-CoA dioxygenase domain containing 1
Q5U3U0	zgc:101639
Q6JHU8	leucine proline-enriched proteoglycan (leprecan) 1
O62515	Probable phytanoyl-CoA dioxygenase
Q9V4U9	Probable cytochrome P450 6a13
O18778	phytanoyl-CoA 2-hydroxylase
A5D6U8	zgc:162913
Q9VVR9	Probable cytochrome P450 12c1, mitochondrial
Q9HAY6	beta-carotene 15,15'-monooxygenase 1
P54001	procollagen-proline, 2-oxoglutarate 4-dioxygenase (proline 4-hydroxylase), alpha polypeptide I
Q9NVH6	trimethyllysine hydroxylase, epsilon
Q5U367	procollagen-lysine, 2-oxoglutarate 5-dioxygenase 3
Q9VA27	Cytochrome P450-4c3
Q9V6D6	Probable cytochrome P450 301a1, mitochondrial
Q4V8T0	zgc:114168
P57093	phytanoyl-CoA 2-hydroxylase
Q964R0	Cytochrome P450 6k1
Q91ZW6	trimethyllysine hydroxylase, epsilon
Q9R0B9	procollagen lysine, 2-oxoglutarate 5-dioxygenase 2
Q6JHU7	leprecan-like 1
Q924Y0	butyrobetaine (gamma), 2-oxoglutarate dioxygenase 1 (gamma-butyrobetaine hydroxylase)
Q91XT5	beta-carotene 15,15'-monooxygenase 1
O00625	pirin (iron-binding nuclear protein)
A6BM06	Dmaco
O75936	butyrobetaine (gamma), 2-oxoglutarate dioxygenase (gamma-butyrobetaine hydroxylase) 1
O14832	phytanoyl-CoA 2-hydroxylase
Q9QZU7	butyrobetaine (gamma), 2-oxoglutarate dioxygenase (gamma-butyrobetaine hydroxylase) 1
Q9V5L3	Probable cytochrome P450 49a1
Q5R5D8	butyrobetaine (gamma), 2-oxoglutarate dioxygenase (gamma-butyrobetaine hydroxylase) 1
Q9I993	similar to beta-carotene 15,15-dioxygenase; beta-carotene 15,15'-monooxygenase 1
P24802	procollagen-lysine 1, 2-oxoglutarate 5-dioxygenase 1
Q9JJS6	beta-carotene 15,15'-monooxygenase
Gene Group 30	Enrichment Score: 4.186103979790323
UNIPROT_ACCESSION			Gene Name
Q499T2	interferon gamma inducible protein 30
A6QPN6	gamma-inducible protein 30
P13284	interferon, gamma-inducible protein 30
Q9ESY9	interferon gamma inducible protein 30
Gene Group 31	Enrichment Score: 3.9788348770155295
UNIPROT_ACCESSION			Gene Name
P40614	Phosphate carrier protein, mitochondrial
Q5HZE0	solute carrier family 25, member 29
Q02338	3-hydroxybutyrate dehydrogenase, type 1
Q9VA73	Calcium-binding mitochondrial carrier protein Aralar1
Q27238	ADP,ATP carrier protein 1
Q6ZT89	mitochondrial carrier protein-like
Q9R112	sulfide quinone reductase-like (yeast)
Q9VVR9	Probable cytochrome P450 12c1, mitochondrial
Q8BMG8	solute carrier family 25, member 32
P24881	Cytochrome c oxidase subunit 1
Q8CFJ7	solute carrier family 25, member 45
Q9Y6N5	sulfide quinone reductase-like (yeast)
P24878	Cytochrome b
Q922Q1	MOCO sulphurase C-terminal domain containing 2
Q9V6D6	Probable cytochrome P450 301a1, mitochondrial
Q9CW42	similar to MOSC domain-containing protein 1, mitochondrial; MOCO sulphurase C-terminal domain containing 1
Q26365	stress-sensitive B
Q9Z2Z6	solute carrier family 25 (mitochondrial carnitine/acylcarnitine translocase), member 20
Q9CQN6	transmembrane protein 14C
Q08DK7	solute carrier family 25, member 29
B0FWD1	Cytochrome c oxidase subunit 3
Q6NUT3	chromosome 19 open reading frame 28
Q80ZN9	cytochrome c oxidase subunit VIb polypeptide 2
P47740	aldehyde dehydrogenase family 3, subfamily A2
Q3U481	RIKEN cDNA F630110N24 gene
Gene Group 32	Enrichment Score: 3.947561742930109
UNIPROT_ACCESSION			Gene Name
Q925I0	keratin associated protein 16-1
A5A6M6	keratin 1
P04104	keratin 1
Q9BYP8	keratin associated protein 17-1
Q6RHW0	keratin 9
Q6IQ55	tau tubulin kinase 2
P35527	keratin 9
Q6IFW6	keratin 10
O08884	keratin associated protein 6-2
P06394	similar to Keratin 10 (epidermolytic hyperkeratosis; keratosis palmaris et plantaris); keratin 10 (epidermolytic hyperkeratosis; keratosis palmaris et plantaris)
O18740	keratin 9
Q6EIZ1	keratin 2; keratin 1
Q6IG02	keratin 2
P26372	ultra high-sulphur keratin protein
Q64507	keratin associated protein 5-1
P12035	keratin 3
P02535	keratin 10
Q701N2	keratin associated protein 5-5
P13645	keratin 10
Gene Group 33	Enrichment Score: 3.786513419734007
UNIPROT_ACCESSION			Gene Name
Q9CQ62	2,4-dienoyl CoA reductase 1, mitochondrial
Q11177	DeHydrogenases, Short chain
Q3ZBV9	dehydrogenase/reductase (SDR family) member 11
A5PJJ7	short chain dehydrogenase/reductase family 16C, member 6
Q28FD1	aldo-keto reductase family 1, member A1 (aldehyde reductase)
Q71R50	dehydrogenase/reductase (SDR family) member 11
Q8CEE7	retinol dehydrogenase 13 (all-trans and 9-cis)
Q7ZY31	sepiapterin reductase (7,8-dihydrobiopterin:NADP+ oxidoreductase)
Gene Group 34	Enrichment Score: 3.7527064364508456
UNIPROT_ACCESSION			Gene Name
Q9QYF1	retinol dehydrogenase 11
Q96NR8	retinol dehydrogenase 12 (all-trans/9-cis/11-cis)
Q6NUM9	retinol saturase (all-trans-retinol 13,14-reductase)
Q8TC12	retinol dehydrogenase 11 (all-trans/9-cis/11-cis)
Q99NF1	beta-carotene oxygenase 2
Gene Group 35	Enrichment Score: 3.6858554660525957
UNIPROT_ACCESSION			Gene Name
P33265	Cytochrome P450 2C28
P79401	cytochrome P450 3A29
Q9PWF7	Catalase
Q5SRE7	phytanoyl-CoA dioxygenase domain containing 1
Q5U3U0	zgc:101639
P29981	Cytochrome P450 4C1
O70537	Cytochrome P450 3A31
Q9V4U9	Probable cytochrome P450 6a13
Q6NYE4	transmembrane protein 195
P05183	cytochrome P450, family 3, subfamily a, polypeptide 2
P19967	Cytochrome b5-related
Q7TQA3	short chain dehydrogenase/reductase family 16C, member 5
P24557	thromboxane A synthase 1 (platelet)
Q9VVR9	Probable cytochrome P450 12c1, mitochondrial
A2VE04	ferric-chelate reductase 1
Q9CX98	cytochrome P450, family 2, subfamily u, polypeptide 1
P51538	cytochrome P450, family 3, subfamily a, polypeptide 9
Q9VA27	Cytochrome P450-4c3
Q27712	Cytochrome P450 2L1
P47787	thromboxane A synthase 1 (platelet, cytochrome P450, family 5, subfamily A)
Q86SK9	stearoyl-CoA desaturase 5
Q9JMA7	cytochrome P450, family 3, subfamily a, polypeptide 41A; cytochrome P450, family 3, subfamily a, polypeptide 41B
P79102	cytochrome P450, subfamily IIIA (niphedipine oxidase), polypeptide 4
Q96IV6	chromosome 5 open reading frame 4
Q9V6D6	Probable cytochrome P450 301a1, mitochondrial
Q5M8F9	hypothetical LOC496770
Q964R0	Cytochrome P450 6k1
Q9NGX9	disembodied
O88822	sterol-C5-desaturase (fungal ERG3, delta-5-desaturase) homolog (S. cerevisae)
A6BM06	Dmaco
Q9V5L3	Probable cytochrome P450 49a1
O44390	Acyl-CoA Delta(11) desaturase
Q9EQC1	hydroxy-delta-5-steroid dehydrogenase, 3 beta- and steroid delta-isomerase 7
Q9JJS6	beta-carotene 15,15'-monooxygenase
P13527	Cytochrome P450 6A1
Gene Group 36	Enrichment Score: 2.747635739202257
UNIPROT_ACCESSION			Gene Name
Q7PKQ5	Alpha-actinin, sarcomeric
Q9Z0F4	calcium and integrin binding 1 (calmyrin)
Q86YS3	RAB11 family interacting protein 4 (class II)
Q9VA73	Calcium-binding mitochondrial carrier protein Aralar1
Q86XE3	EF-hand domain family, member A2
Q641Z8	penta-EF hand domain containing 1
Q1HPS0	myosin light chain 2
Q5R8Z6	multiple coagulation factor deficiency 2
P29289	Troponin C, isoform 1
P02636	Sarcoplasmic calcium-binding protein, alpha-B and -A chains
P02635	Sarcoplasmic calcium-binding protein, beta chain
P29290	Troponin C, isoform 2A
A1A600	EF-hand calcium binding domain 4A
Q8IZ41	RAS and EF-hand domain containing
P62184	Calmodulin
Q8STF0	Calmodulin
P42325	Neurocalcin
P05946	Sarcoplasmic calcium-binding protein 1
Q96AY3	FK506 binding protein 10, 65 kDa
Q11002	Calpain-A
P06708	Troponin C, isotype gamma
A0JP75	hypothetical protein LOC100036622
Gene Group 37	Enrichment Score: 2.620448630005379
UNIPROT_ACCESSION			Gene Name
O43704	sulfotransferase family, cytosolic, 1B, member 1
P17988	sulfotransferase family, cytosolic, 1A, phenol-preferring, member 1
Q9D939	sulfotransferase family, cytosolic, 1C, member 2
O35403	predicted gene 4794; sulfotransferase family 3A, member 1
P52840	sulfotransferase family 1A, phenol-preferring, member 1
O75897	sulfotransferase family, cytosolic, 1C, member 4
Q8JG30	sulfotransferase family, cytosolic, 1B, member 1
P19217	sulfotransferase family 1E, estrogen-preferring, member 1
P50224	sulfotransferase family, cytosolic, 1A, phenol-preferring, member 4; sulfotransferase family, cytosolic, 1A, phenol-preferring, member 3
Gene Group 38	Enrichment Score: 2.60836008872997
UNIPROT_ACCESSION			Gene Name
Q21890	Uncharacterized protein R102.4
Q28D99	glutamate decarboxylase-like 1
Q3UX83	1-aminocyclopropane-1-carboxylate synthase homolog (Arabidopsis)(non-functional)-like
Q80WP8	glutamate decarboxylase-like 1
Q5E9N4	aminoadipate aminotransferase
Gene Group 39	Enrichment Score: 2.604554174762706
UNIPROT_ACCESSION			Gene Name
Q8C0L6	polyamine oxidase (exo-N4-amino)
Q9D826	pipecolic acid oxidase
P79371	sarcosine oxidase
Q865R1	polyamine oxidase (exo-N4-amino)
Gene Group 40	Enrichment Score: 2.4011800227131954
UNIPROT_ACCESSION			Gene Name
Q9CXF0	kynureninase (L-kynurenine hydrolase)
Q80Z29	nicotinamide phosphoribosyltransferase
Q52I78	nicotinamide phosphoribosyltransferase
A7SCH8	Kynureninase
Q711T7	NAD synthetase 1
Q16719	kynureninase (L-kynurenine hydrolase)
Q18026	Kynureninase
Q9VYA0	Probable glutamine-dependent NAD(+) synthetase
Gene Group 41	Enrichment Score: 2.380265962321144
UNIPROT_ACCESSION			Gene Name
Q99NH0	ankyrin repeat domain 17
Q18297	TRPA cation channel homolog
Q12955	ankyrin 3, node of Ranvier (ankyrin G)
Q8IWZ3	ankyrin repeat and KH domain containing 1; ANKHD1-EIF4EBP3 readthrough transcript; eukaryotic translation initiation factor 4E binding protein 3
Q9ULJ7	ankyrin repeat domain 50
Q9VCA8	multiple ankyrin repeats single KH domain
P16157	ankyrin 1, erythrocytic
Q8C8R3	ankyrin 2, brain
Gene Group 42	Enrichment Score: 2.0535804727766407
UNIPROT_ACCESSION			Gene Name
Q8IYR2	SET and MYND domain containing 4
P18146	early growth response 1
P47904	ribosomal protein S27
Q9H7B4	SET and MYND domain containing 3
Q0MVN8	crystallin, zeta (quinone reductase)
Q8UWA5	Carbonic anhydrase 2
Q9BUG6	zinc finger and SCAN domain containing 5A
Q8IN94	Trithorax group protein osa
Q642B2	zinc finger protein 672
Q9NTJ4	mannosidase, alpha, class 2C, member 1
Q8BUR3	forkhead box J3
Q24400	Muscle LIM protein at 84B
Q9Y6Q3	zinc finger protein 37 homolog (mouse)
Q99M85	scratch homolog 1, zinc finger protein (Drosophila)
Q9CWR2	SET and MYND domain containing 3
Q05159	early growth response 2b
Q4VC12	zinc finger, MYND-type containing 17
O16011	muscleblind
Q86VM9	zinc finger CCCH-type containing 18
P79896	Alcohol dehydrogenase class-3
Q96KM6	zinc finger protein 512B
P11415	crystallin, zeta
Q5SVZ6	zinc finger, MYM-type 1
Q8BQC8	RB-associated KRAB repressor
A6QLJ8	phosphotriesterase related
Q5T200	zinc finger CCCH-type containing 13
Q8R151	zinc finger, NFX1-type containing 1
Q5R5X9	SET and MYND domain containing 4
Q2KI95	four and a half LIM domains 2
P08155	Kruppel homolog 1
Q9GZV5	WW domain containing transcription regulator 1
Q6P616	RNA binding motif protein 22
Q32L60	tripartite motif-containing 13
Q14593	zinc finger protein 273
Q90W95	6-pyruvoyl tetrahydrobiopterin synthase
P00920	carbonic anhydrase 2
Q95RA8	mob as tumor suppressor
Q58D05	TRAF-type zinc finger domain containing 1
Q8N448	ligand of numb-protein X 2
B0X0K1	Transcription factor Ken 2
Q8WUU4	zinc finger protein 296
Q58D31	sorbitol dehydrogenase
Q8WV37	zinc finger protein 480
B2RVL6	zinc finger, CCHC domain containing 24
Q03601	NHL (ring finger b-box coiled coil) domain containing
Q6PCS4	Rho GTPase activating protein 29
Q8CF90	v-maf musculoaponeurotic fibrosarcoma oncogene family, protein A (avian)
A5D6U8	zgc:162913
Q924T7	ring finger protein 31
Q5F3V0	SET and MYND domain containing 4
P43165	carbonic anhydrase 5a, mitochondrial
Q9H0J9	poly (ADP-ribose) polymerase family, member 12
P15336	activating transcription factor 2
Q5TFE4	5'-nucleotidase domain containing 1
Q09575	Uncharacterized protein K02A2.6
Q9R111	guanine deaminase
Q767K9	protein phosphatase 1, regulatory (inhibitor) subunit 10
P82205	Cu/Zn SOD
Q26622	orphan steroid hormone receptor 2
A4IF63	tripartite motif-containing 2
Q5ZLX5	zinc finger, RAN-binding domain containing 2
Q24180	Deformed epidermal autoregulatory factor-1
P80467	Alcohol dehydrogenase class-3
Q64092	transcription factor E3
Q9BQS8	FYVE and coiled-coil domain containing 1
Q5U2Q3	similar to RIKEN cDNA 4931406C07
Q9C0F0	additional sex combs like 3 (Drosophila)
Q3ZCX4	zinc finger protein 568
Q91766	hepatic nuclear factor 4
Q8CFC2	myelin transcription factor 1
Q7ZY81	nucleosome assembly protein 1-like 1
Q96MB7	harbinger transposase derived 1
B4K982	Dmoj_GI24295
Q86UP3	zinc finger homeobox 4
Q5FW17	MGC107891 protein
Q8BTK5	SET and MYND domain containing 4
Q5RBN9	transcriptional adaptor 2 (ADA2 homolog, yeast)-beta
Q767K9	similar to protein phosphatase 1, regulatory subunit 10
Q9Y2H8	zinc finger protein 510
Q8BTH6	scratch homolog 2, zinc finger protein (Drosophila)
P28702	retinoid X receptor, beta
Q28719	prostaglandin reductase 1
Q8BZ20	poly (ADP-ribose) polymerase family, member 12
A7Z017	v-maf musculoaponeurotic fibrosarcoma oncogene homolog
Q0P3Z2	phosphotriesterase related
Q8TBZ5	zinc finger protein 502
Q24266	buttonhead
O12946	Cellular tumor antigen p53
Q91W89	mannosidase, alpha, class 2C, member 1
A6BM06	Dmaco
Q9U3V5	tiptop
Q96D59	ring finger protein 183
A2A9A2	doublesex and mab-3 related transcription factor like family A2
Q3SZY7	zinc finger, AN1-type domain 6
Q5M7V1	tripartite motif-containing 13
Q02912	mammalian sorbitol dehydrogenase homolog
Gene Group 43	Enrichment Score: 2.015664925694485
UNIPROT_ACCESSION			Gene Name
P41822	Ferritin subunit
Q9I923	regucalcin
P49948	ferritin protein
Q6TLF6	regucalcin; similar to regucalcin
Q26061	Ferritin
P85838	Ferritin, heavy subunit
Q9I922	regucalcin (senescence marker protein-30)
Gene Group 44	Enrichment Score: 1.763874529305707
UNIPROT_ACCESSION			Gene Name
Q3SZP5	acyl-Coenzyme A oxidase 1, palmitoyl
Q9Z1N0	acyl-Coenzyme A oxidase 1, palmitoyl
P15651	acyl-Coenzyme A dehydrogenase, C-2 to C-3 short chain
P07872	acyl-Coenzyme A oxidase 1, palmitoyl
Gene Group 45	Enrichment Score: 1.5554589178212763
UNIPROT_ACCESSION			Gene Name
Q5ZME2	malate dehydrogenase 1, NAD (soluble)
Q9PVK5	lactate dehydrogenase A4
P07764	Aldolase
Q95028	Ecdysone-inducible gene L3
Q99L13	predicted gene 11225; 3-hydroxyisobutyrate dehydrogenase
P17330	GPD (glyceraldehyde 3-phosphate dehydrogenase)
Q5R5E7	3-hydroxyisobutyrate dehydrogenase
Gene Group 46	Enrichment Score: 1.449820635656236
UNIPROT_ACCESSION			Gene Name
Q2V2M9	formin homology 2 domain containing 3
Q9VUC6	Formin-like protein CG32138
Q76LL6	formin homology 2 domain containing 3
Q96PY5	formin-like 2
Q0GNC1	subacute ozone induced inflammation; RIKEN cDNA 2610204M08 gene
Gene Group 47	Enrichment Score: 1.438170991087021
UNIPROT_ACCESSION			Gene Name
Q9HCD6	tetratricopeptide repeat, ankyrin repeat and coiled-coil containing 2
Q9ULJ7	ankyrin repeat domain 50
Q8CI96	CAP-GLY domain containing linker protein family, member 4; similar to CAP-GLY domain containing linker protein family, member 4
Q8NI38	nuclear factor of kappa light polypeptide gene enhancer in B-cells inhibitor, delta
Gene Group 48	Enrichment Score: 1.4015107881700875
UNIPROT_ACCESSION			Gene Name
Q2NL00	similar to glutathione S-transferase theta 1; glutathione S-transferase theta 1
Q93112	Glutathione S-transferase 1, isoform D; Glutathione S-transferase 1, isoform A; Glutathione S-transferase 1, isoform C
Q9BEB0	Glutathione S-transferase Mu 2
O76483	Glutathione S-transferase D7
Q01579	glutathione S-transferase theta 1
P04905	glutathione S-transferase mu 1
Q5R8E8	glutathione S-transferase mu 2 (muscle)
Gene Group 49	Enrichment Score: 1.3659407995840733
UNIPROT_ACCESSION			Gene Name
Q7QJT4	Protein prickle
Q2KI95	four and a half LIM domains 2
Q292U2	Protein prickle
Q24400	Muscle LIM protein at 84B
P50464	UNCoordinated
Gene Group 50	Enrichment Score: 1.272074947717282
UNIPROT_ACCESSION			Gene Name
Q16822	phosphoenolpyruvate carboxykinase 2 (mitochondrial)
P07379	phosphoenolpyruvate carboxykinase 1 (soluble)
Q8BH04	phosphoenolpyruvate carboxykinase 2 (mitochondrial)
P00636	fructose 1,6-bisphosphatase
P20007	Phosphoenolpyruvate carboxykinase
Gene Group 51	Enrichment Score: 1.2366923746722895
UNIPROT_ACCESSION			Gene Name
Q7TQF7	amphiphysin
O08839	bridging integrator 1
Q5I0D6	nitric oxide synthase trafficker
Q8IVI9	nitric oxide synthase trafficker
O00499	bridging integrator 1
Gene Group 52	Enrichment Score: 1.1623144629194226
UNIPROT_ACCESSION			Gene Name
P62864	Finkel-Biskis-Reilly murine sarcoma virus (FBR-MuSV) ubiquitously expressed; similar to Finkel-Biskis-Reilly murine sarcoma virusubiquitously expressed
Q22054	Ribosomal Protein, Small subunit
P02362	ribosomal protein S8 (rpS8B)
P47904	ribosomal protein S27
P51403	Ribosomal Protein, Small subunit
Q9XVF7	Ribosomal Protein, Large subunit
P49180	Ribosomal Protein, Large subunit
O01868	Ribosomal Protein, Large subunit
P02362	ribosomal protein S8
P48162	Ribosomal Protein, Large subunit
Q235M8	TTHERM_01053000
P52821	Ribosomal Protein, Small subunit
Q09533	Ribosomal Protein, Large subunit
P62282	ribosomal protein S11
O01358	60S ribosomal protein L27a
P23403	similar to ribosomal protein S20
Q96GC5	mitochondrial ribosomal protein L48
Q4N3P0	40S ribosomal protein S8
Q962S4	60S ribosomal protein L39
P62246	ribosomal protein S15a, pseudogene 1; similar to ribosomal protein S15a; ribosomal protein S15a
Q95V39	60S ribosomal protein L8
O44480	Ribosomal Protein, Large subunit
Q962T1	60S ribosomal protein L32
P29314	ribosomal protein S9; similar to 40S ribosomal protein S9; hypothetical protein LOC681065
Q5RAZ9	ribosomal protein L36
A8Q2H5	40S ribosomal protein SA
O45946	Ribosomal Protein, Large subunit
Q7SYU0	ribosomal protein S8
P61314	similar to ribosomal protein L15; ribosomal protein L15
O45499	Ribosomal Protein, Small subunit
Q20228	Ribosomal Protein, Small subunit
P48158	Ribosomal Protein, Large subunit
P36241	Ribosomal protein L19
Q93572	Replication Protein A homolog
Q9VXX8	Ribosomal protein L37a
P17078	ribosomal protein L35; similar to 60S ribosomal protein L35
P08570	Ribosomal protein LP1
Q3SZ90	ribosomal protein L13a
A8PJ38	Bm1_27225
Q19869	Ribosomal Protein, Large subunit
Gene Group 53	Enrichment Score: 1.1376103246375588
UNIPROT_ACCESSION			Gene Name
P13541	myosin, heavy polypeptide 3, skeletal muscle, embryonic
Q9JMH9	myosin XVIIIA
P35554	flightin
P35416	Paramyosin
P05661	Myosin heavy chain
P68136	actin, alpha 1, skeletal muscle
P19351	upheld
Gene Group 54	Enrichment Score: 1.064397818640489
UNIPROT_ACCESSION			Gene Name
Q32L63	Vps20-associated 1 homolog (S. cerevisiae)
Q5XGW6	hypothetical LOC495125
Q52KZ7	hypothetical protein MGC115145
Q86YS3	RAB11 family interacting protein 4 (class II)
Gene Group 55	Enrichment Score: 0.9188678640601041
UNIPROT_ACCESSION			Gene Name
Q7TMY8	HECT, UBA and WWE domain containing 1
B4F6W9	hypothetical protein LOC100158539
Q13049	tripartite motif-containing 32
Q6ZQ93	ubiquitin specific peptidase 34
Q8IYW5	ring finger protein 168
Q9ULT8	HECT domain containing 1
Q29L39	Protein purity of essence
Q7RTS5	otopetrin 3
P50876	ring finger protein 144A
Q80TP3	ubiquitin protein ligase E3 component n-recognin 5
Q2TL32	ZUBR1
Q4VC12	zinc finger, MYND-type containing 17
A5PLL7	ubiquitin-conjugating enzyme E2 variant 1; ubiquitin-conjugating enzyme E2 variant 1 pseudogene 2; transmembrane protein 189; TMEM189-UBE2V1 readthrough transcript
A9JTP3	hypothetical protein LOC100127811
Q6GQE7	autophagy 3-like
P51592	hyperplastic discs
Q5RAG3	zer-1 homolog (C. elegans)
Q69ZR2	HECT domain containing 1
Q8TCQ1	membrane-associated ring finger (C3HC4) 1
Q9VX91	E3 ubiquitin-protein ligase UBR1
Q80U87	ubiquitin specific peptidase 8
Q7Z6Z7	HECT, UBA and WWE domain containing 1
A1A5G2	hypothetical protein LOC100036690
P58283	ring finger protein 216
Q8WV35	leucine rich repeat containing 29
A2AN08	ubiquitin protein ligase E3 component n-recognin 4
Q96D59	ring finger protein 183
Q5BJ29	F-box and leucine-rich repeat protein 7
Gene Group 56	Enrichment Score: 0.6539852746853915
UNIPROT_ACCESSION			Gene Name
Q5SSW2	proteasome (prosome, macropain) activator subunit 4
Q01643	Male-specific RNA 84Db
Q9R0I7	YLP motif containing 1
Q14997	proteasome (prosome, macropain) activator subunit 4
Gene Group 57	Enrichment Score: 0.43534492907785555
UNIPROT_ACCESSION			Gene Name
P34722	TPA (tetradecanoyl phorbol acetate) resistant
Q9NRA0	sphingosine kinase 2
Q5E9J9	STE20-related kinase adaptor alpha
Q86XP1	diacylglycerol kinase, eta
Q09103	retinal degeneration A
Gene Group 58	Enrichment Score: 0.3646236688680053
UNIPROT_ACCESSION			Gene Name
A2CEA7	Ras protein-specific guanine nucleotide-releasing factor 2
Q13905	Rap guanine nucleotide exchange factor (GEF) 1
O77086	Guanine nucleotide-releasing factor 2
Q80U35	Rho guanine nucleotide exchange factor (GEF) 17
Gene Group 59	Enrichment Score: 0.18570058208906903
UNIPROT_ACCESSION			Gene Name
Q6PEV3	WAS/WASL interacting protein family, member 2
Q920B0	FERM domain containing 4B
Q8HZQ5	ezrin
O01479	UNCoordinated
P35220	alpha Catenin
Q71LX4	talin 2
Q2HJ57	coactosin-like 1 (Dictyostelium)
Q9P2Q2	FERM domain containing 4A
Q8BIE6	FERM domain containing 4A
Q2V2M9	formin homology 2 domain containing 3
Q20952	ADDucin
O46037	Vinculin
Q68HB4	profilin
Q9JLH8	tropomodulin 4
Q76LL6	formin homology 2 domain containing 3
Q921U8	smoothelin
Q9Y4G6	talin 2
Q29GR8	Moesin/ezrin/radixin homolog 1
Q70E73	Ras association (RalGDS/AF-6) and pleckstrin homology domains 1
Q8R5A3	amyloid beta (A4) precursor protein-binding, family B, member 1 interacting protein
Gene Group 60	Enrichment Score: 0.08750236460843429
UNIPROT_ACCESSION			Gene Name
Q62563	sex determining region of Chr Y
Q5RC80	RNA binding motif protein 39
Q9R0I7	YLP motif containing 1
Q8CFT2	SET domain containing 1B
Q6NS15	ARC105 protein
Q08D57	SET domain containing 1B
Gene Group 61	Enrichment Score: 0.05528979481255999
UNIPROT_ACCESSION			Gene Name
P55042	Ras-related associated with diabetes
P09645	tubulin, alpha 3e
Q6DGN0	zgc:92849
P34690	TuBulin, Alpha
Q25008	Tubulin alpha-1 chain
Q9YIC0	elongation factor 1 alpha
P61857	beta-Tubulin at 85D
Q6AY56	tubulin, alpha 8
P06603	alpha-Tubulin at 84B
Q3UJK4	GTP binding protein 2
Q80SU7	predicted gene 1966; predicted gene 8995; GTPase, very large interferon inducible 1
O16118	Guanine nucleotide-binding protein G(s) subunit alpha
P97538	muscle RAS oncogene homolog
P13060	Elongation factor 2b
P29691	Elongation FacTor
Q2HJ86	tubulin, alpha 3c
P53013	Elongation FacTor
Q90705	eukaryotic translation elongation factor 2
Q29K06	GTP-binding protein 10 homolog
Q8IZ41	RAS and EF-hand domain containing
Q8I335	PFI0570w
P09206	tubulin, beta 3; tubulin, beta 2C
Q94572	Tubulin alpha-3 chain
Q25009	Tubulin beta-1 chain
Q5RI75	RAS and EF hand domain containing
Q9BX10	GTP binding protein 2
Q28IX8	tubulin, alpha 4b
Q6P9T8	tubulin, beta 4; tubulin, beta 2c; similar to tubulin, beta, 2
Q91V93	Rho-related BTB domain containing 2
O94844	Rho-related BTB domain containing 1
O14807	muscle RAS oncogene homolog
Q80SU7	predicted gene 4070
Gene Group 62	Enrichment Score: 0.01018816639362238
UNIPROT_ACCESSION			Gene Name
Q5ZKR7	acyl-CoA synthetase bubblegum family member 2
A1Z7T0	Protein kinase related to protein kinase N
Q7ZYC4	long-chain-fatty-acid--CoA ligase ACSBG2
Q29502	p21-activated kinase I
Q20140	Probable adenylate kinase isoenzyme F38B2.4
Q9JMH9	myosin XVIIIA
Q01887	receptor-like tyrosine kinase
Q9NIV1	pancreatic eIF-2alpha kinase
Q8IYT8	unc-51-like kinase 2 (C. elegans)
Q0P4F7	acyl-CoA synthetase family member 2
Q16832	discoidin domain receptor tyrosine kinase 2
A2AQW0	mitogen-activated protein kinase kinase kinase 15
Q9W1B0	genghis khan
P49762	Darkener of apricot
P18499	cytoskeletal actin CyIIIb
A6H768	galactokinase 1
O88664	TAO kinase 1
O35099	mitogen-activated protein kinase kinase kinase 5; similar to mitogen activated protein kinase kinase kinase 5
P34722	TPA (tetradecanoyl phorbol acetate) resistant
P53457	Actin-3
P11799	myosin, light chain kinase
Q5E9J9	STE20-related kinase adaptor alpha
P49128	Actin-1
O01761	UNCoordinated
Q3UH66	WNK lysine deficient protein kinase 2
Q62829	p21 protein (Cdc42/Rac)-activated kinase 3
Q9R0N0	galactokinase 1
P84185	Actin-5C
Q80U59	DNA segment, Chr 5, ERATO Doi 579, expressed
Q8VC30	dihydroxyacetone kinase 2 homolog (yeast)
P52034	Phosphofructokinase
P51570	galactokinase 1
Q9JJX8	serine/threonine kinase 32B; predicted gene 3080
Q8BKX6	SMG1 homolog, phosphatidylinositol 3-kinase-related kinase (C. elegans)
Q15772	SPEG complex locus
P53349	mitogen-activated protein kinase kinase kinase 1
Q6IQ55	tau tubulin kinase 2
Q23551	UNCoordinated
P45521	Actin
Q99996	A kinase (PRKA) anchor protein (yotiao) 9
O75962	triple functional domain (PTPRF interacting)
Q6P0Q8	microtubule associated serine/threonine kinase 2
Gene Group 63	Enrichment Score: 5.572386942806032E-4
UNIPROT_ACCESSION			Gene Name
Q6NWC6	cleavage and polyadenylation specific factor 6
Q69YN4	KIAA1429
Q8BTI8	serine/arginine repetitive matrix 2; similar to Serine/arginine repetitive matrix protein 2; similar to retinitis pigmentosa GTPase regulator
Q5R5Q2	serine/arginine repetitive matrix 1
Q9Y091	female lethal d
Q7TN98	cytoplasmic polyadenylation element binding protein 4
Q6P616	RNA binding motif protein 22
O94913	PCF11, cleavage and polyadenylation factor subunit, homolog (S. cerevisiae)
Q5VTL8	PRP38 pre-mRNA processing factor 38 (yeast) domain containing B
Q5EAV6	Pre-mRNA-splicing factor 18
Q5RC80	RNA binding motif protein 39
Q76LC6	RNA binding motif protein 24; similar to RNA binding motif protein 24
Q8C7E9	cleavage stimulation factor, 3' pre-RNA subunit 2, tau
Q9UQ35	serine/arginine repetitive matrix 2; hypothetical LOC100132779
Q5R723	peptidylprolyl isomerase E (cyclophilin E)
Q6AXY7	PRP38 pre-mRNA processing factor 38 (yeast) domain containing B
Q7KRW8	Pre-mRNA-processing factor 39
O43390	heterogeneous nuclear ribonucleoprotein R
Q8WXA9	splicing factor, arginine/serine-rich 12
Q6IRQ4	hypothetical protein MGC82187
Q5ZMJ9	serine/arginine repetitive matrix 1
Q5RDA3	cleavage stimulation factor, 3' pre-RNA, subunit 2, 64kDa
Gene Group 64	Enrichment Score: 4.611964917797742E-5
UNIPROT_ACCESSION			Gene Name
P40320	Minute (2) 21AB
Q9VHP0	belle
Q20140	Probable adenylate kinase isoenzyme F38B2.4
Q05932	folylpolyglutamate synthase
P07900	heat shock protein 90kDa alpha (cytosolic), class A member 2; heat shock protein 90kDa alpha (cytosolic), class A member 1
P18499	cytoskeletal actin CyIIIb
P30404	peptidylprolyl isomerase F
P41216	acyl-CoA synthetase long-chain family member 1
Q9JMH9	myosin XVIIIA
Q9VYA0	Probable glutamine-dependent NAD(+) synthetase
P84185	Actin-5C
O60488	acyl-CoA synthetase long-chain family member 4
Q9U7E0	human XNP gene related
Q6Y306	ATP-binding cassette, sub-family C (CFTR/MRP), member 12
P82995	similar to heat shock protein 1, alpha; heat shock protein 90, alpha (cytosolic), class A member 1
O88813	acyl-CoA synthetase long-chain family member 5
Q04967	heat shock protein 70
P49128	Actin-1
O61998	Heat shock protein 90
P53457	Actin-3
P11141	Heat Shock Protein
A2AQW0	mitogen-activated protein kinase kinase kinase 15
O35547	acyl-CoA synthetase long-chain family member 4
P11147	Heat shock protein cognate 4
P50143	chaperonin containing TCP-1 complex gamma chain
O15315	RAD51-like 1 (S. cerevisiae)
P08106	heat shock protein 70
Q98972	muscle actin OlMA1
P09446	Heat Shock Protein
Q6TUI4	dicer 1, ribonuclease type III
Q3UH66	WNK lysine deficient protein kinase 2
Q8VC30	dihydroxyacetone kinase 2 homolog (yeast)
Q5R4I9	DEAD (Asp-Glu-Ala-Asp) box polypeptide 5
P45521	Actin
Q9NZN3	EH-domain containing 3
Q0P4F7	acyl-CoA synthetase family member 2
Q5ZKR7	acyl-CoA synthetase bubblegum family member 2
Q924N5	acyl-CoA synthetase bubblegum family member 1
Q7ZYC4	long-chain-fatty-acid--CoA ligase ACSBG2
Q66HD0	tumor rejection antigen gp96
Q04451	glycyl-tRNA synthetase
P05166	propionyl Coenzyme A carboxylase, beta polypeptide
Q80U59	DNA segment, Chr 5, ERATO Doi 579, expressed
Q7PHR1	Kinesin-like protein unc-104
P48605	T-complex protein 1 subunit gamma
O14646	chromodomain helicase DNA binding protein 1
P68136	actin, alpha 1, skeletal muscle
Q7YQM4	alpha thalassemia/mental retardation syndrome X-linked (RAD54 homolog, S. cerevisiae)
P35129	LEThal
P11501	heat shock protein 90kDa alpha (cytosolic), class A member 1
P83968	Actin 88F
Q99996	A kinase (PRKA) anchor protein (yotiao) 9
P28741	kinesin family member 3A
Q9UBJ2	ATP-binding cassette, sub-family D (ALD), member 2
Q95NU5	abnormal OOCyte formation
Q9NR19	acyl-CoA synthetase short-chain family member 2
P29844	Heat shock protein cognate 3
P55063	heat shock 70kD protein 1-like (mapped)
Q9UKU0	acyl-CoA synthetase long-chain family member 6
Q27522	Temporarily Assigned Gene name
Q26304	Luciferin 4-monooxygenase
Q63151	acyl-CoA synthetase long-chain family member 3
Q9UL12	sarcosine dehydrogenase
O88708	origin recognition complex, subunit 4-like (S. cerevisiae)
Q9JJX8	serine/threonine kinase 32B; predicted gene 3080
P79384	propionyl Coenzyme A carboxylase, beta polypeptide
P25205	minichromosome maintenance complex component 3
P50306	Probable S-adenosylmethionine synthetase 4; S-adenosylmethionine synthetase
O88664	TAO kinase 1
Q8JZR0	acyl-CoA synthetase long-chain family member 5
P13129	Luciferin 4-monooxygenase
Q8JFP1	eukaryotic translation initiation factor 4A, isoform 2
P29751	gamma non-muscle actin
Q04831	Glutamine synthetase
P79382	microsomal glutathione S-transferase 1
P08659	Luciferin 4-monooxygenase
P13541	myosin, heavy polypeptide 3, skeletal muscle, embryonic
Q9WUK4	replication factor C (activator 1) 2
P17210	Kinesin heavy chain
Q5R511	heat shock 70kDa protein 9 (mortalin)
Q966L9	Germ-Line Helicase
P63018	similar to Heat shock cognate 71 kDa protein (Heat shock 70 kDa protein 8); hypothetical gene supported by NM_024351; M11942; similar to heat shock protein 8; heat shock protein 8; hypothetical gene supported by NM_024351
Q86UK0	ATP-binding cassette, sub-family A (ABC1), member 12
O70133	DEAH (Asp-Glu-Ala-His) box polypeptide 9
Q64380	sarcosine dehydrogenase
Gene Group 65	Enrichment Score: 1.4626621763962122E-8
UNIPROT_ACCESSION			Gene Name
Q8IUR6	chromosome 5 open reading frame 41
Q07961	abdominal-A
P22816	nautilus
Q9W5Z2	paired-like homeodomain transcription factor 2
P42587	NK2 transcription factor related, locus 2
Q9VC61	UPF0474 protein CG13624
Q16676	forkhead box D1
Q8BUR3	forkhead box J3
A2A9A2	doublesex and mab-3 related transcription factor like family A2
Q924Z4	LAG1 homolog, ceramide synthase 2
Gene Group 66	Enrichment Score: 2.09741223975345E-14
UNIPROT_ACCESSION			Gene Name
Q16676	forkhead box D1
Q02576	nescient helix loop helix 1
P25980	Nucleolar transcription factor 1-B
Q7T2G1	interferon regulatory factor 2 binding protein 2
Q62563	Sex-determining region Y protein
Q8BUR3	forkhead box J3
P22816	nautilus

## Sheet: PM
Gene functional classification result:
479 Gene ID's analysed
23 clusters formed including 249 genes.
230 genes were not clustered into significant functional groups.
Gene Group 1	Enrichment Score: 19.69040679038077
UNIPROT_ACCESSION	Gene Name
P81579	Cuticle protein AM1274
P81577	Cuticle protein AM1199
P81386	Cuticle protein AMP2
P82119	Cuticle protein 6
P81589	Cuticle protein CP575
Q7M4F3	Endocuticle structural glycoprotein SgAbd-2
P27780	Ecdysone-dependent gene 84A
P82121	Cuticle protein 8
P81385	Cuticle protein AMP1B
O02388	LCP22
P80676	Cuticle protein 2
P82120	Cuticle protein 7
P85196	Cuticle protein 2
P81576	Cuticle protein AM1159
P81384	Cuticle protein AMP1A
Q9V7U0	Pro-resilin
Q7M4F2	Endocuticle structural glycoprotein SgAbd-8
P81580	Cuticle protein CP1158
P14484	Pupal cuticle protein
P81388	Cuticle protein AMP4
Q7M4F4	Endocuticle structural glycoprotein SgAbd-1
Gene Group 2	Enrichment Score: 11.352102104360217
UNIPROT_ACCESSION	Gene Name
Q925I0	keratin associated protein 16-1
Q12816	trophinin
Q6L8H2	keratin associated protein 5-3
Q6PZE0	mucin 19
Q99PL5	ribosome binding protein 1
P17437	APEG precursor protein
O09116	small proline-rich protein 3
Q685J3	mucin 17, cell surface associated
Q3LI72	keratin associated protein 19-5
Q08696	Axoneme-associated protein mst101(2)
Q92804	TAF15 RNA polymerase II, TATA box binding protein (TBP)-associated factor, 68kDa
Q28092	cylicin, basic protein of sperm head cytoskeleton 2
Q6L8H1	keratin associated protein 5-4
P24928	polymerase (RNA) II (DNA directed) polypeptide A, 220kDa
Q9D5Z7	similar to keratin associated protein 5-2; predicted gene 7288; keratin associated protein 5-2
P16884	neurofilament, heavy polypeptide
Q26289	Period circadian protein
Q2TA51	keratin associated protein 5-5
Q64507	keratin associated protein 5-1
P09125	Merozoite surface protein CMZ-8
P12036	neurofilament, heavy polypeptide
Q9JM99	proteoglycan 4 (megakaryocyte stimulating factor, articular superficial zone protein)
Q9BQ66	keratin associated protein 4-12
Q28298	ribosome binding protein 1 homolog 180kDa (dog)
Gene Group 3	Enrichment Score: 8.285086871297002
UNIPROT_ACCESSION	Gene Name
Q5R4N8	alpha-2-macroglobulin
Q95JC9	basic proline-rich protein
Q8R1Q3	angiopoietin-like 7
P28666	C3 and PZP-like, alpha-2-macroglobulin domain containing 8
Q95UE8	Peritrophin-55
Q95JC9	basic proline-rich protein
A2VE23	dermokine
P51910	apolipoprotein D
Q95P09	Protein TsetseEP
Q8TAX7	mucin 7, secreted
O76217	Peritrophin-1
Q9VQ62	Niemann-Pick Type C-2
Q17RR3	pancreatic lipase-related protein 3
Gene Group 4	Enrichment Score: 5.614710435011909
UNIPROT_ACCESSION	Gene Name
Q9W5U2	Chitinase 3
Q95UE8	Peritrophin-55
Q11174	CHiTinase
Q25255	Peritrophin-44
Q9BZP6	chitinase, acidic
O76217	Peritrophin-1
Q13231	chitinase 1 (chitotriosidase)
Q95M17	chitinase, acidic
P49010	chitooligosaccharidolytic beta-N-acetylglucosaminidase
Q6RY07	chitinase, acidic
Gene Group 5	Enrichment Score: 4.838789212697536
UNIPROT_ACCESSION	Gene Name
P04264	keratin 1
Q6EIZ1	keratin 2; keratin 1
O18740	keratin 9
Q6IG01	keratin 77
Q6RHW0	keratin 9
P13645	keratin 10
P02537	cytokeratin type I
P12035	keratin 3
Gene Group 6	Enrichment Score: 4.373914281440535
UNIPROT_ACCESSION	Gene Name
P98088	mucin 5AC, oligomeric mucus/gel-forming; similar to hCG1778310
Q6PZE0	mucin 19
Q9HC84	mucin 5B, oligomeric mucus/gel-forming
Q02817	mucin 2, oligomeric mucus/gel-forming
Q62635	mucin 2, oligomeric mucus/gel-forming
Q80Z19	mucin 2
Gene Group 7	Enrichment Score: 2.609825892476184
UNIPROT_ACCESSION	Gene Name
P82968	Four-domain proteases inhibitor
Q96P15	serpin peptidase inhibitor, clade B (ovalbumin), member 11 (gene/pseudogene)
Q1JPB0	serpin peptidase inhibitor, clade B (ovalbumin), member 1
Q5I0S8	serpin peptidase inhibitor, clade B (ovalbumin), member 1
P84755	Protease inhibitor 2
P48594	serpin peptidase inhibitor, clade B (ovalbumin), member 4
Gene Group 8	Enrichment Score: 2.6007722131809863
UNIPROT_ACCESSION	Gene Name
O60235	transmembrane protease, serine 11D
P00765	Trypsin-1
Q8MQS8	venom protease
P97435	protease, serine, 7 (enterokinase)
P14272	kallikrein B, plasma 1
Q05319	Stubble
P35038	Trypsin-4
Gene Group 9	Enrichment Score: 2.518020647925421
UNIPROT_ACCESSION	Gene Name
P02513	Heat Shock Protein
P22978, P02515	Heat shock protein 22; Heat shock gene 67Bb
P02516	Heat shock protein 23
P82147	lethal (2) essential for life
Gene Group 10	Enrichment Score: 1.8119961216210416
UNIPROT_ACCESSION	Gene Name
Q5R6F7	heat shock protein 90kDa beta (Grp94), member 1
Q66HD0	tumor rejection antigen gp96
Q63081	protein disulfide isomerase family A, member 6
P11501	heat shock protein 90kDa alpha (cytosolic), class A member 1
P13667	protein disulfide isomerase family A, member 4
P08712	Endoplasmin
Q5RET2	FK506 binding protein 7
P04785	prolyl 4-hydroxylase, beta polypeptide
P82995	similar to heat shock protein 1, alpha; heat shock protein 90, alpha (cytosolic), class A member 1
P63018	similar to Heat shock cognate 71 kDa protein (Heat shock 70 kDa protein 8); hypothetical gene supported by NM_024351; M11942; similar to heat shock protein 8; heat shock protein 8; hypothetical gene supported by NM_024351
P05307	prolyl 4-hydroxylase, beta polypeptide
Gene Group 11	Enrichment Score: 1.7533338293055494
UNIPROT_ACCESSION	Gene Name
Q8K1I7	WAS/WASL interacting protein family, member 1
Q68DA7	formin 1
Q6P9Q4	formin homology 2 domain containing 1
Q96PY5	formin-like 2
Q68HB4	profilin
Q0GNC1	subacute ozone induced inflammation; RIKEN cDNA 2610204M08 gene
Gene Group 12	Enrichment Score: 1.4785102010737206
UNIPROT_ACCESSION	Gene Name
P63116	solute carrier family 7, (neutral amino acid transporter, y+ system) member 10
Q9V818	methuselah-like 3
Q6NUT3	chromosome 19 open reading frame 28
A7Y2X0	glycine transporter 2
Q5R7Z3	translocation associated membrane protein 1
Q9VCA2	Organic cation transporter
Q9VXD9	methuselah-like 1
Q90X46	G protein-coupled receptor 161
Q9Z1K8	solute carrier family 7 (cationic amino acid transporter, y+ system), member 7
Q9Y115	UNC93-like protein
O44252	rolling stone
Q8MKK4	Dmel_CG8234
A5LGM7	Tret1
Q8VDB9	solute carrier family 6 (neurotransmitter transporter), member 20A
O70244	cubilin (intrinsic factor-cobalamin receptor)
P35953	very low density lipoprotein receptor
Q9D8B6	RIKEN cDNA 2010011I20 gene
Q8C341	expressed sequence AI848100
Q61549	EGF-like module containing, mucin-like, hormone receptor-like sequence 1
O43934	major facilitator superfamily domain containing 11
Q0KHY3	Extracellular domains-containing protein CG31004
Q7YQK4	blood-brain barrier large neutral amino acid transporter light chain
Q7RTS6	otopetrin 2
P27615	scavenger receptor class B, member 2
Q5FVJ6	Bernardinelli-Seip congenital lipodystrophy 2 homolog (human)
Q9CY50	signal sequence receptor, alpha; similar to signal sequence receptor, alpha
Q7M732	retrotransposon-like 1; RIKEN cDNA 6430411K18 gene
O35114	scavenger receptor class B, member 2
Q69D47	RhBG-like protein
Q01443	Sporozoite surface protein 2
A8J4S9	trehalase
B3NSE1	Dere_GG20213
A2ARV4	low density lipoprotein receptor-related protein 2
Q14246	egf-like module containing, mucin-like, hormone receptor-like 1
P98165	very low density lipoprotein receptor
Q8BWP8	UDP-GlcNAc:betaGal beta-1,3-N-acetylglucosaminyltransferase 1
Gene Group 13	Enrichment Score: 1.3472694669014995
UNIPROT_ACCESSION	Gene Name
P68370	tubulin, alpha 3B; similar to alpha tubulin; tubulin, alpha 3A; similar to Tubulin alpha-2 chain (Alpha-tubulin 2); tubulin, alpha 1B; similar to tubulin, alpha 1; tubulin, alpha 1A
Q94572	Tubulin alpha-3 chain
Q28IX8	tubulin, alpha 4b
P06603	alpha-Tubulin at 84B
Q25009	Tubulin beta-1 chain
Q94571	Tubulin beta-2 chain
Q6DGN0	zgc:92849
Q2HJ86	tubulin, alpha 3c
Gene Group 14	Enrichment Score: 0.9267949467334154
UNIPROT_ACCESSION	Gene Name
Q2HJ94	similar to DnaJ (Hsp40) homolog, subfamily A, member 2; DnaJ (Hsp40) homolog, subfamily A, member 2
Q9UDY4	DnaJ (Hsp40) homolog, subfamily B, member 4
P31689	DnaJ (Hsp40) homolog, subfamily A, member 1
Q24133	DnaJ-like-1
Gene Group 15	Enrichment Score: 0.9107639566609427
UNIPROT_ACCESSION	Gene Name
Q9Y3Q0	N-acetylated alpha-linked acidic dipeptidase 2
P04069	Carboxypeptidase B
P70627	folate hydrolase
Q9VLJ6	Angiotensin-converting enzyme-related
O54697	N-acetylated alpha-linked acidic dipeptidase-like 1
P07861	membrane metallo endopeptidase
Q10751	angiotensin I converting enzyme (peptidyl-dipeptidase A) 1
P79098	alanyl (membrane) aminopeptidase
Q9NZ08	endoplasmic reticulum aminopeptidase 1
Gene Group 16	Enrichment Score: 0.7300999794694549
UNIPROT_ACCESSION	Gene Name
P34689	Germ-Line Helicase
Q92841	DEAD (Asp-Glu-Ala-Asp) box polypeptide 17
Q966L9	Germ-Line Helicase
Q3T147	HLA-B associated transcript 1
A2AJK6	chromodomain helicase DNA binding protein 7
P24785	maleless
O14647	chromodomain helicase DNA binding protein 2
Q9U7E0	human XNP gene related
O70133	DEAH (Asp-Glu-Ala-His) box polypeptide 9
Gene Group 17	Enrichment Score: 0.5063422872161895
UNIPROT_ACCESSION	Gene Name
P29290	Troponin C, isoform 2A
Q5R7F0	calcium binding protein P22
Q9VT65	Calpain-B
P02636	Sarcoplasmic calcium-binding protein, alpha-B and -A chains
P06708	Troponin C, isotype gamma
Q5RET2	FK506 binding protein 7
Gene Group 18	Enrichment Score: 0.382708405602302
UNIPROT_ACCESSION	Gene Name
Q92095	Cytochrome P450 1A1
Q9VA27	Cytochrome P450-4c3
Q27712	Cytochrome P450 2L1
Q6QLW4	Cytochrome c
Q6VVX0	cytochrome P450, family 2, subfamily R, polypeptide 1
P24463	cytochrome P-450 3A12
Gene Group 19	Enrichment Score: 0.38060866223623807
UNIPROT_ACCESSION	Gene Name
Q498L2	hypothetical protein MGC114630
Q8VE97	splicing factor, arginine/serine-rich 4 (SRp75)
Q15415	RNA binding motif protein, Y-linked, family 1, member F; RNA binding motif protein, Y-linked, family 1, member J
P49756	RNA binding motif protein 25
Q80SY5	PRP38 pre-mRNA processing factor 38 (yeast) domain containing B; similar to PRP38 pre-mRNA processing factor 38 (yeast) domain containing B
Q3B7L6	splicing factor, arginine/serine-rich 6
P51991	heterogeneous nuclear ribonucleoprotein A3
Q5ZMJ9	serine/arginine repetitive matrix 1
B2RY56	RNA binding motif protein 25
Q3T147	HLA-B associated transcript 1
Q8CH25	SAFB-like, transcription modulator
Q8IYB3	serine/arginine repetitive matrix 1
P21522	Heterogeneous nuclear ribonucleoprotein A1, A2/B1 homolog
Q52KI8	serine/arginine repetitive matrix 1
Gene Group 20	Enrichment Score: 0.12688023417593633
UNIPROT_ACCESSION	Gene Name
Q9CWR2	SET and MYND domain containing 3
Q6NWE1	PHD finger protein 10
Q5VYS8	zinc finger, CCHC domain containing 6
Q3SZY7	zinc finger, AN1-type domain 6
Q8R5A0	SET and MYND domain containing 2
B4JND4	Dgri_GH24797
Q8IYR2	SET and MYND domain containing 4
Q7ZXH3	hypothetical protein MGC53035
Q8BTK5	SET and MYND domain containing 4
Q32L60	tripartite motif-containing 13
Q5T200	zinc finger CCCH-type containing 13
Gene Group 21	Enrichment Score: 0.11125459255447995
UNIPROT_ACCESSION	Gene Name
P31396	Hormone receptor-like in 46
Q6NWE1	PHD finger protein 10
P49868	Probable nuclear hormone receptor HR3
Q3SZY7	zinc finger, AN1-type domain 6
P54864	Transcription factor AP-1
O77245	Nuclear hormone receptor E75
Q5VWG9	TAF3 RNA polymerase II, TATA box binding protein (TBP)-associated factor, 140kDa
B4JND4	Dgri_GH24797
Q05192	Hormone receptor-like in 39
O73590	zinc finger homeodomain 4
Q9W539	Hormone receptor 4
B4R090	Transcription factor kayak
O88379	similar to Bromodomain adjacent to zinc finger domain protein 1A (Cbp146); bromodomain adjacent to zinc finger domain 1A
Q86UP3	zinc finger homeobox 4
P08155	Kruppel homolog 1
O08876	Kruppel-like factor 10
Q8N7U7	tetra-peptide repeat homeobox 1
Gene Group 22	Enrichment Score: 0.08383604322883441
UNIPROT_ACCESSION	Gene Name
Q90X97	Actin, alpha skeletal muscle
P11141	Heat Shock Protein
P09446	Heat Shock Protein
Q641K5	NUAK family, SNF1-like kinase, 1
P63018	similar to Heat shock cognate 71 kDa protein (Heat shock 70 kDa protein 8); hypothetical gene supported by NM_024351; M11942; similar to heat shock protein 8; heat shock protein 8; hypothetical gene supported by NM_024351
P18499	cytoskeletal actin CyIIIb
P11501	heat shock protein 90kDa alpha (cytosolic), class A member 1
P63269	actin, gamma 2, smooth muscle, enteric
P14659	heat shock protein 2
P29844	Heat shock protein cognate 3
P79384	propionyl Coenzyme A carboxylase, beta polypeptide
P53457	Actin-3
P13538	myosin, heavy chain 6, cardiac muscle, alpha; similar to fast myosin heavy chain HCIII; myosin, heavy chain 8, skeletal muscle, perinatal; myosin, heavy chain 1, skeletal muscle, adult; myosin, heavy chain 3, skeletal muscle, embryonic; similar to fast myosin heavy chain HCII; myosin, heavy chain 2, skeletal muscle, adult
P41827	Heat shock protein 70 B2
P45521	Actin
Q6NVA9	actin, beta
P83968	Actin 88F
P39922	Myosin heavy chain, clone 203
O95819	mitogen-activated protein kinase kinase kinase kinase 4
Gene Group 23	Enrichment Score: 0.03425401152848062
UNIPROT_ACCESSION	Gene Name
Q16832	discoidin domain receptor tyrosine kinase 2
P91622	Pyruvate dehydrogenase kinase
Q641K5	NUAK family, SNF1-like kinase, 1
A2AQW0	mitogen-activated protein kinase kinase kinase 15
O95819	mitogen-activated protein kinase kinase kinase kinase 4
P41827	Heat shock protein 70 B2
Q5F3L1	ribosomal protein S6 kinase, 90kDa, polypeptide 5
